# Supplementary material for: Defining the Role of Essential Genes in Human Disease
Source: PLoS One. 2011 Nov 11;6(11):e27368. doi: 10.1371/journal.pone.0027368 (PMC3214036; doi:10.1371/journal.pone.0027368)
Supplement: Dataset S1 — Examples of statistical calcuations and lists of classification of lethal, viable, and disease genes. (XLS) [file pone.0027368.s003.xls]

## Sheet: Calculations
Calculation of % of genes that have been knocked out:
total mouse knockouts (source - Mouse Genome Informatics, http://www.informatics.jax.org)
genes with targeted alleles with lethal phenotype
1299
genes with targeted alleles with viable phenotypes
672
total mouse genes (Known and novel protein-coding genes, Ensembl genome browser v 60 NCBI m37 assembly, http://www.ensembl.org/Mus_musculus/Info/StatsTable?db=core)
22732
percentage = 1971/22732 = 8.67
Ensembl Database accessed 18 Jan 2011
note - this data excludes genes for which a knockout allele has been generated but no phenotype analysis performed
Calculation of over-represenation of orthologs of mouse essential genes in the human disease gene dataset:
From Table 1, the total mouse knockouts analysed are 1971 (672+1299)
From Table 1, the percentage of mouse knockouts that are lethal is 66% (1299/1971)
From Table 1, the percentage of mouse knockouts that are viable are 34% (672/1971)
From table 1 the number of disease genes with known essentiality status is 793 (673+120)
If disease genes have a greater proportion of orthologs of mouse essential genes simply due to the over-representation of lethal genes in the mouse knockout dataset, then these same percentages should be reflected in the proportions of disease lethal and disease viable genes. There are 793 disease genes with known mouse essentiality status (From Table 1, DV+DL = 793). We would expect, if the huma…
Category Observed # Expected # Expected
disease lethal 673 523 65.952%
disease viable 120 270 34.048%
Chi squared equals 126.354 with 1 degrees of freedom.
The two-tailed P value is less than 0.0001
The results were also confirmed with a Fisher’s exact test.
Calculation of house keeping gene enrichement in the DU dataset (Housekeeping gene lists from Additional file 2)
Housekeeping DU genes = 64			Housekeeping not DU = 536
Non-Housekeeping DU genes = 1108			Not Housekeeping not DU = 23081
	DU	Not DU	Total
Housekeeping	64	536	600
Not Housekeeping	1108	23081	24189
Total	1172	23617	24789
Chi squared equals 48.145 with 1 degrees of freedom.
The two-tailed P value is less than 0.0001
The results were also confirmed with a Fisher’s exact test.

## Sheet: Diseasegeneclassification
gene symbol	gene name	associated disease classes (| delimiter)	classification
AAAS	achalasia, adrenocortical insufficiency, alacrimia (Allgrove, triple-A)	unclassified	DU
AASS	aminoadipate-semialdehyde synthase	nutritional and metabolic|nervous system|congenital	DU
ABAT	4-aminobutyrate aminotransferase	nutritional and metabolic	DU
ABCA1	ATP-binding cassette, sub-family A (ABC1), member 1	nutritional and metabolic|nervous system|congenital	DL
ABCA12	ATP-binding cassette, sub-family A (ABC1), member 12	skin and connective tissue|congenital	DU
ABCA3	ATP-binding cassette, sub-family A (ABC1), member 3	unclassified	DL
ABCA4	ATP-binding cassette, sub-family A (ABC1), member 4	eye|congenital	DU
ABCB1	ATP-binding cassette, sub-family B (MDR/TAP), member 1	unclassified	DU
ABCB11	ATP-binding cassette, sub-family B (MDR/TAP), member 11	digestive system	DU
ABCB4	ATP-binding cassette, sub-family B (MDR/TAP), member 4	digestive system	DU
ABCB7	ATP-binding cassette, sub-family B (MDR/TAP), member 7	hemic and lymphatic|nervous system	DL
ABCC2	ATP-binding cassette, sub-family C (CFTR/MRP), member 2	nutritional and metabolic	DU
ABCC6	ATP-binding cassette, sub-family C (CFTR/MRP), member 6	skin and connective tissue|cardiovascular|hemic and lymphatic|congenital	DU
ABCC8	ATP-binding cassette, sub-family C (CFTR/MRP), member 8	endocrine system|nutritional and metabolic	DU
ABCC9	ATP-binding cassette, sub-family C (CFTR/MRP), member 9	cardiovascular	DU
ABCD1	ATP-binding cassette, sub-family D (ALD), member 1	nutritional and metabolic|nervous system|congenital|endocrine system	DV
ABCD3	ATP-binding cassette, sub-family D (ALD), member 3	digestive system|nervous system|urogenital|congenital|nutritional and metabolic	DU
ABCG5	ATP-binding cassette, sub-family G (WHITE), member 5	nutritional and metabolic	DU
ABCG8	ATP-binding cassette, sub-family G (WHITE), member 8	nutritional and metabolic	DU
ABHD5	abhydrolase domain containing 5	nutritional and metabolic	DU
ABL1	c-abl oncogene 1, receptor tyrosine kinase	neoplasms	DL
ACAD8	acyl-Coenzyme A dehydrogenase family, member 8	unclassified	DU
ACAD9	acyl-Coenzyme A dehydrogenase family, member 9	unclassified	DU
ACADL	acyl-Coenzyme A dehydrogenase, long chain	nutritional and metabolic	DL
ACADM	acyl-Coenzyme A dehydrogenase, C-4 to C-12 straight chain	nutritional and metabolic	DU
ACADS	acyl-Coenzyme A dehydrogenase, C-2 to C-3 short chain	nutritional and metabolic	DU
ACADSB	acyl-Coenzyme A dehydrogenase, short/branched chain	nutritional and metabolic	DU
ACADVL	acyl-Coenzyme A dehydrogenase, very long chain	nutritional and metabolic	DU
ACAN	aggrecan	unclassified	DV
ACD	adrenocortical dysplasia homolog (mouse)	nervous system	DU
ACE	angiotensin I converting enzyme (peptidyl-dipeptidase A) 1	unclassified	DU
ACOX1	acyl-Coenzyme A oxidase 1, palmitoyl	unclassified	DU
ACSL4	acyl-CoA synthetase long-chain family member 4	nervous system|congenital	DV
ACSL6	acyl-CoA synthetase long-chain family member 6	musculoskeletal|hemic and lymphatic|neoplasms	DU
ACTA1	actin, alpha 1, skeletal muscle	musculoskeletal	DU
ACTA2	actin, alpha 2, smooth muscle, aorta	cardiovascular	DU
ACTB	actin, beta	nervous system	DL
ACTC1	actin, alpha, cardiac muscle 1	cardiovascular	DU
ACTG1	actin, gamma 1	otorhinolaryngologic|nervous system	DU
ACTN2	actinin, alpha 2	cardiovascular	DU
ACTN4	actinin, alpha 4	urogenital	DL
ACVR1	activin A receptor, type I	unclassified	DL
ACVR1B	activin A receptor, type IB	neoplasms	DL
ACVR2B	activin A receptor, type IIB	congenital	DL
ACVRL1	activin A receptor type II-like 1	cardiovascular	DL
ACY1	aminoacylase 1	unclassified	DU
ADA	adenosine deaminase	congenital|nutritional and metabolic|immune system	DV
ADAMTS10	ADAM metallopeptidase with thrombospondin type 1 motif, 10	skin and connective tissue|musculoskeletal|eye|congenital	DU
ADAMTS13	ADAM metallopeptidase with thrombospondin type 1 motif, 13	hemic and lymphatic	DV
ADAMTS2	ADAM metallopeptidase with thrombospondin type 1 motif, 2	skin and connective tissue|cardiovascular|hemic and lymphatic|congenital	DU
ADAMTSL2	ADAMTS-like 2	unclassified	DU
ADAR	adenosine deaminase, RNA-specific	skin and connective tissue	DL
ADIPOQ	adiponectin, C1Q and collagen domain containing	endocrine system	DU
ADRB2	adrenergic, beta-2-, receptor, surface	unclassified	DU
ADSL	adenylosuccinate lyase	nutritional and metabolic	DU
AGA	aspartylglucosaminidase	nutritional and metabolic|congenital	DU
AGL	amylo-1, 6-glucosidase, 4-alpha-glucanotransferase	nutritional and metabolic|congenital	DU
AGPAT2	1-acylglycerol-3-phosphate O-acyltransferase 2 (lysophosphatidic acid acyltransferase, beta)	nutritional and metabolic|skin and connective tissue	DU
AGPS	alkylglycerone phosphate synthase	musculoskeletal	DU
AGTR1	angiotensin II receptor, type 1	cardiovascular	DU
AGTR2	angiotensin II receptor, type 2	nervous system|congenital	DV
AGXT	alanine-glyoxylate aminotransferase	nutritional and metabolic|urogenital|congenital	DU
AHCY	adenosylhomocysteinase	nutritional and metabolic	DU
AHI1	Abelson helper integration site 1	unclassified	DU
AICDA	activation-induced cytidine deaminase	unclassified	DU
AIPL1	aryl hydrocarbon receptor interacting protein-like 1	eye|congenital	DU
AIRE	autoimmune regulator	unclassified	DV
AK1	adenylate kinase 1	hemic and lymphatic	DU
AKAP9	A kinase (PRKA) anchor protein (yotiao) 9	cardiovascular|congenital	DU
AKR1C1	aldo-keto reductase family 1, member C1 (dihydrodiol dehydrogenase 1; 20-alpha (3-alpha)-hydroxysteroid dehydrogenase)	musculoskeletal|nervous system|skin and connective tissue	DU
AKR1C2	aldo-keto reductase family 1, member C2 (dihydrodiol dehydrogenase 2; bile acid binding protein; 3-alpha hydroxysteroid dehydrogenase, type III)	nutritional and metabolic	DU
AKR1D1	aldo-keto reductase family 1, member D1 (delta 4-3-ketosteroid-5-beta-reductase)	unclassified	DU
AKT1	v-akt murine thymoma viral oncogene homolog 1	neoplasms	DL
AKT2	v-akt murine thymoma viral oncogene homolog 2	endocrine system|nutritional and metabolic	DL
ALAD	aminolevulinate, delta-, dehydratase	nutritional and metabolic	DU
ALAS2	aminolevulinate, delta-, synthase 2	hemic and lymphatic|congenital|skin and connective tissue|nutritional and metabolic|digestive system	DL
ALB	albumin	hemic and lymphatic	DV
ALDH18A1	aldehyde dehydrogenase 18 family, member A1	nutritional and metabolic|nervous system	DU
ALDH2	aldehyde dehydrogenase 2 family (mitochondrial)	nutritional and metabolic	DU
ALDH3A2	aldehyde dehydrogenase 3 family, member A2	nutritional and metabolic|congenital|skin and connective tissue	DU
ALDH4A1	aldehyde dehydrogenase 4 family, member A1	nutritional and metabolic	DU
ALDH5A1	aldehyde dehydrogenase 5 family, member A1	unclassified	DU
ALDH6A1	aldehyde dehydrogenase 6 family, member A1	nutritional and metabolic	DU
ALDH7A1	aldehyde dehydrogenase 7 family, member A1	nervous system	DU
ALDOA	aldolase A, fructose-bisphosphate	nutritional and metabolic|congenital	DU
ALDOB	aldolase B, fructose-bisphosphate	nutritional and metabolic|congenital	DU
ALG1	asparagine-linked glycosylation 1, beta-1,4-mannosyltransferase homolog (S. cerevisiae)	nutritional and metabolic	DU
ALG12	asparagine-linked glycosylation 12, alpha-1,6-mannosyltransferase homolog (S. cerevisiae)	nutritional and metabolic	DU
ALG2	asparagine-linked glycosylation 2, alpha-1,3-mannosyltransferase homolog (S. cerevisiae)	nutritional and metabolic	DU
ALG3	asparagine-linked glycosylation 3, alpha-1,3- mannosyltransferase homolog (S. cerevisiae)	nutritional and metabolic	DU
ALG6	asparagine-linked glycosylation 6, alpha-1,3-glucosyltransferase homolog (S. cerevisiae)	nutritional and metabolic	DU
ALG8	asparagine-linked glycosylation 8, alpha-1,3-glucosyltransferase homolog (S. cerevisiae)	nutritional and metabolic	DU
ALG9	asparagine-linked glycosylation 9, alpha-1,2-mannosyltransferase homolog (S. cerevisiae)	nutritional and metabolic	DU
ALMS1	Alstrom syndrome 1	nervous system|eye|congenital	DU
ALOX12B	arachidonate 12-lipoxygenase, 12R type	skin and connective tissue|congenital	DU
ALOXE3	arachidonate lipoxygenase 3	skin and connective tissue|congenital	DU
ALPL	alkaline phosphatase, liver/bone/kiDUey	musculoskeletal|nutritional and metabolic|congenital	DU
ALS2	amyotrophic lateral sclerosis 2 (juvenile)	nervous system|nutritional and metabolic	DV
ALX4	ALX homeobox 4	unclassified	DL
AMACR	alpha-methylacyl-CoA racemase	nutritional and metabolic	DU
AMELX	amelogenin (amelogenesis imperfecta 1, X-linked)	musculoskeletal|stomatognathic|congenital	DU
AMH	anti-Mullerian hormone	congenital	DU
AMHR2	anti-Mullerian hormone receptor, type II	congenital	DU
AMN	amnionless homolog (mouse)	hemic and lymphatic	DL
AMPD1	adenosine monophosphate deaminase 1	musculoskeletal	DU
AMT	aminomethyltransferase	nutritional and metabolic	DU
ANG	angiogenin, ribonuclease, RNase A family, 5	nervous system|nutritional and metabolic	DU
ANK1	ankyrin 1, erythrocytic	hemic and lymphatic	DU
ANK2	ankyrin 2, neuronal	cardiovascular|congenital	DU
ANKH	ankylosis, progressive homolog (mouse)	musculoskeletal|skin and connective tissue|nutritional and metabolic	DU
ANKK1	ankyrin repeat and kinase domain containing 1	unclassified	DU
ANO5	anoctamin 5	musculoskeletal	DU
ANTXR2	anthrax toxin receptor 2	skin and connective tissue|neoplasms	DU
AP1S2	adaptor-related protein complex 1, sigma 2 subunit	nervous system|congenital	DU
AP3B1	adaptor-related protein complex 3, beta 1 subunit	unclassified	DU
APC	adenomatous polyposis coli	neoplasms	DL
APOA1	apolipoprotein A-I	nutritional and metabolic|congenital	DU
APOA5	apolipoprotein A-V	nutritional and metabolic	DV
APOB	apolipoprotein B (including Ag(x) antigen)	nutritional and metabolic|congenital	DU
APOC2	apolipoprotein C-II	nutritional and metabolic	DU
APOC3	apolipoprotein C-III	nutritional and metabolic	DV
APOE	apolipoprotein E	hemic and lymphatic|nervous system	DU
APP	amyloid beta (A4) precursor protein	nervous system|cardiovascular|nutritional and metabolic	DV
APRT	adenine phosphoribosyltransferase	nutritional and metabolic|urogenital	DU
APTX	aprataxin	nervous system|hemic and lymphatic	DU
AQP2	aquaporin 2 (collecting duct)	endocrine system|urogenital	DU
AREG	amphiregulin	neoplasms|endocrine system|musculoskeletal|urogenital|congenital|nervous system	DU
ARFGEF2	ADP-ribosylation factor guanine nucleotide-exchange factor 2 (brefeldin A-inhibited)	nervous system|musculoskeletal|congenital	DU
ARHGAP26	Rho GTPase activating protein 26	neoplasms	DU
ARHGEF10	Rho guanine nucleotide exchange factor (GEF) 10	nervous system	DU
ARHGEF12	Rho guanine nucleotide exchange factor (GEF) 12	neoplasms	DU
ARHGEF6	Rac/Cdc42 guanine nucleotide exchange factor (GEF) 6	nervous system|congenital	DU
ARHGEF7	Rho guanine nucleotide exchange factor (GEF) 7	nervous system|congenital	DU
ARHGEF9	Cdc42 guanine nucleotide exchange factor (GEF) 9	nervous system	DU
ARL13B	ADP-ribosylation factor-like 13B	unclassified	DU
ARL6	ADP-ribosylation factor-like 6	nervous system|congenital	DU
ARSA	arylsulfatase A	nervous system	DU
ARSB	arylsulfatase B	nutritional and metabolic	DU
ARSE	arylsulfatase E (chondrodysplasia punctata 1)	skin and connective tissue|musculoskeletal	DU
ARX	aristaless related homeobox	nervous system|congenital	DL
ASAH1	N-acylsphingosine amidohydrolase (acid ceramidase) 1	nutritional and metabolic|nervous system|congenital|hemic and lymphatic	DL
ASCL1	achaete-scute complex homolog 1 (Drosophila)	respiratory tract	DU
ASL	argininosuccinate lyase	nutritional and metabolic|nervous system|congenital	DU
ASPA	aspartoacylase (Canavan disease)	nutritional and metabolic|nervous system|congenital	DU
ASPM	asp (abnormal spindle) homolog, microcephaly associated (Drosophila)	nervous system|musculoskeletal|congenital	DU
ASPSCR1	alveolar soft part sarcoma chromosome region, candidate 1	neoplasms|nervous system	DU
ASS1	argininosuccinate synthetase 1	nutritional and metabolic|nervous system|congenital	DU
ATCAY	ataxia, cerebellar, Cayman type	nervous system	DU
ATIC	5-aminoimidazole-4-carboxamide ribonucleotide formyltransferase/IMP cyclohydrolase	nutritional and metabolic	DU
ATL1	atlastin GTPase 1	nervous system	DU
ATM	ataxia telangiectasia mutated	nervous system|neoplasms|hemic and lymphatic|immune system	DL
ATN1	atrophin 1	nervous system	DV
ATP13A2	ATPase type 13A2	nervous system	DU
ATP1A2	ATPase, Na+/K+ transporting, alpha 2 (+) polypeptide	nervous system	DV
ATP1A3	ATPase, Na+/K+ transporting, alpha 3 polypeptide	nervous system	DU
ATP2A1	ATPase, Ca++ transporting, cardiac muscle, fast twitch 1	musculoskeletal	DU
ATP2A2	ATPase, Ca++ transporting, cardiac muscle, slow twitch 2	skin and connective tissue|congenital	DL
ATP2B4	ATPase, Ca++ transporting, plasma membrane 4	unclassified	DU
ATP2C1	ATPase, Ca++ transporting, type 2C, member 1	skin and connective tissue	DL
ATP6AP2	ATPase, H+ transporting, lysosomal accessory protein 2	nervous system|congenital	DU
ATP6V0A2	ATPase, H+ transporting, lysosomal V0 subunit a2	congenital|skin and connective tissue	DU
ATP6V0A4	ATPase, H+ transporting, lysosomal V0 subunit a4	nutritional and metabolic	DU
ATP6V1B1	ATPase, H+ transporting, lysosomal 56/58kDa, V1 subunit B1	otorhinolaryngologic|nervous system|nutritional and metabolic	DU
ATP7A	ATPase, Cu++ transporting, alpha polypeptide	nervous system	DU
ATP7B	ATPase, Cu++ transporting, beta polypeptide	nutritional and metabolic	DV
ATP8B1	ATPase, class I, type 8B, member 1	digestive system	DU
ATPAF2	ATP synthase mitochondrial F1 complex assembly factor 2	unclassified	DU
ATRX	alpha thalassemia/mental retardation syndrome X-linked (RAD54 homolog, S. cerevisiae)	hemic and lymphatic|congenital|nervous system	DU
ATXN1	ataxin 1	nervous system	DU
ATXN10	ataxin 10	nervous system	DU
ATXN2	ataxin 2	nervous system	DL
ATXN3	ataxin 3	hemic and lymphatic|nervous system|congenital	DU
ATXN7	ataxin 7	nervous system	DU
AUH	AU RNA binding protein/enoyl-Coenzyme A hydratase	nutritional and metabolic	DU
AURKAIP1	aurora kinase A interacting protein 1	neoplasms|stomatognathic	DU
AURKC	aurora kinase C	urogenital	DU
AVPR2	arginine vasopressin receptor 2	endocrine system|urogenital	DU
AXIN1	axin 1	neoplasms|stomatognathic	DL
AXIN2	axin 2	neoplasms	DU
B2M	beta-2-microglobulin	hemic and lymphatic	DL
B3GALTL	beta 1,3-galactosyltransferase-like	unclassified	DU
B4GALT1	UDP-Gal:betaGlcNAc beta 1,4- galactosyltransferase, polypeptide 1	nutritional and metabolic	DU
B4GALT7	xylosylprotein beta 1,4-galactosyltransferase, polypeptide 7 (galactosyltransferase I)	skin and connective tissue|cardiovascular|hemic and lymphatic|congenital	DU
BAAT	bile acid Coenzyme A: amino acid N-acyltransferase (glycine N-choloyltransferase)	digestive system|hemic and lymphatic	DU
BAX	BCL2-associated X protein	neoplasms	DL
BBS1	Bardet-Biedl syndrome 1	nervous system|congenital	DU
BBS10	Bardet-Biedl syndrome 10	unclassified	DU
BBS12	Bardet-Biedl syndrome 12	nervous system|congenital	DU
BBS2	Bardet-Biedl syndrome 2	nervous system|congenital	DV
BBS4	Bardet-Biedl syndrome 4	nervous system|congenital	DL
BBS5	Bardet-Biedl syndrome 5	nervous system|congenital	DU
BBS7	Bardet-Biedl syndrome 7	nervous system|congenital	DU
BBS9	Bardet-Biedl syndrome 9	nervous system|congenital	DU
BCHE	butyrylcholinesterase	respiratory tract	DV
BCKDHA	branched chain keto acid dehydrogenase E1, alpha polypeptide	nutritional and metabolic|nervous system|congenital	DU
BCKDHB	branched chain keto acid dehydrogenase E1, beta polypeptide	nutritional and metabolic|nervous system|congenital	DU
BCL10	B-cell CLL/lymphoma 10	neoplasms|hemic and lymphatic|immune system	DL
BCL11A	B-cell CLL/lymphoma 11A (zinc finger protein)	unclassified	DU
BCL2	B-cell CLL/lymphoma 2	neoplasms|hemic and lymphatic|immune system	DU
BCL7A	B-cell CLL/lymphoma 7A	neoplasms|hemic and lymphatic|immune system	DU
BCL8	B-cell CLL/lymphoma 8	neoplasms|hemic and lymphatic|immune system	DU
BCMO1	beta-carotene 15,15'-monooxygenase 1	nutritional and metabolic	DU
BCOR	BCL6 co-repressor	unclassified	DU
BCR	breakpoint cluster region	neoplasms	DU
BCS1L	BCS1-like (yeast)	nutritional and metabolic|nervous system	DU
BDUF	brain-derived neurotrophic factor	respiratory tract	DV
BEST1	bestrophin 1	eye|congenital	DU
BFSP1	beaded filament structural protein 1, filensin	eye	DU
BFSP2	beaded filament structural protein 2, phakinin	eye	DU
BIN1	bridging integrator 1	unclassified	DU
BLNK	B-cell linker	unclassified	DU
BLOC1S3	biogenesis of lysosomal organelles complex-1, subunit 3	unclassified	DU
BMP15	bone morphogenetic protein 15	endocrine system	DU
BMP4	bone morphogenetic protein 4	unclassified	DL
BMPR1A	bone morphogenetic protein receptor, type IA	neoplasms	DL
BMPR1B	bone morphogenetic protein receptor, type IB	stomatognathic	DU
BMPR2	bone morphogenetic protein receptor, type II (serine/threonine kinase)	cardiovascular	DL
BPGM	2,3-bisphosphoglycerate mutase	hemic and lymphatic	DU
BRAF	v-raf murine sarcoma viral oncogene homolog B1	neoplasms|stomatognathic	DL
BRCA2	breast cancer 2, early onset	neoplasms|hemic and lymphatic|congenital|nutritional and metabolic|urogenital	DL
BRIP1	BRCA1 interacting protein C-terminal helicase 1	neoplasms|hemic and lymphatic|congenital|nutritional and metabolic	DU
BRWD3	bromodomain and WD repeat domain containing 3	nervous system|congenital	DU
BSCL2	Berardinelli-Seip congenital lipodystrophy 2 (seipin)	nutritional and metabolic|nervous system|skin and connective tissue	DU
BSND	Bartter syndrome, infantile, with sensorineural deafness (Barttin)	urogenital|endocrine system|otorhinolaryngologic|nervous system	DU
BTK	Bruton agammaglobulinemia tyrosine kinase	hemic and lymphatic|immune system	DU
BUB1	budding uninhibited by benzimidazoles 1 homolog (yeast)	neoplasms	DL
BUB1B	budding uninhibited by benzimidazoles 1 homolog beta (yeast)	neoplasms	DL
C10orf2	chromosome 10 open reading frame 2	unclassified	DU
C14orf104	chromosome 14 open reading frame 104	unclassified	DU
C1GALT1C1	C1GALT1-specific chaperone 1	unclassified	DU
C1QA	complement component 1, q subcomponent, A chain	unclassified	DV
C1QB	complement component 1, q subcomponent, B chain	unclassified	DU
C1QC	complement component 1, q subcomponent, C chain	unclassified	DU
C1QTNF5	C1q and tumor necrosis factor related protein 5	eye	DU
C1S	complement component 1, s subcomponent	unclassified	DU
C20orf7	chromosome 20 open reading frame 7	unclassified	DU
C20orf70	chromosome 20 open reading frame 70	unclassified	DU
C3	complement component 3	unclassified	DV
C4A	complement component 4A (Rodgers blood group)	unclassified	DU
C4B	complement component 4B (Chido blood group)	unclassified	DU
C5	complement component 5	unclassified	DU
C7orf11	chromosome 7 open reading frame 11	skin and connective tissue	DU
C8B	complement component 8, beta polypeptide	unclassified	DU
C8orf38	chromosome 8 open reading frame 38	unclassified	DU
CA2	carbonic anhydrase II	musculoskeletal|nutritional and metabolic	DU
CA4	carbonic anhydrase IV	eye|congenital	DU
CABC1	chaperone, ABC1 activity of bc1 complex homolog (S. pombe)	nervous system	DU
CABP4	calcium binding protein 4	eye|nervous system	DU
CACNA1A	calcium channel, voltage-dependent, P/Q type, alpha 1A subunit	nervous system	DL
CACNA1C	calcium channel, voltage-dependent, L type, alpha 1C subunit	cardiovascular|congenital	DU
CACNA1F	calcium channel, voltage-dependent, L type, alpha 1F subunit	eye|nervous system	DU
CACNA1S	calcium channel, voltage-dependent, L type, alpha 1S subunit	nervous system|musculoskeletal|congenital|nutritional and metabolic	DU
CACNA2D4	calcium channel, voltage-dependent, alpha 2/delta subunit 4	unclassified	DU
CACNB2	calcium channel, voltage-dependent, beta 2 subunit	cardiovascular|congenital	DL
CACNB4	calcium channel, voltage-dependent, beta 4 subunit	nervous system	DU
CALCA	calcitonin-related polypeptide alpha	musculoskeletal	DU
CAPN3	calpain 3, (p94)	musculoskeletal	DU
CASK	calcium/calmodulin-dependent serine protein kinase (MAGUK family)	musculoskeletal|nervous system|congenital	DL
CASP10	caspase 10, apoptosis-related cysteine peptidase	neoplasms|hemic and lymphatic|congenital|immune system	DU
CASP8	caspase 8, apoptosis-related cysteine peptidase	neoplasms|hemic and lymphatic|congenital|immune system|stomatognathic	DL
CASQ2	calsequestrin 2 (cardiac muscle)	cardiovascular	DV
CASR	calcium-sensing receptor	endocrine system|nutritional and metabolic|urogenital	DV
CAV1	caveolin 1, caveolae protein, 22kDa	skin and connective tissue|nutritional and metabolic	DV
CAV3	caveolin 3	cardiovascular|nutritional and metabolic|musculoskeletal|congenital	DV
CBFB	core-binding factor, beta subunit	neoplasms	DL
CBS	cystathionine-beta-synthase	urogenital|congenital|nutritional and metabolic|nervous system|skin and connective tissue|cardiovascular	DU
CC2D1A	coiled-coil and C2 domain containing 1A	nervous system	DU
CC2D2A	coiled-coil and C2 domain containing 2A	unclassified	DU
CCDC50	coiled-coil domain containing 50	otorhinolaryngologic|nervous system	DU
CCM2	cerebral cavernous malformation 2	nervous system	DU
CCND1	cyclin D1	neoplasms|nervous system|cardiovascular	DL
CCT5	chaperonin containing TCP1, subunit 5 (epsilon)	nervous system	DU
CD151	CD151 molecule (Raph blood group)	congenital|skin and connective tissue|otorhinolaryngologic|nervous system	DU
CD19	CD19 molecule	unclassified	DV
CD247	CD247 molecule	unclassified	DU
CD2AP	CD2-associated protein	urogenital	DU
CD36	CD36 molecule (thrombospondin receptor)	hemic and lymphatic	DU
CD3D	CD3d molecule, delta (CD3-TCR complex)	congenital|nutritional and metabolic|immune system	DU
CD3E	CD3e molecule, epsilon (CD3-TCR complex)	congenital|nutritional and metabolic|immune system	DU
CD40	CD40 molecule, TNF receptor superfamily member 5	unclassified	DU
CD40LG	CD40 ligand	unclassified	DU
CD46	CD46 molecule, complement regulatory protein	unclassified	DU
CD59	CD59 molecule, complement regulatory protein	unclassified	DU
CD8A	CD8a molecule	unclassified	DV
CD96	CD96 molecule	neoplasms|cardiovascular|urogenital|hemic and lymphatic|nervous system|congenital|nutritional and metabolic|skin and connective tissue|musculoskeletal|eye|immune system|otorhinolaryngologic	DU
CDAN1	congenital dyserythropoietic anemia, type I	hemic and lymphatic	DU
CDC73	cell division cycle 73, Paf1/RNA polymerase II complex component, homolog (S. cerevisiae)	neoplasms|endocrine system|stomatognathic	DL
CDH15	cadherin 15, type 1, M-cadherin (myotubule)	skin and connective tissue|congenital|nervous system	DV
CDH23	cadherin-related 23	otorhinolaryngologic|nervous system	DU
CDK4	cyclin-dependent kinase 4	neoplasms|stomatognathic	DL
CDK5RAP2	CDK5 regulatory subunit associated protein 2	nervous system|musculoskeletal|congenital	DU
CDKL5	cyclin-dependent kinase-like 5	nervous system|congenital	DU
CDKN1B	cyclin-dependent kinase inhibitor 1B (p27, Kip1)	neoplasms|congenital|endocrine system	DL
CDKN1C	cyclin-dependent kinase inhibitor 1C (p57, Kip2)	congenital	DL
CDKN2A	cyclin-dependent kinase inhibitor 2A (melanoma, p16, inhibits CDK4)	neoplasms|stomatognathic	DL
CDSN	corneodesmosin	skin and connective tissue	DU
CEBPA	CCAAT/enhancer binding protein (C/EBP), alpha	neoplasms	DL
CEBPE	CCAAT/enhancer binding protein (C/EBP), epsilon	unclassified	DU
CEL	carboxyl ester lipase (bile salt-stimulated lipase)	unclassified	DU
CENPJ	centromere protein J	nervous system|musculoskeletal|congenital	DU
CEP290	centrosomal protein 290kDa	nervous system|congenital|eye	DU
CERKL	ceramide kinase-like	eye|congenital	DU
CES1	carboxylesterase 1 (monocyte/macrophage serine esterase 1)	unclassified	DU
CETP	cholesteryl ester transfer protein, plasma	nutritional and metabolic	DU
CFC1	cripto, FRL-1, cryptic family 1	cardiovascular	DU
CFH	complement factor H	hemic and lymphatic|urogenital	DV
CFI	complement factor I	unclassified	DU
CFL2	cofilin 2 (muscle)	unclassified	DU
CFP	complement factor properdin	unclassified	DV
CFTR	cystic fibrosis transmembrane conductance regulator (ATP-binding cassette sub-family C, member 7)	digestive system|respiratory tract|congenital	DV
CHD7	chromodomain helicase DUA binding protein 7	endocrine system|urogenital|congenital	DU
CHEK2	CHK2 checkpoint homolog (S. pombe)	neoplasms|congenital|nutritional and metabolic|nervous system	DU
CHMP1B	chromatin modifying protein 1B	eye|nervous system	DU
CHMP2B	chromatin modifying protein 2B	nervous system|nutritional and metabolic	DU
CHMP4B	chromatin modifying protein 4B	eye	DU
CHN1	chimerin (chimaerin) 1	nervous system|eye|congenital	DU
CHRNA1	cholinergic receptor, nicotinic, alpha 1 (muscle)	musculoskeletal|eye	DU
CHRNA2	cholinergic receptor, nicotinic, alpha 2 (neuronal)	nervous system	DV
CHRNA4	cholinergic receptor, nicotinic, alpha 4	nervous system	DU
CHRNB1	cholinergic receptor, nicotinic, beta 1 (muscle)	musculoskeletal	DU
CHRNB2	cholinergic receptor, nicotinic, beta 2 (neuronal)	nervous system	DV
CHRND	cholinergic receptor, nicotinic, delta	musculoskeletal|eye	DU
CHRNE	cholinergic receptor, nicotinic, epsilon	musculoskeletal	DU
CHRNG	cholinergic receptor, nicotinic, gamma	eye	DL
CHST3	carbohydrate (chondroitin 6) sulfotransferase 3	unclassified	DU
CHST6	carbohydrate (N-acetylglucosamine 6-O) sulfotransferase 6	eye	DU
CIITA	class II, major histocompatibility complex, transactivator	unclassified	DV
CIRH1A	cirrhosis, autosomal recessive 1A (cirhin)	digestive system	DU
CISD2	CDGSH iron sulfur domain 2	otorhinolaryngologic|nervous system|eye|urogenital|congenital|nutritional and metabolic|endocrine system	DU
CLCF1	cardiotrophin-like cytokine factor 1	unclassified	DU
CLCN1	chloride channel 1, skeletal muscle	musculoskeletal|nervous system|congenital	DU
CLCN2	chloride channel 2	nervous system	DU
CLCN5	chloride channel 5	musculoskeletal|nutritional and metabolic|urogenital|congenital	DV
CLCN7	chloride channel 7	musculoskeletal	DU
CLCNKA	chloride channel Ka	urogenital|endocrine system	DU
CLCNKB	chloride channel Kb	urogenital|endocrine system	DU
CLDU1	claudin 1	digestive system|skin and connective tissue|congenital	DU
CLDU14	claudin 14	otorhinolaryngologic|nervous system	DU
CLDU16	claudin 16	unclassified	DU
CLDU19	claudin 19	unclassified	DU
CLN3	ceroid-lipofuscinosis, neuronal 3	nervous system	DU
CLN5	ceroid-lipofuscinosis, neuronal 5	nervous system	DU
CLN6	ceroid-lipofuscinosis, neuronal 6, late infantile, variant	nervous system	DU
CLN8	ceroid-lipofuscinosis, neuronal 8 (epilepsy, progressive with mental retardation)	nervous system	DU
CLRN1	clarin 1	unclassified	DU
CNBP	CCHC-type zinc finger, nucleic acid binding protein	musculoskeletal|nervous system|congenital	DU
CNGA1	cyclic nucleotide gated channel alpha 1	eye|congenital	DU
CNGA3	cyclic nucleotide gated channel alpha 3	eye	DU
CNGB1	cyclic nucleotide gated channel beta 1	eye|congenital	DU
CNGB3	cyclic nucleotide gated channel beta 3	eye	DU
CNTN1	contactin 1	unclassified	DU
CNTNAP2	contactin associated protein-like 2	nervous system	DU
COCH	coagulation factor C homolog, cochlin (Limulus polyphemus)	otorhinolaryngologic|nervous system	DV
COG1	component of oligomeric golgi complex 1	unclassified	DU
COG7	component of oligomeric golgi complex 7	nutritional and metabolic	DU
COG8	component of oligomeric golgi complex 8	unclassified	DU
COL10A1	collagen, type X, alpha 1	unclassified	DU
COL11A1	collagen, type XI, alpha 1	unclassified	DU
COL11A2	collagen, type XI, alpha 2	skin and connective tissue|otorhinolaryngologic|nervous system	DU
COL17A1	collagen, type XVII, alpha 1	skin and connective tissue|congenital	DU
COL18A1	collagen, type XVIII, alpha 1	unclassified	DU
COL1A1	collagen, type I, alpha 1	musculoskeletal|skin and connective tissue|cardiovascular|hemic and lymphatic|congenital	DL
COL1A2	collagen, type I, alpha 2	musculoskeletal|cardiovascular|hemic and lymphatic|congenital|skin and connective tissue	DU
COL2A1	collagen, type II, alpha 1	musculoskeletal|skin and connective tissue|otorhinolaryngologic|nervous system|eye	DL
COL3A1	collagen, type III, alpha 1	skin and connective tissue|cardiovascular|hemic and lymphatic|congenital	DU
COL4A1	collagen, type IV, alpha 1	nervous system|musculoskeletal|cardiovascular|stomatognathic	DU
COL4A3	collagen, type IV, alpha 3 (Goodpasture antigen)	urogenital	DU
COL4A4	collagen, type IV, alpha 4	urogenital	DU
COL4A5	collagen, type IV, alpha 5	unclassified	DU
COL4A6	collagen, type IV, alpha 6	neoplasms	DV
COL5A1	collagen, type V, alpha 1	skin and connective tissue|cardiovascular|hemic and lymphatic|congenital	DL
COL5A2	collagen, type V, alpha 2	skin and connective tissue|cardiovascular|hemic and lymphatic|congenital	DU
COL6A1	collagen, type VI, alpha 1	musculoskeletal	DU
COL6A2	collagen, type VI, alpha 2	musculoskeletal	DU
COL6A3	collagen, type VI, alpha 3	musculoskeletal	DU
COL7A1	collagen, type VII, alpha 1	skin and connective tissue|congenital	DU
COL8A2	collagen, type VIII, alpha 2	eye	DU
COL9A1	collagen, type IX, alpha 1	musculoskeletal	DV
COL9A2	collagen, type IX, alpha 2	unclassified	DU
COL9A3	collagen, type IX, alpha 3	musculoskeletal	DU
COLQ	collagen-like tail subunit (single strand of homotrimer) of asymmetric acetylcholinesterase	nervous system	DU
COMP	cartilage oligomeric matrix protein	musculoskeletal|congenital	DV
COQ2	coenzyme Q2 homolog, prenyltransferase (yeast)	unclassified	DU
COX10	COX10 homolog, cytochrome c oxidase assembly protein, heme A: farnesyltransferase (yeast)	nervous system	DU
COX15	COX15 homolog, cytochrome c oxidase assembly protein (yeast)	nervous system|cardiovascular	DU
COX6B1	cytochrome c oxidase subunit VIb polypeptide 1 (ubiquitous)	unclassified	DU
CP	ceruloplasmin (ferroxidase)	hemic and lymphatic|nervous system|congenital|respiratory tract|nutritional and metabolic	DU
CPNE1	copine I	hemic and lymphatic	DU
CPO	carboxypeptidase O	nutritional and metabolic	DU
CPT1A	carnitine palmitoyltransferase 1A (liver)	nutritional and metabolic	DL
CPT2	carnitine palmitoyltransferase 2	nutritional and metabolic|musculoskeletal	DU
CRB1	crumbs homolog 1 (Drosophila)	eye|congenital	DU
CRBN	cereblon	nervous system	DU
CREB1	cAMP responsive element binding protein 1	neoplasms	DL
CREBBP	CREB binding protein	unclassified	DL
CRELD1	cysteine-rich with EGF-like domains 1	cardiovascular	DU
CRLF1	cytokine receptor-like factor 1	unclassified	DU
CRTAP	cartilage associated protein	musculoskeletal|congenital|skin and connective tissue	DU
CRTC1	CREB regulated transcription coactivator 1	neoplasms|stomatognathic	DU
CRX	cone-rod homeobox	eye|congenital	DU
CRYAA	crystallin, alpha A	eye	DU
CRYAB	crystallin, alpha B	musculoskeletal|eye	DU
CRYBA1	crystallin, beta A1	eye	DU
CRYBA4	crystallin, beta A4	eye	DU
CRYBB1	crystallin, beta B1	eye	DU
CRYBB2	crystallin, beta B2	eye	DU
CRYBB3	crystallin, beta B3	eye	DU
CRYGC	crystallin, gamma C	eye	DU
CRYGD	crystallin, gamma D	eye	DU
CRYGS	crystallin, gamma S	eye	DU
CRYM	crystallin, mu	otorhinolaryngologic|nervous system	DU
CSF1R	colony stimulating factor 1 receptor	neoplasms	DU
CSRP3	cysteine and glycine-rich protein 3 (cardiac LIM protein)	cardiovascular	DU
CST3	cystatin C	nervous system|cardiovascular|nutritional and metabolic|congenital|eye	DU
CSTB	cystatin B (stefin B)	nervous system	DU
CTDP1	CTD (carboxy-terminal domain, RNA polymerase II, polypeptide A) phosphatase, subunit 1	eye	DU
CTF2P	cardiotrophin 2, pseudogene	unclassified	DU
CTNNB1	catenin (cadherin-associated protein), beta 1, 88kDa	neoplasms|stomatognathic|nervous system	DL
CTNS	cystinosis, nephropathic	congenital|nutritional and metabolic	DU
CTSA	cathepsin A	nutritional and metabolic	DU
CTSC	cathepsin C	stomatognathic	DU
CTSD	cathepsin D	unclassified	DV
CTSK	cathepsin K	unclassified	DU
CUBN	cubilin (intrinsic factor-cobalamin receptor)	hemic and lymphatic	DL
CUL4B	cullin 4B	nervous system	DU
CUL7	cullin 7	unclassified	DU
CXCR4	chemokine (C-X-C motif) receptor 4	unclassified	DL
CYB5A	cytochrome b5 type A (microsomal)	hemic and lymphatic	DU
CYB5R3	cytochrome b5 reductase 3	hemic and lymphatic	DU
CYBA	cytochrome b-245, alpha polypeptide	hemic and lymphatic	DU
CYBB	cytochrome b-245, beta polypeptide	hemic and lymphatic	DU
CYCS	cytochrome c, somatic	hemic and lymphatic	DL
CYLD	cylindromatosis (turban tumor syndrome)	skin and connective tissue	DU
CYP11A1	cytochrome P450, family 11, subfamily A, polypeptide 1	endocrine system|urogenital	DU
CYP11B1	cytochrome P450, family 11, subfamily B, polypeptide 1	endocrine system|congenital|nutritional and metabolic	DU
CYP11B2	cytochrome P450, family 11, subfamily B, polypeptide 2	nutritional and metabolic|endocrine system	DU
CYP17A1	cytochrome P450, family 17, subfamily A, polypeptide 1	endocrine system	DL
CYP19A1	cytochrome P450, family 19, subfamily A, polypeptide 1	urogenital|congenital|endocrine system	DU
CYP1B1	cytochrome P450, family 1, subfamily B, polypeptide 1	congenital|eye|nervous system|stomatognathic	DU
CYP21A2	cytochrome P450, family 21, subfamily A, polypeptide 2	endocrine system|nutritional and metabolic|congenital	DU
CYP27A1	cytochrome P450, family 27, subfamily A, polypeptide 1	nutritional and metabolic	DU
CYP27B1	cytochrome P450, family 27, subfamily B, polypeptide 1	musculoskeletal|nutritional and metabolic	DV
CYP2A6	cytochrome P450, family 2, subfamily A, polypeptide 6	hemic and lymphatic	DU
CYP2C18	cytochrome P450, family 2, subfamily C, polypeptide 18	nutritional and metabolic	DU
CYP2C8	cytochrome P450, family 2, subfamily C, polypeptide 8	musculoskeletal	DU
CYP2C9	cytochrome P450, family 2, subfamily C, polypeptide 9	hemic and lymphatic	DU
CYP2R1	cytochrome P450, family 2, subfamily R, polypeptide 1	musculoskeletal|nutritional and metabolic	DU
CYP4F22	cytochrome P450, family 4, subfamily F, polypeptide 22	congenital|skin and connective tissue	DU
CYP4V2	cytochrome P450, family 4, subfamily V, polypeptide 2	eye	DU
CYP7B1	cytochrome P450, family 7, subfamily B, polypeptide 1	digestive system|nervous system	DU
D2HGDH	D-2-hydroxyglutarate dehydrogenase	nutritional and metabolic	DU
DAD1	defender against cell death 1	unclassified	DL
DARS2	aspartyl-tRNA synthetase 2, mitochondrial	unclassified	DU
DBH	dopamine beta-hydroxylase (dopamine beta-monooxygenase)	nutritional and metabolic|nervous system	DL
DBT	dihydrolipoamide branched chain transacylase E2	nutritional and metabolic|nervous system|congenital	DU
DCAF17	DDB1 and CUL4 associated factor 17	unclassified	DU
DCC	deleted in colorectal carcinoma	neoplasms	DU
DCLRE1C	DUA cross-link repair 1C (PSO2 homolog, S. cerevisiae)	congenital|nutritional and metabolic|immune system	DU
DCN	decorin	unclassified	DV
DCTN1	dynactin 1 (p150, glued homolog, Drosophila)	nervous system	DL
DCX	doublecortin	nervous system|congenital	DU
DDB2	damage-specific DUA binding protein 2, 48kDa	skin and connective tissue|neoplasms|congenital|nutritional and metabolic	DU
DDC	dopa decarboxylase (aromatic L-amino acid decarboxylase)	nutritional and metabolic	DU
DDIT3	DUA-damage-inducible transcript 3	neoplasms|nervous system	DU
DES	desmin	cardiovascular|musculoskeletal	DU
DFNA5	deafness, autosomal dominant 5	otorhinolaryngologic|nervous system	DU
DFNB31	deafness, autosomal recessive 31	otorhinolaryngologic|nervous system	DU
DFNB59	deafness, autosomal recessive 59	otorhinolaryngologic|nervous system	DU
DGUOK	deoxyguanosine kinase	unclassified	DU
DHCR24	24-dehydrocholesterol reductase	nutritional and metabolic	DL
DHCR7	7-dehydrocholesterol reductase	congenital|nutritional and metabolic	DL
DHH	desert hedgehog homolog (Drosophila)	endocrine system|urogenital|congenital	DV
DIAPH1	diaphanous homolog 1 (Drosophila)	otorhinolaryngologic|nervous system	DU
DIAPH2	diaphanous homolog 2 (Drosophila)	unclassified	DU
DIP2B	DIP2 disco-interacting protein 2 homolog B (Drosophila)	nervous system	DU
DKC1	dyskeratosis congenita 1, dyskerin	skin and connective tissue|congenital	DL
DLAT	dihydrolipoamide S-acetyltransferase	unclassified	DU
DLC1	deleted in liver cancer 1	neoplasms	DL
DLD	dihydrolipoamide dehydrogenase	nutritional and metabolic|nervous system|congenital	DL
DLL3	delta-like 3 (Drosophila)	unclassified	DU
DLX3	distal-less homeobox 3	musculoskeletal|stomatognathic|congenital	DL
DMBT1	deleted in malignant brain tumors 1	neoplasms	DL
DMD	dystrophin	musculoskeletal|cardiovascular	DV
DMGDH	dimethylglycine dehydrogenase	nutritional and metabolic	DU
DMPK	dystrophia myotonica-protein kinase	musculoskeletal|nervous system|congenital	DV
DMTF1	cyclin D binding myb-like transcription factor 1	musculoskeletal|nutritional and metabolic	DU
DOCK8	dedicator of cytokinesis 8	nervous system	DU
DOK7	docking protein 7	unclassified	DU
DOLK	dolichol kinase	unclassified	DU
DPAGT1	dolichyl-phosphate (UDP-N-acetylglucosamine) N-acetylglucosaminephosphotransferase 1 (GlcNAc-1-P transferase)	nutritional and metabolic	DL
DPM1	dolichyl-phosphate mannosyltransferase polypeptide 1, catalytic subunit	nutritional and metabolic	DU
DPYD	dihydropyrimidine dehydrogenase	nutritional and metabolic|congenital	DU
DPYS	dihydropyrimidinase	nutritional and metabolic	DU
DRD2	dopamine receptor D2	nervous system	DU
DRD4	dopamine receptor D4	unclassified	DU
DRD5	dopamine receptor D5	nervous system	DV
DSC3	desmocollin 3	cardiovascular|congenital|skin and connective tissue	DL
DSG1	desmoglein 1	skin and connective tissue	DU
DSG2	desmoglein 2	cardiovascular|congenital	DL
DSG4	desmoglein 4	skin and connective tissue	DU
DSPP	dentin sialophosphoprotein	musculoskeletal|cardiovascular|skin and connective tissue|congenital|otorhinolaryngologic|nervous system|stomatognathic	DU
DTNA	dystrobrevin, alpha	cardiovascular	DU
DTNBP1	dystrobrevin binding protein 1	unclassified	DU
DUAH11	dynein, axonemal, heavy chain 11	congenital	DV
DUAH5	dynein, axonemal, heavy chain 5	congenital	DU
DUAI1	dynein, axonemal, intermediate chain 1	congenital	DU
DUAI2	dynein, axonemal, intermediate chain 2	congenital	DU
DUAJC19	DUaJ (Hsp40) homolog, subfamily C, member 19	unclassified	DU
DUM1L	dynamin 1-like	unclassified	DU
DUM2	dynamin 2	musculoskeletal|nervous system|congenital	DU
DUMT3B	DUA (cytosine-5-)-methyltransferase 3 beta	stomatognathic	DL
DUOX2	dual oxidase 2	endocrine system	DU
DYM	dymeclin	unclassified	DU
DYSF	dysferlin, limb girdle muscular dystrophy 2B (autosomal recessive)	musculoskeletal	DU
ECE1	endothelin converting enzyme 1	digestive system|congenital	DL
ECM1	extracellular matrix protein 1	nutritional and metabolic|respiratory tract|congenital|skin and connective tissue	DU
EDA	ectodysplasin A	skin and connective tissue|congenital	DU
EDAR	ectodysplasin A receptor	skin and connective tissue|congenital	DU
EDARADD	EDAR-associated death domain	skin and connective tissue|congenital	DU
EDU3	endothelin 3	digestive system|respiratory tract|congenital	DU
EDURA	endothelin receptor type A	nervous system	DL
EDURB	endothelin receptor type B	digestive system|congenital	DL
EFEMP1	EGF-containing fibulin-like extracellular matrix protein 1	eye	DV
EFEMP2	EGF-containing fibulin-like extracellular matrix protein 2	congenital|skin and connective tissue	DL
EFHC1	EF-hand domain (C-terminal) containing 1	nervous system	DU
EFNB1	ephrin-B1	unclassified	DU
EGF	epidermal growth factor (beta-urogastrone)	unclassified	DV
EGFR	epidermal growth factor receptor (erythroblastic leukemia viral (v-erb-b) oncogene homolog, avian)	neoplasms|stomatognathic	DL
EGLN1	egl nine homolog 1 (C. elegans)	unclassified	DL
EGR2	early growth response 2	nervous system|congenital	DU
EHMT1	euchromatic histone-lysine N-methyltransferase 1	unclassified	DL
EIF2AK3	eukaryotic translation initiation factor 2-alpha kinase 3	musculoskeletal	DL
EIF2B1	eukaryotic translation initiation factor 2B, subunit 1 alpha, 26kDa	nervous system	DU
EIF2B2	eukaryotic translation initiation factor 2B, subunit 2 beta, 39kDa	nervous system	DU
EIF2B3	eukaryotic translation initiation factor 2B, subunit 3 gamma, 58kDa	nervous system	DU
EIF2B4	eukaryotic translation initiation factor 2B, subunit 4 delta, 67kDa	nervous system	DU
EIF2B5	eukaryotic translation initiation factor 2B, subunit 5 epsilon, 82kDa	nervous system	DU
EKV3	erythrokeratodermia variabilis 3 (Kamouraska type)	unclassified	DU
ELANE	elastase, neutrophil expressed	hemic and lymphatic	DV
ELN	elastin	cardiovascular|skin and connective tissue|congenital	DU
ELOVL4	elongation of very long chain fatty acids (FEN1/Elo2, SUR4/Elo3, yeast)-like 4	eye	DL
EMD	emerin	musculoskeletal	DU
EMX2	empty spiracles homeobox 2	nervous system	DU
ENAM	enamelin	musculoskeletal|skin and connective tissue|stomatognathic|congenital	DU
ENG	endoglin	cardiovascular	DL
ENO3	enolase 3 (beta, muscle)	nutritional and metabolic|congenital	DU
ENPP1	ectonucleotide pyrophosphatase/phosphodiesterase 1	skin and connective tissue|musculoskeletal	DU
EP300	E1A binding protein p300	neoplasms|musculoskeletal|nervous system|congenital	DL
EPAS1	endothelial PAS domain protein 1	unclassified	DL
EPB41	erythrocyte membrane protein band 4.1 (elliptocytosis 1, RH-linked)	hemic and lymphatic	DU
EPB42	erythrocyte membrane protein band 4.2	hemic and lymphatic|congenital	DU
EPHB2	EPH receptor B2	neoplasms	DU
EPHX1	epoxide hydrolase 1, microsomal (xenobiotic)	digestive system|hemic and lymphatic	DU
EPX	eosinophil peroxidase	hemic and lymphatic	DU
ERBB2	v-erb-b2 erythroblastic leukemia viral oncogene homolog 2, neuro/glioblastoma derived oncogene homolog (avian)	neoplasms|stomatognathic	DL
ERBB3	v-erb-b2 erythroblastic leukemia viral oncogene homolog 3 (avian)	unclassified	DL
ERCC1	excision repair cross-complementing rodent repair deficiency, complementation group 1 (includes overlapping antisense sequence)	unclassified	DL
ERCC2	excision repair cross-complementing rodent repair deficiency, complementation group 2	skin and connective tissue|congenital|neoplasms|nutritional and metabolic	DL
ERCC3	excision repair cross-complementing rodent repair deficiency, complementation group 3 (xeroderma pigmentosum group B complementing)	skin and connective tissue|congenital|neoplasms|nutritional and metabolic	DU
ERCC4	excision repair cross-complementing rodent repair deficiency, complementation group 4	skin and connective tissue|neoplasms|congenital|nutritional and metabolic	DU
ERCC5	excision repair cross-complementing rodent repair deficiency, complementation group 5	skin and connective tissue|neoplasms|congenital|nutritional and metabolic	DU
ERCC6	excision repair cross-complementing rodent repair deficiency, complementation group 6	musculoskeletal|nervous system|congenital|nutritional and metabolic	DU
ERCC8	excision repair cross-complementing rodent repair deficiency, complementation group 8	musculoskeletal|nervous system|congenital|nutritional and metabolic	DU
ESCO2	establishment of cohesion 1 homolog 2 (S. cerevisiae)	congenital	DU
ESPN	espin	otorhinolaryngologic|nervous system	DU
ESR1	estrogen receptor 1	unclassified	DU
ESRRB	estrogen-related receptor beta	otorhinolaryngologic|nervous system	DL
ETFA	electron-transfer-flavoprotein, alpha polypeptide	nutritional and metabolic	DU
ETFB	electron-transfer-flavoprotein, beta polypeptide	nutritional and metabolic	DU
ETFDH	electron-transferring-flavoprotein dehydrogenase	nutritional and metabolic	DU
ETHE1	ethylmalonic encephalopathy 1	nutritional and metabolic	DU
ETV6	ets variant 6	neoplasms	DL
EVC	Ellis van Creveld syndrome	musculoskeletal|congenital|skin and connective tissue	DU
EVC2	Ellis van Creveld syndrome 2	musculoskeletal|congenital|skin and connective tissue	DU
EWSR1	Ewing sarcoma breakpoint region 1	neoplasms|nervous system	DU
EXT1	exostoses (multiple) 1	musculoskeletal|neoplasms|nervous system	DL
EXT3	exostoses (multiple) 3	musculoskeletal	DU
EYA1	eyes absent homolog 1 (Drosophila)	nervous system|eye|stomatognathic	DL
EYA4	eyes absent homolog 4 (Drosophila)	cardiovascular|otorhinolaryngologic|nervous system	DU
EYS	eyes shut homolog (Drosophila)	eye|congenital	DU
F12	coagulation factor XII (Hageman factor)	hemic and lymphatic|cardiovascular|skin and connective tissue|immune system|congenital	DV
F13A1	coagulation factor XIII, A1 polypeptide	hemic and lymphatic	DU
F13B	coagulation factor XIII, B polypeptide	hemic and lymphatic	DU
F2	coagulation factor II (thrombin)	hemic and lymphatic|congenital	DL
F5	coagulation factor V (proaccelerin, labile factor)	hemic and lymphatic|congenital	DL
F7	coagulation factor VII (serum prothrombin conversion accelerator)	hemic and lymphatic|congenital	DU
F8	coagulation factor VIII, procoagulant component	hemic and lymphatic|congenital	DU
F9	coagulation factor IX	hemic and lymphatic|congenital	DV
FA2H	fatty acid 2-hydroxylase	nervous system	DU
FAH	fumarylacetoacetate hydrolase (fumarylacetoacetase)	nutritional and metabolic	DU
FAM110A	family with sequence similarity 110, member A	hemic and lymphatic|congenital	DU
FAM126A	family with sequence similarity 126, member A	unclassified	DU
FAM20C	family with sequence similarity 20, member C	unclassified	DU
FAM58A	family with sequence similarity 58, member A	unclassified	DU
FAM83H	family with sequence similarity 83, member H	stomatognathic|congenital	DU
FANCA	Fanconi anemia, complementation group A	hemic and lymphatic|congenital|nutritional and metabolic	DU
FANCB	Fanconi anemia, complementation group B	hemic and lymphatic|congenital|nutritional and metabolic	DU
FANCC	Fanconi anemia, complementation group C	hemic and lymphatic|congenital|nutritional and metabolic	DU
FANCD2	Fanconi anemia, complementation group D2	hemic and lymphatic|congenital|nutritional and metabolic	DL
FANCE	Fanconi anemia, complementation group E	hemic and lymphatic|congenital|nutritional and metabolic	DU
FANCF	Fanconi anemia, complementation group F	hemic and lymphatic|congenital|nutritional and metabolic	DU
FANCG	Fanconi anemia, complementation group G	hemic and lymphatic|congenital|nutritional and metabolic	DU
FANCI	Fanconi anemia, complementation group I	hemic and lymphatic|congenital|nutritional and metabolic	DU
FANCL	Fanconi anemia, complementation group L	hemic and lymphatic|congenital|nutritional and metabolic	DL
FANCM	Fanconi anemia, complementation group M	hemic and lymphatic|congenital|nutritional and metabolic	DU
FAS	Fas (TNF receptor superfamily, member 6)	hemic and lymphatic|congenital|immune system|neoplasms|stomatognathic	DU
FASTKD2	FAST kinase domains 2	unclassified	DU
FBLN1	fibulin 1	musculoskeletal|congenital	DU
FBLN5	fibulin 5	skin and connective tissue|eye|congenital	DU
FBN1	fibrillin 1	skin and connective tissue|eye|cardiovascular|congenital|musculoskeletal	DL
FBN2	fibrillin 2	skin and connective tissue|musculoskeletal|congenital	DU
FBP1	fructose-1,6-bisphosphatase 1	nutritional and metabolic	DU
FBXO7	F-box protein 7	nervous system	DU
FCGR3A	Fc fragment of IgG, low affinity IIIa, receptor (CD16a)	hemic and lymphatic	DU
FECH	ferrochelatase (protoporphyria)	nutritional and metabolic|congenital|skin and connective tissue|digestive system	DL
FERMT1	fermitin family homolog 1 (Drosophila)	skin and connective tissue	DU
FGA	fibrinogen alpha chain	hemic and lymphatic|nervous system|congenital|nutritional and metabolic|cardiovascular	DU
FGB	fibrinogen beta chain	hemic and lymphatic|congenital	DU
FGD1	FYVE, RhoGEF and PH domain containing 1	nervous system|congenital	DU
FGD4	FYVE, RhoGEF and PH domain containing 4	nervous system|congenital	DU
FGF10	fibroblast growth factor 10	digestive system	DL
FGF14	fibroblast growth factor 14	nervous system	DU
FGF23	fibroblast growth factor 23	musculoskeletal|nutritional and metabolic	DU
FGF3	fibroblast growth factor 3 (murine mammary tumor virus integration site (v-int-2) oncogene homolog)	otorhinolaryngologic|nervous system	DL
FGFR1	fibroblast growth factor receptor 1	musculoskeletal|congenital|nutritional and metabolic|endocrine system|urogenital	DL
FGFR2	fibroblast growth factor receptor 2	neoplasms|skin and connective tissue|congenital|musculoskeletal	DL
FGFR3	fibroblast growth factor receptor 3	neoplasms|musculoskeletal|congenital|skin and connective tissue	DL
FGG	fibrinogen gamma chain	hemic and lymphatic	DU
FIG4	FIG4 homolog, SAC1 lipid phosphatase domain containing (S. cerevisiae)	nervous system|nutritional and metabolic|congenital	DU
FIGLA	folliculogenesis specific basic helix-loop-helix	unclassified	DU
FIMG1	myasthenia gravis, familial infantile, 1	musculoskeletal	DU
FKRP	fukutin related protein	musculoskeletal	DU
FKTN	fukutin	musculoskeletal|cardiovascular	DL
FLCN	folliculin	neoplasms|skin and connective tissue|respiratory tract|stomatognathic	DL
FLG	filaggrin	congenital|skin and connective tissue	DU
FLNA	filamin A, alpha	nervous system	DL
FLNB	filamin B, beta	skin and connective tissue|musculoskeletal|congenital	DU
FLNC	filamin C, gamma	unclassified	DU
FLT3	fms-related tyrosine kinase 3	neoplasms	DU
FLT4	fms-related tyrosine kinase 4	neoplasms|hemic and lymphatic	DU
FMO3	flavin containing monooxygenase 3	unclassified	DU
FN1	fibronectin 1	unclassified	DL
FOXC1	forkhead box C1	eye|nervous system|stomatognathic	DL
FOXC2	forkhead box C2 (MFH-1, mesenchyme forkhead 1)	hemic and lymphatic|nutritional and metabolic|endocrine system	DL
FOXE1	forkhead box E1 (thyroid transcription factor 2)	endocrine system	DU
FOXE3	forkhead box E3	eye	DU
FOXG1	forkhead box G1	nervous system|congenital	DL
FOXI1	forkhead box I1	unclassified	DL
FOXL2	forkhead box L2	eye|congenital|urogenital	DU
FOXN1	forkhead box N1	skin and connective tissue	DV
FOXO1	forkhead box O1	neoplasms|nervous system	DL
FOXP2	forkhead box P2	nervous system	DL
FOXP3	forkhead box P3	unclassified	DV
FRAS1	Fraser syndrome 1	unclassified	DL
FRAXA	fragile site, folic acid type, rare, fra(X)(q27.3) A (macroorchidism, mental retardation)	nervous system|congenital	DU
FRAXE	fragile site, folic acid type, rare, fra(X)(q28) E	nervous system	DU
FREM2	FRAS1 related extracellular matrix protein 2	unclassified	DU
FRMD7	FERM domain containing 7	unclassified	DU
FSCN2	fascin homolog 2, actin-bundling protein, retinal (Strongylocentrotus purpuratus)	eye|congenital	DU
FSHB	follicle stimulating hormone, beta polypeptide	endocrine system	DU
FSHMD1A	facioscapulohumeral muscular dystrophy 1A	musculoskeletal	DU
FSHR	follicle stimulating hormone receptor	endocrine system|urogenital	DU
FTCD	formiminotransferase cyclodeaminase	nutritional and metabolic	DU
FTH1	ferritin, heavy polypeptide 1	hemic and lymphatic|nutritional and metabolic	DL
FTL	ferritin, light polypeptide	nervous system|eye	DU
FTSJ1	FtsJ homolog 1 (E. coli)	nervous system|congenital	DU
FUCA1	fucosidase, alpha-L- 1, tissue	nutritional and metabolic|nervous system|congenital	DU
FUT6	fucosyltransferase 6 (alpha (1,3) fucosyltransferase)	nutritional and metabolic	DU
FXN	frataxin	nervous system|congenital|nutritional and metabolic	DL
FXYD2	FXYD domain containing ion transport regulator 2	unclassified	DV
FZD4	frizzled homolog 4 (Drosophila)	eye|congenital	DU
FZR1	fizzy/cell division cycle 20 related 1 (Drosophila)	neoplasms|musculoskeletal|stomatognathic|congenital	DL
G6PC	glucose-6-phosphatase, catalytic subunit	nutritional and metabolic|congenital	DU
G6PC3	glucose 6 phosphatase, catalytic, 3	hemic and lymphatic	DU
GAA	glucosidase, alpha; acid	nutritional and metabolic|congenital	DV
GABRA1	gamma-aminobutyric acid (GABA) A receptor, alpha 1	nervous system	DV
GABRB3	gamma-aminobutyric acid (GABA) A receptor, beta 3	nervous system	DL
GABRG2	gamma-aminobutyric acid (GABA) A receptor, gamma 2	nervous system	DL
GAD1	glutamate decarboxylase 1 (brain, 67kDa)	nervous system	DL
GALC	galactosylceramidase	nervous system	DU
GALE	UDP-galactose-4-epimerase	nutritional and metabolic	DU
GALK1	galactokinase 1	nutritional and metabolic|eye	DU
GALNS	galactosamine (N-acetyl)-6-sulfate sulfatase	nutritional and metabolic|congenital|skin and connective tissue	DV
GALNT3	UDP-N-acetyl-alpha-D-galactosamine:polypeptide N-acetylgalactosaminyltransferase 3 (GalNAc-T3)	musculoskeletal|nutritional and metabolic	DU
GALT	galactose-1-phosphate uridylyltransferase	nutritional and metabolic|nervous system|congenital	DU
GAMT	guanidinoacetate N-methyltransferase	nutritional and metabolic	DU
GAN	gigaxonin	nervous system|congenital	DU
GART	phosphoribosylglycinamide formyltransferase, phosphoribosylglycinamide synthetase, phosphoribosylaminoimidazole synthetase	nervous system|congenital	DU
GATA1	GATA binding protein 1 (globin transcription factor 1)	neoplasms|hemic and lymphatic|nervous system|congenital	DL
GATA3	GATA binding protein 3	endocrine system|otorhinolaryngologic|nervous system	DL
GATA4	GATA binding protein 4	cardiovascular	DL
GATM	glycine amidinotransferase (L-arginine:glycine amidinotransferase)	nutritional and metabolic	DU
GBA	glucosidase, beta, acid	nutritional and metabolic|nervous system|congenital	DL
GBE1	glucan (1,4-alpha-), branching enzyme 1	nutritional and metabolic|congenital	DU
GCDH	glutaryl-Coenzyme A dehydrogenase	nutritional and metabolic	DU
GCH1	GTP cyclohydrolase 1	nervous system	DU
GCLC	glutamate-cysteine ligase, catalytic subunit	hemic and lymphatic	DL
GCM2	glial cells missing homolog 2 (Drosophila)	endocrine system	DL
GCNT2	glucosaminyl (N-acetyl) transferase 2, I-branching enzyme (I blood group)	hemic and lymphatic|eye	DU
GCSH	glycine cleavage system protein H (aminomethyl carrier)	nutritional and metabolic	DU
GDAP1	ganglioside-induced differentiation-associated protein 1	nervous system|congenital	DU
GDF1	growth differentiation factor 1	cardiovascular|congenital	DL
GDF5	growth differentiation factor 5	unclassified	DU
GDI1	GDP dissociation inhibitor 1	nervous system|congenital	DU
GDUF	glial cell derived neurotrophic factor	digestive system|respiratory tract|congenital	DU
GFAP	glial fibrillary acidic protein	nervous system|congenital	DV
GFI1	growth factor independent 1 transcription repressor	hemic and lymphatic	DU
GFM1	G elongation factor, mitochondrial 1	unclassified	DU
GGCX	gamma-glutamyl carboxylase	hemic and lymphatic|cardiovascular|congenital|skin and connective tissue	DU
GH1	growth hormone 1	endocrine system	DU
GHR	growth hormone receptor	musculoskeletal|congenital|endocrine system	DL
GHRHR	growth hormone releasing hormone receptor	endocrine system	DU
GHSR	growth hormone secretagogue receptor	unclassified	DU
GIGYF2	GRB10 interacting GYF protein 2	nervous system	DU
GJA1	gap junction protein, alpha 1, 43kDa	cardiovascular|congenital|musculoskeletal	DL
GJA3	gap junction protein, alpha 3, 46kDa	eye	DU
GJA5	gap junction protein, alpha 5, 40kDa	cardiovascular	DU
GJA8	gap junction protein, alpha 8, 50kDa	eye	DU
GJB1	gap junction protein, beta 1, 32kDa	nervous system	DU
GJB2	gap junction protein, beta 2, 26kDa	skin and connective tissue|otorhinolaryngologic|nervous system|congenital|eye	DL
GJB3	gap junction protein, beta 3, 31kDa	skin and connective tissue|otorhinolaryngologic|nervous system|congenital	DL
GJB4	gap junction protein, beta 4, 30.3kDa	skin and connective tissue|congenital	DU
GJB6	gap junction protein, beta 6, 30kDa	skin and connective tissue|otorhinolaryngologic|nervous system|congenital	DU
GJC2	gap junction protein, gamma 2, 47kDa	nervous system	DV
GK	glycerol kinase	nutritional and metabolic	DU
GLB1	galactosidase, beta 1	nutritional and metabolic	DU
GLDC	glycine dehydrogenase (decarboxylating)	nutritional and metabolic	DU
GLE1	GLE1 RNA export mediator homolog (yeast)	musculoskeletal|congenital	DU
GLI2	GLI family zinc finger 2	musculoskeletal|nervous system|congenital|stomatognathic	DL
GLI3	GLI family zinc finger 3	nervous system|congenital|musculoskeletal|neoplasms	DL
GLIS2	GLIS family zinc finger 2	unclassified	DU
GLIS3	GLIS family zinc finger 3	musculoskeletal|congenital|endocrine system|nutritional and metabolic	DU
GLMN	glomulin, FKBP associated protein	cardiovascular	DU
GLRA1	glycine receptor, alpha 1	nervous system	DU
GLRB	glycine receptor, beta	nervous system	DU
GLRX5	glutaredoxin 5	hemic and lymphatic	DU
GLUD1	glutamate dehydrogenase 1	nutritional and metabolic	DU
GLUL	glutamate-ammonia ligase (glutamine synthetase)	unclassified	DL
GLYAT	glycine-N-acyltransferase	hemic and lymphatic	DU
GM2A	GM2 ganglioside activator	nutritional and metabolic	DU
GMPS	guanine monphosphate synthetase	neoplasms	DU
GNAI2	guanine nucleotide binding protein (G protein), alpha inhibiting activity polypeptide 2	cardiovascular|neoplasms|stomatognathic	DL
GNAS	GNAS complex locus	musculoskeletal|endocrine system|nervous system|congenital|nutritional and metabolic	DL
GNASAS	GNAS antisense RNA (non-protein coding)	endocrine system|musculoskeletal|congenital|nutritional and metabolic	DU
GNAT1	guanine nucleotide binding protein (G protein), alpha transducing activity polypeptide 1	eye|nervous system	DU
GNAT2	guanine nucleotide binding protein (G protein), alpha transducing activity polypeptide 2	eye	DU
GNE	glucosamine (UDP-N-acetyl)-2-epimerase/N-acetylmannosamine kinase	nutritional and metabolic|musculoskeletal	DL
GNMT	glycine N-methyltransferase	nutritional and metabolic	DU
GNPAT	glyceronephosphate O-acyltransferase	skin and connective tissue|musculoskeletal|congenital|nutritional and metabolic	DU
GNPDA1	glucosamine-6-phosphate deaminase 1	hemic and lymphatic	DU
GNPTAB	N-acetylglucosamine-1-phosphate transferase, alpha and beta subunits	nutritional and metabolic	DU
GNPTG	N-acetylglucosamine-1-phosphate transferase, gamma subunit	nutritional and metabolic	DU
GNRHR	gonadotropin-releasing hormone receptor	endocrine system	DU
GNS	glucosamine (N-acetyl)-6-sulfatase	nutritional and metabolic	DU
GOLGA8B	golgin A8 family, member B	neoplasms|stomatognathic	DU
GORAB	golgin, RAB6-interacting	unclassified	DU
GP1BA	glycoprotein Ib (platelet), alpha polypeptide	hemic and lymphatic|congenital	DU
GP1BB	glycoprotein Ib (platelet), beta polypeptide	hemic and lymphatic|congenital	DU
GP9	glycoprotein IX (platelet)	hemic and lymphatic|congenital	DU
GPC3	glypican 3	neoplasms|urogenital|congenital	DL
GPD1L	glycerol-3-phosphate dehydrogenase 1-like	cardiovascular|congenital	DU
GPHN	gephyrin	nutritional and metabolic	DU
GPR143	G protein-coupled receptor 143	eye|congenital|skin and connective tissue|nutritional and metabolic	DU
GPR56	G protein-coupled receptor 56	nervous system	DU
GPR98	G protein-coupled receptor 98	nervous system	DU
GRHL2	grainyhead-like 2 (Drosophila)	otorhinolaryngologic|nervous system	DU
GRHPR	glyoxylate reductase/hydroxypyruvate reductase	nutritional and metabolic|urogenital|congenital	DU
GRIA3	glutamate receptor, ionotrophic, AMPA 3	nervous system|congenital	DU
GRIK5	glutamate receptor, ionotropic, kainate 5	nervous system	DU
GRK1	G protein-coupled receptor kinase 1	eye	DU
GRM6	glutamate receptor, metabotropic 6	eye|nervous system	DU
GRN	granulin	nervous system|nutritional and metabolic	DU
GSN	gelsolin (amyloidosis, Finnish type)	nervous system|nutritional and metabolic	DU
GTF2H5	general transcription factor IIH, polypeptide 5	skin and connective tissue	DU
GUCA1A	guanylate cyclase activator 1A (retina)	eye	DU
GUCY2D	guanylate cyclase 2D, membrane (retina-specific)	eye	DU
GULOP	gulonolactone (L-) oxidase, pseudogene	cardiovascular|hemic and lymphatic|nutritional and metabolic	DU
GUSB	glucuronidase, beta	nutritional and metabolic|congenital|skin and connective tissue	DU
GYS1	glycogen synthase 1 (muscle)	congenital|nutritional and metabolic	DU
GYS2	glycogen synthase 2 (liver)	nutritional and metabolic|congenital	DU
H19	H19, imprinted maternally expressed transcript (non-protein coding)	congenital|musculoskeletal|neoplasms|urogenital	DL
H6PD	hexose-6-phosphate dehydrogenase (glucose 1-dehydrogenase)	nutritional and metabolic	DU
HADH	hydroxyacyl-Coenzyme A dehydrogenase	nutritional and metabolic	DU
HADHA	hydroxyacyl-Coenzyme A dehydrogenase/3-ketoacyl-Coenzyme A thiolase/enoyl-Coenzyme A hydratase (trifunctional protein), alpha subunit	nutritional and metabolic|digestive system|urogenital	DU
HADHB	hydroxyacyl-Coenzyme A dehydrogenase/3-ketoacyl-Coenzyme A thiolase/enoyl-Coenzyme A hydratase (trifunctional protein), beta subunit	nutritional and metabolic	DU
HAMP	hepcidin antimicrobial peptide	nutritional and metabolic|congenital	DU
HAX1	HCLS1 associated protein X-1	hemic and lymphatic	DU
HBA1	hemoglobin, alpha 1	hemic and lymphatic|congenital	DU
HBA2	hemoglobin, alpha 2	hemic and lymphatic|congenital	DU
HBD	hypophosphatemic bone disease	hemic and lymphatic|congenital	DU
HBG1	hemoglobin, gamma A	hemic and lymphatic	DU
HBG2	hemoglobin, gamma G	hemic and lymphatic	DU
HCCS	holocytochrome c synthase (cytochrome c heme-lyase)	unclassified	DU
HCFC2	host cell factor C2	hemic and lymphatic	DU
HCN4	hyperpolarization activated cyclic nucleotide-gated potassium channel 4	cardiovascular|congenital	DL
HCRT	hypocretin (orexin) neuropeptide precursor	nervous system	DU
HESX1	HESX homeobox 1	endocrine system|stomatognathic	DL
HEXA	hexosaminidase A (alpha polypeptide)	nutritional and metabolic|nervous system|congenital	DU
HEXB	hexosaminidase B (beta polypeptide)	nutritional and metabolic|nervous system|congenital	DU
HFE	hemochromatosis	nutritional and metabolic|congenital	DU
HFE2	hemochromatosis type 2 (juvenile)	nutritional and metabolic|congenital	DU
HGD	homogentisate 1,2-dioxygenase (homogentisate oxidase)	nutritional and metabolic|congenital	DU
HGSNAT	heparan-alpha-glucosaminide N-acetyltransferase	unclassified	DU
HIBCH	3-hydroxyisobutyryl-Coenzyme A hydrolase	unclassified	DU
HLCS	holocarboxylase synthetase (biotin-(proprionyl-Coenzyme A-carboxylase (ATP-hydrolysing)) ligase)	nutritional and metabolic|congenital	DU
HMBS	hydroxymethylbilane synthase	nutritional and metabolic|digestive system|congenital|skin and connective tissue	DU
HMGA2	high mobility group AT-hook 2	neoplasms	DU
HMGCL	3-hydroxymethyl-3-methylglutaryl-Coenzyme A lyase	nutritional and metabolic	DL
HMGCS2	3-hydroxy-3-methylglutaryl-Coenzyme A synthase 2 (mitochondrial)	nutritional and metabolic	DU
HMOX1	heme oxygenase (decycling) 1	nutritional and metabolic	DL
HMX1	H6 family homeobox 1	unclassified	DU
HNF1A	HNF1 homeobox A	neoplasms|endocrine system|stomatognathic	DL
HNF1B	HNF1 homeobox B	endocrine system|nutritional and metabolic|neoplasms	DL
HNF4A	hepatocyte nuclear factor 4, alpha	endocrine system	DL
HNRNPC	heterogeneous nuclear ribonucleoprotein C (C1/C2)	unclassified	DU
HOOK1	hook homolog 1 (Drosophila)	hemic and lymphatic	DU
HOXA1	homeobox A1	nervous system	DL
HOXA11	homeobox A11	musculoskeletal|congenital|hemic and lymphatic	DL
HOXA13	homeobox A13	unclassified	DL
HOXA2	homeobox A2	musculoskeletal|stomatognathic|congenital	DV
HOXD10	homeobox D10	nervous system|congenital	DU
HOXD13	homeobox D13	musculoskeletal|congenital|stomatognathic	DL
HPD	4-hydroxyphenylpyruvate dioxygenase	nutritional and metabolic	DU
HPGD	hydroxyprostaglandin dehydrogenase 15-(NAD)	unclassified	DU
HPLH1	hemophagocytic lymphohistiocytosis 1	unclassified	DU
HPRT1	hypoxanthine phosphoribosyltransferase 1	nutritional and metabolic|musculoskeletal|congenital|nervous system	DL
HPS1	Hermansky-Pudlak syndrome 1	unclassified	DU
HPS3	Hermansky-Pudlak syndrome 3	unclassified	DU
HPS4	Hermansky-Pudlak syndrome 4	unclassified	DU
HPS5	Hermansky-Pudlak syndrome 5	unclassified	DU
HPS6	Hermansky-Pudlak syndrome 6	unclassified	DU
HR	hairless homolog (mouse)	skin and connective tissue	DU
HRAS	v-Ha-ras Harvey rat sarcoma viral oncogene homolog	musculoskeletal|congenital	DV
HRG	histidine-rich glycoprotein	hemic and lymphatic	DU
HSD11B1	hydroxysteroid (11-beta) dehydrogenase 1	nutritional and metabolic	DU
HSD11B2	hydroxysteroid (11-beta) dehydrogenase 2	cardiovascular	DV
HSD17B10	hydroxysteroid (17-beta) dehydrogenase 10	nutritional and metabolic|nervous system|congenital	DU
HSD17B3	hydroxysteroid (17-beta) dehydrogenase 3	congenital|skin and connective tissue|nervous system|urogenital|endocrine system	DU
HSD17B4	hydroxysteroid (17-beta) dehydrogenase 4	nutritional and metabolic	DU
HSD3B2	hydroxy-delta-5-steroid dehydrogenase, 3 beta- and steroid delta-isomerase 2	nutritional and metabolic	DU
HSD3B7	hydroxy-delta-5-steroid dehydrogenase, 3 beta- and steroid delta-isomerase 7	digestive system	DU
HSF4	heat shock transcription factor 4	eye	DU
HSPB1	heat shock 27kDa protein 1	nervous system|congenital	DV
HSPB8	heat shock 22kDa protein 8	nervous system|congenital	DU
HSPD1	heat shock 60kDa protein 1 (chaperonin)	nervous system	DU
HSPG2	heparan sulfate proteoglycan 2	nervous system	DL
HTRA2	HtrA serine peptidase 2	nervous system	DU
HTT	huntingtin	nervous system	DL
HUWE1	HECT, UBA and WWE domain containing 1	nervous system|congenital	DU
HYLS1	hydrolethalus syndrome 1	unclassified	DU
ICK	intestinal cell (MAK-like) kinase	unclassified	DU
ICOS	inducible T-cell co-stimulator	unclassified	DU
IDH3B	isocitrate dehydrogenase 3 (NAD+) beta	eye|congenital	DU
IDS	iduronate 2-sulfatase	nutritional and metabolic|congenital|skin and connective tissue|nervous system	DU
IDUA	iduronidase, alpha-L-	nutritional and metabolic|congenital|skin and connective tissue	DU
IFNGR1	interferon gamma receptor 1	unclassified	DU
IFT80	intraflagellar transport 80 homolog (Chlamydomonas)	unclassified	DU
IGBP1	immunoglobulin (CD79A) binding protein 1	nervous system|eye|congenital	DU
IGF1	insulin-like growth factor 1 (somatomedin C)	congenital|otorhinolaryngologic|nervous system	DL
IGF1R	insulin-like growth factor 1 receptor	congenital	DL
IGF2R	insulin-like growth factor 2 receptor	neoplasms|stomatognathic	DL
IGFALS	insulin-like growth factor binding protein, acid labile subunit	endocrine system	DU
IGHG2	immunoglobulin heavy constant gamma 2 (G2m marker)	unclassified	DU
IGHM	immunoglobulin heavy constant mu	hemic and lymphatic|immune system	DV
IGHMBP2	immunoglobulin mu binding protein 2	musculoskeletal	DU
IGLC7	immunoglobulin lambda constant 7	unclassified	DU
IGLL1	immunoglobulin lambda-like polypeptide 1	hemic and lymphatic|immune system	DU
IHH	Indian hedgehog homolog (Drosophila)	unclassified	DL
IKBKAP	inhibitor of kappa light polypeptide gene enhancer in B-cells, kinase complex-associated protein	nervous system|congenital|immune system	DU
IKBKG	inhibitor of kappa light polypeptide gene enhancer in B-cells, kinase gamma	skin and connective tissue|congenital|hemic and lymphatic	DL
IKZF1	IKAROS family zinc finger 1 (Ikaros)	neoplasms	DU
IL1RAPL1	interleukin 1 receptor accessory protein-like 1	nervous system|congenital	DU
IL2RA	interleukin 2 receptor, alpha	unclassified	DU
IL2RG	interleukin 2 receptor, gamma (severe combined immunodeficiency)	congenital|nutritional and metabolic|immune system	DU
IL7R	interleukin 7 receptor	congenital|nutritional and metabolic|immune system	DU
IMPDH1P11	IMP (inosine monophosphate) dehydrogenase 1 pseudogene 11	eye|congenital	DU
ING1	inhibitor of growth family, member 1	neoplasms|stomatognathic	DU
INS	insulin	endocrine system	DU
INSL3	insulin-like 3 (Leydig cell)	urogenital|congenital|endocrine system	DU
INSR	insulin receptor	congenital|nutritional and metabolic|endocrine system|skin and connective tissue	DU
INVS	inversin	unclassified	DU
IQCB1	IQ motif containing B1	unclassified	DU
IRAK4	interleukin-1 receptor-associated kinase 4	unclassified	DU
IRF1	interferon regulatory factor 1	neoplasms|hemic and lymphatic	DV
IRF4	interferon regulatory factor 4	neoplasms|cardiovascular|hemic and lymphatic|immune system	DU
IRF6	interferon regulatory factor 6	congenital|eye	DL
ISCU	iron-sulfur cluster scaffold homolog (E. coli)	unclassified	DU
ITGA2B	integrin, alpha 2b (platelet glycoprotein IIb of IIb/IIIa complex, antigen CD41)	hemic and lymphatic|congenital	DU
ITGA6	integrin, alpha 6	skin and connective tissue|congenital|digestive system	DL
ITGA7	integrin, alpha 7	musculoskeletal	DL
ITGB2	integrin, beta 2 (complement component 3 receptor 3 and 4 subunit)	unclassified	DL
ITGB3	integrin, beta 3 (platelet glycoprotein IIIa, antigen CD61)	hemic and lymphatic|congenital	DL
ITGB4	integrin, beta 4	skin and connective tissue|congenital	DU
ITM2B	integral membrane protein 2B	nervous system	DU
ITPR1	inositol 1,4,5-triphosphate receptor, type 1	nervous system	DL
IVD	isovaleryl Coenzyme A dehydrogenase	nutritional and metabolic	DU
IYD	iodotyrosine deiodinase	unclassified	DU
JAG1	jagged 1 (Alagille syndrome)	cardiovascular|digestive system|congenital|otorhinolaryngologic|nervous system	DL
JAK2	Janus kinase 2	neoplasms|hemic and lymphatic	DL
JAK3	Janus kinase 3	unclassified	DU
JPH3	junctophilin 3	nervous system|congenital	DU
JRK	jerky homolog (mouse)	nervous system	DU
JUP	junction plakoglobin	cardiovascular|congenital	DL
KAL1	Kallmann syndrome 1 sequence	urogenital|congenital|endocrine system	DU
KCNA1	potassium voltage-gated channel, shaker-related subfamily, member 1 (episodic ataxia with myokymia)	nervous system	DL
KCNA5	potassium voltage-gated channel, shaker-related subfamily, member 5	cardiovascular	DU
KCNC3	potassium voltage-gated channel, Shaw-related subfamily, member 3	nervous system	DV
KCNE1	potassium voltage-gated channel, Isk-related family, member 1	cardiovascular|congenital	DU
KCNE2	potassium voltage-gated channel, Isk-related family, member 2	cardiovascular|congenital	DU
KCNE3	potassium voltage-gated channel, Isk-related family, member 3	cardiovascular|congenital	DU
KCNH2	potassium voltage-gated channel, subfamily H (eag-related), member 2	cardiovascular|congenital	DU
KCNJ1	potassium inwardly-rectifying channel, subfamily J, member 1	urogenital|endocrine system	DU
KCNJ11	potassium inwardly-rectifying channel, subfamily J, member 11	endocrine system|nutritional and metabolic	DU
KCNJ13	potassium inwardly-rectifying channel, subfamily J, member 13	eye	DU
KCNJ2	potassium inwardly-rectifying channel, subfamily J, member 2	cardiovascular|congenital	DU
KCNK9	potassium channel, subfamily K, member 9	nervous system	DV
KCNMA1	potassium large conductance calcium-activated channel, subfamily M, alpha member 1	nervous system	DU
KCNQ1	potassium voltage-gated channel, KQT-like subfamily, member 1	cardiovascular|congenital	DV
KCNQ1OT1	KCNQ1 overlapping transcript 1 (non-protein coding)	congenital	DU
KCNQ2	potassium voltage-gated channel, KQT-like subfamily, member 2	nervous system	DU
KCNQ3	potassium voltage-gated channel, KQT-like subfamily, member 3	nervous system|congenital	DU
KCNQ4	potassium voltage-gated channel, KQT-like subfamily, member 4	otorhinolaryngologic|nervous system	DU
KCTD11	potassium channel tetramerisation domain containing 11	unclassified	DU
KCTD7	potassium channel tetramerisation domain containing 7	nervous system	DU
KDM5C	lysine (K)-specific demethylase 5C	nervous system|congenital	DU
KDR	kinase insert domain receptor (a type III receptor tyrosine kinase)	neoplasms	DL
KERA	keratocan	eye	DU
KIAA0196	KIAA0196	nervous system	DU
KIAA1199	KIAA1199	otorhinolaryngologic|nervous system	DU
KIAA1279	KIAA1279	digestive system	DU
KIF1B	kinesin family member 1B	nervous system|congenital|neoplasms	DU
KIF21A	kinesin family member 21A	eye	DU
KIF5A	kinesin family member 5A	nervous system	DL
KIRREL3	kin of IRRE like 3 (Drosophila)	nervous system	DU
KISS1R	KISS1 receptor	endocrine system	DL
KIT	v-kit Hardy-Zuckerman 4 feline sarcoma viral oncogene homolog	neoplasms|skin and connective tissue|congenital|nutritional and metabolic	DL
KL	klotho	cardiovascular|nutritional and metabolic	DU
KLF11	Kruppel-like factor 11	unclassified	DU
KLF6	Kruppel-like factor 6	neoplasms	DL
KLK4	kallikrein-related peptidase 4	musculoskeletal|stomatognathic|congenital	DU
KLKB1	kallikrein B, plasma (Fletcher factor) 1	hemic and lymphatic	DU
KRAS	v-Ki-ras2 Kirsten rat sarcoma viral oncogene homolog	neoplasms|musculoskeletal|congenital|skin and connective tissue|stomatognathic	DL
KRIT1	KRIT1, ankyrin repeat containing	cardiovascular|nervous system	DL
KRT1	keratin 1	skin and connective tissue|congenital	DU
KRT10	keratin 10	skin and connective tissue|congenital|neoplasms	DL
KRT12	keratin 12	eye	DV
KRT123P	keratin 123 pseudogene	hemic and lymphatic|congenital	DU
KRT13	keratin 13	skin and connective tissue|neoplasms	DU
KRT14	keratin 14	skin and connective tissue|congenital	DU
KRT16	keratin 16	skin and connective tissue|congenital|neoplasms	DU
KRT17	keratin 17	skin and connective tissue|congenital	DU
KRT18	keratin 18	digestive system	DL
KRT2	keratin 2	skin and connective tissue|congenital	DU
KRT3	keratin 3	eye	DU
KRT4	keratin 4	skin and connective tissue|neoplasms	DU
KRT5	keratin 5	skin and connective tissue|congenital	DU
KRT6A	keratin 6A	skin and connective tissue|congenital	DU
KRT6B	keratin 6B	skin and connective tissue|congenital	DU
KRT8	keratin 8	digestive system	DL
KRT81	keratin 81	congenital|skin and connective tissue	DU
KRT83	keratin 83	skin and connective tissue|congenital	DU
KRT85	keratin 85	congenital|skin and connective tissue	DU
KRT86	keratin 86	skin and connective tissue|congenital	DU
KRT9	keratin 9	skin and connective tissue	DU
L1CAM	L1 cell adhesion molecule	nervous system|congenital|digestive system|musculoskeletal|stomatognathic	DL
L2HGDH	L-2-hydroxyglutarate dehydrogenase	nutritional and metabolic	DU
LAMA2	laminin, alpha 2	musculoskeletal	DU
LAMA4	laminin, alpha 4	skin and connective tissue|congenital	DU
LAMB3	laminin, beta 3	skin and connective tissue|congenital	DU
LAMC2	laminin, gamma 2	skin and connective tissue|congenital	DU
LAMP2	lysosomal-associated membrane protein 2	nutritional and metabolic|congenital	DL
LARGE	like-glycosyltransferase	musculoskeletal	DU
LBR	lamin B receptor	hemic and lymphatic|stomatognathic	DU
LCA5	Leber congenital amaurosis 5	eye	DU
LCAT	lecithin-cholesterol acyltransferase	nutritional and metabolic	DU
LCRB	locus control region, beta	hemic and lymphatic|congenital	DU
LCT	lactase	nutritional and metabolic	DU
LDB3	LIM domain binding 3	cardiovascular	DU
LDHA	lactate dehydrogenase A	nutritional and metabolic|congenital	DU
LDHB	lactate dehydrogenase B	nutritional and metabolic	DU
LDLR	low density lipoprotein receptor	neoplasms|nutritional and metabolic	DU
LDLRAP1	low density lipoprotein receptor adaptor protein 1	nutritional and metabolic	DU
LEF1	lymphoid enhancer-binding factor 1	unclassified	DU
LEFTY2	left-right determination factor 2	congenital	DL
LEMD3	LEM domain containing 3	musculoskeletal|congenital|skin and connective tissue	DL
LEP	leptin	nutritional and metabolic|endocrine system	DU
LEPRE1	leucine proline-enriched proteoglycan (leprecan) 1	musculoskeletal|congenital|skin and connective tissue	DU
LEPROT	leptin receptor overlapping transcript	nutritional and metabolic|endocrine system	DU
LFNG	LFNG O-fucosylpeptide 3-beta-N-acetylglucosaminyltransferase	unclassified	DU
LGI1	leucine-rich, glioma inactivated 1	neoplasms|nervous system	DU
LHB	luteinizing hormone beta polypeptide	endocrine system	DU
LHCGR	luteinizing hormone/choriogonadotropin receptor	congenital|endocrine system|neoplasms|stomatognathic|urogenital	DU
LHFPL5	lipoma HMGIC fusion partner-like 5	otorhinolaryngologic|nervous system	DU
LHX3	LIM homeobox 3	endocrine system	DL
LHX4	LIM homeobox 4	unclassified	DL
LIFR	leukemia inhibitory factor receptor alpha	unclassified	DL
LIG4	ligase IV, DUA, ATP-dependent	unclassified	DL
LIM2	lens intrinsic membrane protein 2, 19kDa	eye	DU
LIPC	lipase, hepatic	nutritional and metabolic	DU
LIPH	lipase, member H	skin and connective tissue	DU
LITAF	lipopolysaccharide-induced TNF factor	nervous system|congenital	DU
LMAN1	lectin, mannose-binding, 1	hemic and lymphatic	DU
LMBR1	limb region 1 homolog (mouse)	musculoskeletal|congenital	DV
LMBRD1	LMBR1 domain containing 1	urogenital|congenital|nutritional and metabolic|nervous system|skin and connective tissue	DU
LMF1	lipase maturation factor 1	unclassified	DU
LMNA	lamin A/C	cardiovascular|nutritional and metabolic|musculoskeletal|nervous system|congenital|skin and connective tissue	DV
LMNB1	lamin B1	unclassified	DU
LMNB2	lamin B2	skin and connective tissue|nutritional and metabolic|urogenital	DU
LMX1B	LIM homeobox transcription factor 1, beta	musculoskeletal|congenital|skin and connective tissue	DU
LOR	loricrin	skin and connective tissue|congenital	DU
LPAL2	lipoprotein, Lp(a)-like 2 pseudogene	nutritional and metabolic	DU
LPAR6	lysophosphatidic acid receptor 6	skin and connective tissue	DU
LPIN1	lipin 1	musculoskeletal	DU
LPIN2	lipin 2	unclassified	DU
LPL	lipoprotein lipase	nutritional and metabolic	DU
LPP	LIM domain containing preferred translocation partner in lipoma	neoplasms|skin and connective tissue|nutritional and metabolic	DU
LRAT	lecithin retinol acyltransferase (phosphatidylcholine--retinol O-acyltransferase)	eye	DU
LRIG1	leucine-rich repeats and immunoglobulin-like domains 1	unclassified	DU
LRP2	low density lipoprotein receptor-related protein 2	unclassified	DL
LRP5	low density lipoprotein receptor-related protein 5	musculoskeletal|neoplasms	DU
LRPPRC	leucine-rich PPR-motif containing	nervous system	DU
LRRC8A	leucine rich repeat containing 8 family, member A	hemic and lymphatic|immune system	DU
LRRK2	leucine-rich repeat kinase 2	nervous system	DU
LRTOMT	leucine rich transmembrane and 0-methyltransferase domain containing	otorhinolaryngologic|nervous system	DU
LYZ	lysozyme (renal amyloidosis)	nervous system|nutritional and metabolic	DU
LZTS1	leucine zipper, putative tumor suppressor 1	neoplasms|stomatognathic	DU
MAD1L1	MAD1 mitotic arrest deficient-like 1 (yeast)	neoplasms|hemic and lymphatic|immune system	DL
MAF	v-maf musculoaponeurotic fibrosarcoma oncogene homolog (avian)	eye	DL
MAFIP	MAFF interacting protein	eye	DU
MAGT1	magnesium transporter 1	nervous system|congenital	DU
MALT1	mucosa associated lymphoid tissue lymphoma translocation gene 1	neoplasms|hemic and lymphatic|immune system	DU
MAML2	mastermind-like 2 (Drosophila)	neoplasms|stomatognathic	DU
MAMLD1	mastermind-like domain containing 1	urogenital|congenital	DU
MAN2B1	mannosidase, alpha, class 2B, member 1	nutritional and metabolic	DU
MANBA	mannosidase, beta A, lysosomal	nutritional and metabolic	DU
MANF	mesencephalic astrocyte-derived neurotrophic factor	neoplasms	DU
MAOA	monoamine oxidase A	unclassified	DU
MAP3K8	mitogen-activated protein kinase kinase kinase 8	neoplasms	DU
MAP4K2	mitogen-activated protein kinase kinase kinase kinase 2	endocrine system|nutritional and metabolic	DU
MAPK10	mitogen-activated protein kinase 10	unclassified	DU
MAPRE2	microtubule-associated protein, RP/EB family, member 2	eye|congenital	DU
MAPT	microtubule-associated protein tau	nervous system|hemic and lymphatic|congenital|nutritional and metabolic|eye	DV
MARVELD2	MARVEL domain containing 2	otorhinolaryngologic|nervous system	DU
MASP2	mannan-binding lectin serine peptidase 2	unclassified	DU
MASTL	microtubule associated serine/threonine kinase-like	hemic and lymphatic	DU
MAT1A	methionine adenosyltransferase I, alpha	nutritional and metabolic	DU
MATN3	matrilin 3	musculoskeletal	DU
MBD5	methyl-CpG binding domain protein 5	nervous system	DU
MBL2	mannose-binding lectin (protein C) 2, soluble (opsonic defect)	nutritional and metabolic	DU
MC2R	melanocortin 2 receptor (adrenocorticotropic hormone)	endocrine system	DU
MC4R	melanocortin 4 receptor	nutritional and metabolic	DV
MCC	mutated in colorectal cancers	neoplasms	DU
MCCC1	methylcrotonoyl-Coenzyme A carboxylase 1 (alpha)	nutritional and metabolic	DU
MCCC2	methylcrotonoyl-Coenzyme A carboxylase 2 (beta)	nutritional and metabolic	DU
MCEE	methylmalonyl CoA epimerase	unclassified	DU
MCFD2	multiple coagulation factor deficiency 2	hemic and lymphatic	DU
MCM6	minichromosome maintenance complex component 6	nutritional and metabolic	DU
MCOLN1	mucolipin 1	nutritional and metabolic	DU
MCPH1	microcephalin 1	nervous system|musculoskeletal|congenital	DU
MECP2	methyl CpG binding protein 2 (Rett syndrome)	congenital|nervous system	DU
MED12	mediator complex subunit 12	eye|nervous system|otorhinolaryngologic	DU
MED13L	mediator complex subunit 13-like	congenital	DU
MEFV	Mediterranean fever	congenital	DU
MEN1	multiple endocrine neoplasia I	endocrine system|neoplasms|stomatognathic|congenital|nervous system	DL
MERTK	c-mer proto-oncogene tyrosine kinase	eye|congenital	DV
MESP2	mesoderm posterior 2 homolog (mouse)	unclassified	DL
MFN2	mitofusin 2	nervous system|congenital	DL
MFRP	membrane frizzled-related protein	eye|congenital	DU
MFSD8	major facilitator superfamily domain containing 8	unclassified	DU
MGP	matrix Gla protein	unclassified	DU
MIA3	melanoma inhibitory activity family, member 3	neoplasms	DU
MID1	midline 1 (Opitz/BBB syndrome)	unclassified	DU
MINPP1	multiple inositol polyphosphate histidine phosphatase, 1	neoplasms|stomatognathic	DV
MITF	microphthalmia-associated transcription factor	eye|congenital|skin and connective tissue|nutritional and metabolic	DV
MKKS	McKusick-Kaufman syndrome	congenital|nervous system	DL
MKL1	megakaryoblastic leukemia (translocation) 1	neoplasms	DL
MKS1	Meckel syndrome, type 1	nervous system|congenital	DU
MLC1	megalencephalic leukoencephalopathy with subcortical cysts 1	nervous system|neoplasms	DU
MLH1	mutL homolog 1, colon cancer, nonpolyposis type 2 (E. coli)	neoplasms|congenital|skin and connective tissue	DU
MLH3	mutL homolog 3 (E. coli)	neoplasms	DU
MLLT10	myeloid/lymphoid or mixed-lineage leukemia (trithorax homolog, Drosophila); translocated to, 10	neoplasms	DU
MLLT11	myeloid/lymphoid or mixed-lineage leukemia (trithorax homolog, Drosophila); translocated to, 11	neoplasms	DU
MLPH	melanophilin	skin and connective tissue	DU
MLYCD	malonyl-CoA decarboxylase	nutritional and metabolic	DU
MMAB	methylmalonic aciduria (cobalamin deficiency) cblB type	nutritional and metabolic	DU
MMACHC	methylmalonic aciduria (cobalamin deficiency) cblC type, with homocystinuria	urogenital|congenital|nutritional and metabolic|nervous system|skin and connective tissue	DU
MMADHC	methylmalonic aciduria (cobalamin deficiency) cblD type, with homocystinuria	urogenital|congenital|nutritional and metabolic|nervous system|skin and connective tissue	DU
MMP1	matrix metallopeptidase 1 (interstitial collagenase)	unclassified	DU
MMP13	matrix metallopeptidase 13 (collagenase 3)	unclassified	DU
MMP2	matrix metallopeptidase 2 (gelatinase A, 72kDa gelatinase, 72kDa type IV collagenase)	musculoskeletal	DL
MMP25	matrix metallopeptidase 25	musculoskeletal|stomatognathic|congenital	DU
MN1	meningioma (disrupted in balanced translocation) 1	neoplasms|nervous system	DU
MNX1	motor neuron and pancreas homeobox 1	unclassified	DL
MOCS1	molybdenum cofactor synthesis 1	nutritional and metabolic	DU
MOCS2	molybdenum cofactor synthesis 2	nutritional and metabolic	DU
MOGAT2	monoacylglycerol O-acyltransferase 2	nutritional and metabolic|congenital	DU
MOGS	mannosyl-oligosaccharide glucosidase	nutritional and metabolic	DU
MPDU1	mannose-P-dolichol utilization defect 1	nutritional and metabolic	DU
MPL	myeloproliferative leukemia virus oncogene	hemic and lymphatic	DL
MPO	myeloperoxidase	unclassified	DV
MPP3	membrane protein, palmitoylated 3 (MAGUK p55 subfamily member 3)	nervous system|congenital	DU
MPV17	MpV17 mitochondrial inner membrane protein	unclassified	DU
MPZ	myelin protein zero	nervous system|eye|congenital	DU
MRAP	melanocortin 2 receptor accessory protein	endocrine system	DU
MRE11A	MRE11 meiotic recombination 11 homolog A (S. cerevisiae)	nervous system	DU
MRPS16	mitochondrial ribosomal protein S16	unclassified	DU
MRPS22	mitochondrial ribosomal protein S22	unclassified	DU
MSH2	mutS homolog 2, colon cancer, nonpolyposis type 1 (E. coli)	neoplasms|congenital|skin and connective tissue	DU
MSH3	mutS homolog 3 (E. coli)	neoplasms|stomatognathic	DU
MSH6	mutS homolog 6 (E. coli)	neoplasms	DU
MSR1	macrophage scavenger receptor 1	neoplasms	DU
MSTN	myostatin	musculoskeletal	DU
MSX1	msh homeobox 1	congenital	DL
MSX2	msh homeobox 2	musculoskeletal|congenital	DU
MT3	metallothionein 3	hemic and lymphatic	DU
MTCH1	mitochondrial carrier homolog 1 (C. elegans)	unclassified	DU
MTHFR	5,10-methylenetetrahydrofolate reductase (NADPH)	nutritional and metabolic|urogenital|congenital|nervous system|skin and connective tissue	DU
MTM1	myotubularin 1	musculoskeletal	DL
MTMR2	myotubularin related protein 2	nervous system|congenital	DL
MTR	5-methyltetrahydrofolate-homocysteine methyltransferase	nutritional and metabolic	DL
MTRR	5-methyltetrahydrofolate-homocysteine methyltransferase reductase	nutritional and metabolic|urogenital|congenital|hemic and lymphatic|nervous system|skin and connective tissue	DU
MTTP	microsomal triglyceride transfer protein	nutritional and metabolic|congenital	DL
MUSK	muscle, skeletal, receptor tyrosine kinase	musculoskeletal	DU
MUT	methylmalonyl Coenzyme A mutase	unclassified	DU
MUTYH	mutY homolog (E. coli)	neoplasms|stomatognathic|nervous system	DU
MVK	mevalonate kinase	unclassified	DU
MXI1	MAX interactor 1	neoplasms|nervous system	DV
MYBPC3	myosin binding protein C, cardiac	cardiovascular	DU
MYCN	v-myc myelocytomatosis viral related oncogene, neuroblastoma derived (avian)	musculoskeletal|nervous system|congenital	DL
MYD88	myeloid differentiation primary response gene (88)	unclassified	DU
MYF6	myogenic factor 6 (herculin)	musculoskeletal	DL
MYH11	myosin, heavy chain 11, smooth muscle	cardiovascular	DU
MYH14	myosin, heavy chain 14, non-muscle	otorhinolaryngologic|nervous system	DU
MYH2	myosin, heavy chain 2, skeletal muscle, adult	musculoskeletal	DU
MYH3	myosin, heavy chain 3, skeletal muscle, embryonic	musculoskeletal|congenital	DU
MYH6	myosin, heavy chain 6, cardiac muscle, alpha	cardiovascular	DL
MYH7	myosin, heavy chain 7, cardiac muscle, beta	cardiovascular|musculoskeletal	DU
MYH8	myosin, heavy chain 8, skeletal muscle, perinatal	neoplasms|cardiovascular|congenital|nervous system	DU
MYH9	myosin, heavy chain 9, non-muscle	hemic and lymphatic|otorhinolaryngologic|nervous system|stomatognathic	DL
MYL2	myosin, light chain 2, regulatory, cardiac, slow	cardiovascular	DL
MYL3	myosin, light chain 3, alkali; ventricular, skeletal, slow	cardiovascular	DU
MYLK2	myosin light chain kinase 2	cardiovascular	DU
MYMY3	moyamoya disease 3	nervous system|cardiovascular	DU
MYO15A	myosin XVA	otorhinolaryngologic|nervous system	DU
MYO1A	myosin IA	otorhinolaryngologic|nervous system	DU
MYO3A	myosin IIIA	otorhinolaryngologic|nervous system	DU
MYO5A	myosin VA (heavy chain 12, myoxin)	skin and connective tissue	DU
MYO5B	myosin VB	unclassified	DU
MYO6	myosin VI	otorhinolaryngologic|nervous system	DU
MYO7A	myosin VIIA	otorhinolaryngologic|nervous system	DU
MYOC	myocilin, trabecular meshwork inducible glucocorticoid response	eye|nervous system	DU
MYOT	myotilin	musculoskeletal	DV
NAGA	N-acetylgalactosaminidase, alpha-	nutritional and metabolic	DU
NAGLU	N-acetylglucosaminidase, alpha-	nutritional and metabolic	DU
NAGS	N-acetylglutamate synthase	nutritional and metabolic	DU
NAT8	N-acetyltransferase 8 (GCN5-related, putative)	nutritional and metabolic|nervous system|congenital	DU
NCF1	neutrophil cytosolic factor 1	hemic and lymphatic	DU
NCF2	neutrophil cytosolic factor 2	hemic and lymphatic	DU
NCOA4	nuclear receptor coactivator 4	neoplasms|stomatognathic	DU
NDP	Norrie disease (pseudoglioma)	eye	DU
NDRG1	N-myc downstream regulated 1	nervous system|congenital	DU
NDU	necdin homolog (mouse)	nervous system|congenital|nutritional and metabolic	DV
NDUFA1	NADH dehydrogenase (ubiquinone) 1 alpha subcomplex, 1, 7.5kDa	unclassified	DU
NDUFA2	NADH dehydrogenase (ubiquinone) 1 alpha subcomplex, 2, 8kDa	unclassified	DU
NDUFAF2	NADH dehydrogenase (ubiquinone) 1 alpha subcomplex, assembly factor 2	unclassified	DU
NDUFAF4	NADH dehydrogenase (ubiquinone) 1 alpha subcomplex, assembly factor 4	unclassified	DU
NDUFS1	NADH dehydrogenase (ubiquinone) Fe-S protein 1, 75kDa (NADH-coenzyme Q reductase)	unclassified	DU
NDUFS2	NADH dehydrogenase (ubiquinone) Fe-S protein 2, 49kDa (NADH-coenzyme Q reductase)	unclassified	DU
NDUFS3	NADH dehydrogenase (ubiquinone) Fe-S protein 3, 30kDa (NADH-coenzyme Q reductase)	nervous system	DU
NDUFS4	NADH dehydrogenase (ubiquinone) Fe-S protein 4, 18kDa (NADH-coenzyme Q reductase)	nervous system	DV
NDUFS6	NADH dehydrogenase (ubiquinone) Fe-S protein 6, 13kDa (NADH-coenzyme Q reductase)	unclassified	DU
NDUFS7	NADH dehydrogenase (ubiquinone) Fe-S protein 7, 20kDa (NADH-coenzyme Q reductase)	nervous system	DU
NDUFS8	NADH dehydrogenase (ubiquinone) Fe-S protein 8, 23kDa (NADH-coenzyme Q reductase)	nervous system	DU
NDUFV1	NADH dehydrogenase (ubiquinone) flavoprotein 1, 51kDa	nervous system|congenital	DU
NEB	nebulin	musculoskeletal	DU
NEFL	neurofilament, light polypeptide	nervous system|congenital	DU
NELF	nasal embryonic LHRH factor	endocrine system	DU
NEU1	sialidase 1 (lysosomal sialidase)	nutritional and metabolic	DU
NEUROG3	neurogenin 3	unclassified	DV
NF1	neurofibromin 1	neoplasms|nervous system|musculoskeletal|congenital|skin and connective tissue	DL
NF2	neurofibromin 2 (merlin)	neoplasms|nervous system|stomatognathic	DL
NFKBIA	nuclear factor of kappa light polypeptide gene enhancer in B-cells inhibitor, alpha	skin and connective tissue|congenital	DU
NGF	nerve growth factor (beta polypeptide)	nervous system	DU
NHEJ1	nonhomologous end-joining factor 1	musculoskeletal|nervous system|congenital|nutritional and metabolic|immune system	DU
NHLRC1	NHL repeat containing 1	nervous system	DU
NHS	Nance-Horan syndrome (congenital cataracts and dental anomalies)	eye	DU
NIPA1	non imprinted in Prader-Willi/Angelman syndrome 1	nervous system	DU
NIPAL4	NIPA-like domain containing 4	skin and connective tissue|congenital	DU
NIPBL	Nipped-B homolog (Drosophila)	congenital|nervous system	DU
NKAIN2	Na+/K+ transporting ATPase interacting 2	unclassified	DU
NKX2-5	NK2 transcription factor related, locus 5 (Drosophila)	cardiovascular|endocrine system	DL
NLGN4X	neuroligin 4, X-linked	nervous system|congenital	DU
NLRP12	NLR family, pyrin domain containing 12	unclassified	DU
NLRP2	NLR family, pyrin domain containing 2	neoplasms|nutritional and metabolic	DU
NLRP3	NLR family, pyrin domain containing 3	endocrine system|urogenital	DU
NLRP7	NLR family, pyrin domain containing 7	neoplasms|urogenital	DU
NME1	non-metastatic cells 1, protein (NM23A) expressed in	neoplasms|nervous system	DU
NOBOX	NOBOX oogenesis homeobox	unclassified	DU
NOD2	nucleotide-binding oligomerization domain containing 2	hemic and lymphatic	DU
NODAL	nodal homolog (mouse)	congenital	DL
NOG	noggin	musculoskeletal	DL
NOL3	nucleolar protein 3 (apoptosis repressor with CARD domain)	neoplasms|hemic and lymphatic|immune system	DU
NOP10	NOP10 ribonucleoprotein homolog (yeast)	congenital|skin and connective tissue	DU
NOS1AP	nitric oxide synthase 1 (neuronal) adaptor protein	unclassified	DU
NOTCH1	Notch homolog 1, translocation-associated (Drosophila)	unclassified	DL
NOTCH2	Notch homolog 2 (Drosophila)	digestive system|cardiovascular|congenital	DL
NOTCH4	Notch homolog 4 (Drosophila)	cardiovascular	DV
NPC1	Nasopharyngeal carcinoma 1	nutritional and metabolic|nervous system|hemic and lymphatic|congenital	DU
NPC2	Niemann-Pick disease, type C2	nutritional and metabolic|nervous system|hemic and lymphatic|congenital	DU
NPHP1	nephronophthisis 1 (juvenile)	unclassified	DV
NPHP3	nephronophthisis 3 (adolescent)	unclassified	DU
NPHP4	nephronophthisis 4	unclassified	DU
NPHS1	nephrosis 1, congenital, Finnish type (nephrin)	urogenital	DU
NPHS2	nephrosis 2, idiopathic, steroid-resistant (podocin)	urogenital	DU
NPM1	nucleophosmin (nucleolar phosphoprotein B23, numatrin)	neoplasms	DL
NPPA	natriuretic peptide precursor A	cardiovascular	DU
NPR2	natriuretic peptide receptor B/guanylate cyclase B (atrionatriuretic peptide receptor B)	unclassified	DU
NR0B1	nuclear receptor subfamily 0, group B, member 1	endocrine system	DU
NR0B2	nuclear receptor subfamily 0, group B, member 2	nutritional and metabolic	DV
NR2E3	nuclear receptor subfamily 2, group E, member 3	eye|congenital	DU
NR3C1	nuclear receptor subfamily 3, group C, member 1 (glucocorticoid receptor)	endocrine system	DL
NR3C2	nuclear receptor subfamily 3, group C, member 2	cardiovascular|endocrine system|urogenital|congenital|nutritional and metabolic	DU
NR4A3	nuclear receptor subfamily 4, group A, member 3	neoplasms|nervous system	DL
NR5A1	nuclear receptor subfamily 5, group A, member 1	urogenital|congenital|endocrine system	DV
NRAS	neuroblastoma RAS viral (v-ras) oncogene homolog	neoplasms|hemic and lymphatic|congenital|immune system|musculoskeletal|skin and connective tissue|stomatognathic	DL
NRL	neural retina leucine zipper	eye|congenital	DU
NSD1	nuclear receptor binding SET domain protein 1	congenital	DL
NSDHL	NAD(P) dependent steroid dehydrogenase-like	congenital	DU
NT5C3	5'-nucleotidase, cytosolic III	hemic and lymphatic	DU
NTRK1	neurotrophic tyrosine kinase, receptor, type 1	neoplasms|nervous system|stomatognathic	DV
NTRK2	neurotrophic tyrosine kinase, receptor, type 2	nutritional and metabolic	DU
NUDT19	nudix (nucleoside diphosphate linked moiety X)-type motif 19	eye|congenital	DU
NUMA1	nuclear mitotic apparatus protein 1	neoplasms	DU
NUP214	nucleoporin 214kDa	neoplasms|hemic and lymphatic|immune system	DL
NUP62	nucleoporin 62kDa	nervous system	DU
NYX	nyctalopin	eye|nervous system	DU
OAT	ornithine aminotransferase	nutritional and metabolic|eye|congenital	DU
OCA2	oculocutaneous albinism II	skin and connective tissue|eye|congenital|nutritional and metabolic	DU
OCRL	oculocerebrorenal syndrome of Lowe	nutritional and metabolic	DL
OFD1	oral-facial-digital syndrome 1	unclassified	DL
OGG1	8-oxoguanine DUA glycosylase	neoplasms|stomatognathic	DV
OPA3	optic atrophy 3 (autosomal recessive, with chorea and spastic paraplegia)	eye|nervous system	DU
OPHN1	oligophrenin 1	nervous system|congenital	DU
OPN1LW	opsin 1 (cone pigments), long-wave-sensitive	eye|nervous system	DU
OPN1MW	opsin 1 (cone pigments), medium-wave-sensitive	eye	DU
OPN1SW	opsin 1 (cone pigments), short-wave-sensitive	eye|nervous system	DU
OPTN	optineurin	eye|nervous system	DU
ORAI1	ORAI calcium release-activated calcium modulator 1	unclassified	DL
OSMR	oncostatin M receptor	nutritional and metabolic	DU
OSTM1	osteopetrosis associated transmembrane protein 1	musculoskeletal	DU
OTC	ornithine carbamoyltransferase	nutritional and metabolic	DU
OTOA	otoancorin	otorhinolaryngologic|nervous system	DU
OTOF	otoferlin	otorhinolaryngologic|nervous system	DU
OTX2	orthodenticle homeobox 2	unclassified	DL
OXCT1	3-oxoacid CoA transferase 1	unclassified	DU
P2RX1	purinergic receptor P2X, ligand-gated ion channel, 1	hemic and lymphatic	DU
P2RY12	purinergic receptor P2Y, G-protein coupled, 12	hemic and lymphatic	DU
PABPN1	poly(A) binding protein, nuclear 1	musculoskeletal	DU
PAFAH1B1	platelet-activating factor acetylhydrolase 1b, regulatory subunit 1 (45kDa)	nervous system|congenital	DL
PAH	phenylalanine hydroxylase	nutritional and metabolic|nervous system|urogenital|congenital	DU
PALB2	partner and localizer of BRCA2	hemic and lymphatic|congenital|nutritional and metabolic	DU
PANK2	pantothenate kinase 2	nutritional and metabolic|nervous system	DU
PAPSS2	3'-phosphoadenosine 5'-phosphosulfate synthase 2	skin and connective tissue	DU
PARD3	par-3 partitioning defective 3 homolog (C. elegans)	unclassified	DU
PARK2	Parkinson disease (autosomal recessive, juvenile) 2, parkin	neoplasms|nervous system|stomatognathic	DU
PARK7	Parkinson disease (autosomal recessive, early onset) 7	nervous system|nutritional and metabolic	DU
PAX2	paired box 2	eye|congenital	DL
PAX3	paired box 3	neoplasms|otorhinolaryngologic|nervous system	DL
PAX4	paired box 4	nutritional and metabolic|endocrine system	DU
PAX6	paired box 6	congenital|eye|stomatognathic	DL
PAX7	paired box 7	neoplasms|nervous system	DU
PAX8	paired box 8	endocrine system|congenital	DU
PAX9	paired box 9	unclassified	DU
PCBD1	pterin-4 alpha-carbinolamine dehydratase/dimerization cofactor of hepatocyte nuclear factor 1 alpha	nutritional and metabolic	DU
PCCA	propionyl Coenzyme A carboxylase, alpha polypeptide	nutritional and metabolic	DU
PCCB	propionyl Coenzyme A carboxylase, beta polypeptide	nutritional and metabolic	DU
PCDH10	protocadherin 10	nervous system	DU
PCDH15	protocadherin-related 15	otorhinolaryngologic|nervous system	DU
PCM1	pericentriolar material 1	neoplasms|stomatognathic	DU
PCNT	pericentrin	musculoskeletal|congenital|endocrine system	DU
PCSK1	proprotein convertase subtilisin/kexin type 1	nutritional and metabolic	DL
PCSK9	proprotein convertase subtilisin/kexin type 9	nutritional and metabolic	DU
PDCD10	programmed cell death 10	nervous system	DU
PDE11A	phosphodiesterase 11A	unclassified	DU
PDE6A	phosphodiesterase 6A, cGMP-specific, rod, alpha	eye|congenital	DU
PDE6B	phosphodiesterase 6B, cGMP-specific, rod, beta	eye|nervous system|congenital	DV
PDE6H	phosphodiesterase 6H, cGMP-specific, cone, gamma	unclassified	DU
PDE8B	phosphodiesterase 8B	unclassified	DU
PDGFB	platelet-derived growth factor beta polypeptide (simian sarcoma viral (v-sis) oncogene homolog)	neoplasms|nervous system	DL
PDGFRA	platelet-derived growth factor receptor, alpha polypeptide	neoplasms|hemic and lymphatic	DL
PDGFRB	platelet-derived growth factor receptor, beta polypeptide	neoplasms|hemic and lymphatic	DL
PDGFRL	platelet-derived growth factor receptor-like	neoplasms	DU
PDHA1	pyruvate dehydrogenase (lipoamide) alpha 1	nervous system	DU
PDHB	pyruvate dehydrogenase (lipoamide) beta	nutritional and metabolic	DU
PDHX	pyruvate dehydrogenase complex, component X	nutritional and metabolic	DU
PDP1	pyruvate dehyrogenase phosphatase catalytic subunit 1	unclassified	DU
PDSS1	prenyl (decaprenyl) diphosphate synthase, subunit 1	unclassified	DU
PDSS2	prenyl (decaprenyl) diphosphate synthase, subunit 2	unclassified	DL
PDX1	pancreatic and duodenal homeobox 1	digestive system	DV
PEPD	peptidase D	skin and connective tissue|congenital	DU
PER2	period homolog 2 (Drosophila)	nervous system	DV
PEX1	peroxisomal biogenesis factor 1	nervous system|congenital|nutritional and metabolic|endocrine system|digestive system|urogenital	DU
PEX10	peroxisomal biogenesis factor 10	nervous system|congenital|nutritional and metabolic|endocrine system|digestive system|urogenital	DU
PEX12	peroxisomal biogenesis factor 12	unclassified	DU
PEX13	peroxisomal biogenesis factor 13	nervous system|congenital|nutritional and metabolic|endocrine system|digestive system|urogenital	DU
PEX14	peroxisomal biogenesis factor 14	digestive system|nervous system|urogenital|congenital|nutritional and metabolic	DU
PEX16	peroxisomal biogenesis factor 16	digestive system|nervous system|urogenital|congenital|nutritional and metabolic	DU
PEX19	peroxisomal biogenesis factor 19	digestive system|nervous system|urogenital|congenital|nutritional and metabolic	DU
PEX2	peroxisomal biogenesis factor 2	nervous system|congenital|nutritional and metabolic|digestive system|urogenital	DU
PEX26	peroxisomal biogenesis factor 26	nervous system|congenital|nutritional and metabolic|endocrine system|digestive system|urogenital	DU
PEX3	peroxisomal biogenesis factor 3	digestive system|nervous system|urogenital|congenital|nutritional and metabolic	DU
PEX5	peroxisomal biogenesis factor 5	nervous system|congenital|nutritional and metabolic|endocrine system|digestive system|urogenital	DU
PEX6	peroxisomal biogenesis factor 6	unclassified	DU
PEX7	peroxisomal biogenesis factor 7	nervous system|congenital|nutritional and metabolic|musculoskeletal	DU
PFKM	phosphofructokinase, muscle	nutritional and metabolic|congenital	DU
PGAM2	phosphoglycerate mutase 2 (muscle)	musculoskeletal|congenital|nutritional and metabolic	DU
PGK1	phosphoglycerate kinase 1	unclassified	DU
PHB	prohibitin	neoplasms	DU
PHEX	phosphate regulating endopeptidase homolog, X-linked	nutritional and metabolic	DU
PHF6	PHD finger protein 6	unclassified	DU
PHF8	PHD finger protein 8	nervous system	DU
PHGDH	phosphoglycerate dehydrogenase	nutritional and metabolic	DL
PHKA1	phosphorylase kinase, alpha 1 (muscle)	musculoskeletal	DU
PHKA2	phosphorylase kinase, alpha 2 (liver)	nutritional and metabolic|congenital	DU
PHKB	phosphorylase kinase, beta	nutritional and metabolic	DU
PHKG2	phosphorylase kinase, gamma 2 (testis)	nutritional and metabolic|congenital	DU
PHOX2A	paired-like homeobox 2a	eye	DU
PHOX2B	paired-like homeobox 2b	neoplasms|digestive system|respiratory tract|congenital	DL
PHYH	phytanoyl-CoA 2-hydroxylase	nervous system|congenital|nutritional and metabolic	DU
PIGA	phosphatidylinositol glycan anchor biosynthesis, class A	hemic and lymphatic|urogenital	DL
PIGM	phosphatidylinositol glycan anchor biosynthesis, class M	unclassified	DU
PIK3CA	phosphoinositide-3-kinase, catalytic, alpha polypeptide	neoplasms|stomatognathic|skin and connective tissue	DL
PIKFYVE	phosphoinositide kinase, FYVE finger containing	eye	DU
PINK1	PTEN induced putative kinase 1	nervous system	DU
PIP5K1C	phosphatidylinositol-4-phosphate 5-kinase, type I, gamma	unclassified	DL
PITPNM3	PITPNM family member 3	unclassified	DU
PITX2	paired-like homeodomain 2	eye|stomatognathic	DL
PITX3	paired-like homeodomain 3	eye	DU
PKD1	polycystic kiDUey disease 1 (autosomal dominant)	unclassified	DL
PKDTS	polycystic kiDUey disease, infantile severe, with tuberous sclerosis	neoplasms|nervous system|congenital	DU
PKHD1	polycystic kiDUey and hepatic disease 1 (autosomal recessive)	unclassified	DL
PKLR	pyruvate kinase, liver and RBC	hemic and lymphatic	DU
PKP1	plakophilin 1 (ectodermal dysplasia/skin fragility syndrome)	skin and connective tissue|congenital	DU
PKP2	plakophilin 2	cardiovascular|congenital	DL
PLA2G4A	phospholipase A2, group IVA (cytosolic, calcium-dependent)	unclassified	DU
PLA2G6	phospholipase A2, group VI (cytosolic, calcium-independent)	nervous system	DU
PLA2G7	phospholipase A2, group VII (platelet-activating factor acetylhydrolase, plasma)	unclassified	DU
PLAG1	pleiomorphic adenoma gene 1	neoplasms|stomatognathic	DU
PLCE1	phospholipase C, epsilon 1	urogenital	DU
PLEC	plectin	skin and connective tissue|musculoskeletal|congenital	DL
PLEKHG4	pleckstrin homology domain containing, family G (with RhoGef domain) member 4	nervous system	DU
PLEKHG5	pleckstrin homology domain containing, family G (with RhoGef domain) member 5	nervous system	DU
PLEKHM1	pleckstrin homology domain containing, family M (with RUN domain) member 1	musculoskeletal	DU
PLG	plasminogen	eye	DU
PLN	phospholamban	cardiovascular	DU
PLOD1	procollagen-lysine 1, 2-oxoglutarate 5-dioxygenase 1	skin and connective tissue|cardiovascular|hemic and lymphatic|congenital	DU
PLOD2	procollagen-lysine, 2-oxoglutarate 5-dioxygenase 2	unclassified	DU
PLOD3	procollagen-lysine, 2-oxoglutarate 5-dioxygenase 3	unclassified	DL
PLP1	proteolipid protein 1	nervous system|congenital	DU
PML	promyelocytic leukemia	neoplasms	DU
PMM2	phosphomannomutase 2	nutritional and metabolic|congenital	DL
PMS1	PMS1 postmeiotic segregation increased 1 (S. cerevisiae)	neoplasms	DU
PMS2	PMS2 postmeiotic segregation increased 2 (S. cerevisiae)	unclassified	DU
PNKD	paroxysmal nonkinesigenic dyskinesia	nervous system	DU
PNPLA2	patatin-like phospholipase domain containing 2	unclassified	DU
PNPLA6	patatin-like phospholipase domain containing 6	nervous system	DL
PNPO	pyridoxamine 5'-phosphate oxidase	unclassified	DU
POF1B	premature ovarian failure, 1B	unclassified	DU
POLG	polymerase (DUA directed), gamma	nervous system|eye	DL
POLG2	polymerase (DUA directed), gamma 2, accessory subunit	nervous system|eye	DU
POLQ	polymerase (DUA directed), theta	skin and connective tissue|neoplasms|congenital|nutritional and metabolic	DU
POMC	proopiomelanocortin	nutritional and metabolic|urogenital|endocrine system	DL
POMGNT1	protein O-linked mannose beta1,2-N-acetylglucosaminyltransferase	unclassified	DU
POMT1	protein-O-mannosyltransferase 1	musculoskeletal|nervous system	DL
POMT2	protein-O-mannosyltransferase 2	unclassified	DU
POR	P450 (cytochrome) oxidoreductase	endocrine system|congenital|nutritional and metabolic	DL
PORCN	porcupine homolog (Drosophila)	musculoskeletal|congenital|skin and connective tissue	DU
POU1F1	POU class 1 homeobox 1	endocrine system	DU
POU3F4	POU class 3 homeobox 4	otorhinolaryngologic|nervous system	DU
POU4F3	POU class 4 homeobox 3	otorhinolaryngologic|nervous system	DV
PPARG	peroxisome proliferator-activated receptor gamma	endocrine system|nutritional and metabolic|skin and connective tissue	DL
PPARGC1A	peroxisome proliferator-activated receptor gamma, coactivator 1 alpha	nutritional and metabolic	DU
PPM1D	protein phosphatase, Mg2+/Mn2+ dependent, 1D	neoplasms	DL
PPOX	protoporphyrinogen oxidase	nutritional and metabolic	DU
PPP1R3A	protein phosphatase 1, regulatory (inhibitor) subunit 3A	nutritional and metabolic	DU
PPP2R1B	protein phosphatase 2 (formerly 2A), regulatory subunit A, beta isoform	neoplasms	DU
PPP2R2B	protein phosphatase 2 (formerly 2A), regulatory subunit B, beta isoform	nervous system	DU
PPT1	palmitoyl-protein thioesterase 1	nervous system|neoplasms|stomatognathic	DU
PQBP1	polyglutamine binding protein 1	nervous system	DU
PRCC	papillary renal cell carcinoma (translocation-associated)	neoplasms|stomatognathic	DU
PRCD	progressive rod-cone degeneration	eye|congenital	DU
PRG4	p53-responsive gene 4	unclassified	DU
PRICKLE1	prickle homolog 1 (Drosophila)	nervous system	DU
PRKAG2	protein kinase, AMP-activated, gamma 2 non-catalytic subunit	cardiovascular|congenital|nutritional and metabolic	DU
PRKAR1A	protein kinase, cAMP-dependent, regulatory, type I, alpha (tissue specific extinguisher 1)	neoplasms|cardiovascular|congenital|stomatognathic	DL
PRKCA	protein kinase C, alpha	neoplasms	DV
PRKCG	protein kinase C, gamma	nervous system	DV
PRKCSH	protein kinase C substrate 80K-H	digestive system	DU
PRKD2	protein kinase D2	unclassified	DU
PRKRA	protein kinase, interferon-inducible double stranded RNA dependent activator	nervous system	DL
PRNP	prion protein	hemic and lymphatic|nutritional and metabolic|nervous system|congenital	DV
PROC	protein C (inactivator of coagulation factors Va and VIIIa)	hemic and lymphatic|neoplasms|stomatognathic|digestive system|congenital|nervous system|nutritional and metabolic	DU
PRODH	proline dehydrogenase (oxidase) 1	nutritional and metabolic	DU
PROK2	prokineticin 2	endocrine system|urogenital|congenital	DU
PROKR2	prokineticin receptor 2	urogenital|congenital|endocrine system	DU
PROM1	prominin 1	eye|congenital	DU
PROP1	PROP paired-like homeobox 1	endocrine system	DU
PROS1	protein S (alpha)	hemic and lymphatic	DU
PRPF3	PRP3 pre-mRNA processing factor 3 homolog (S. cerevisiae)	eye|congenital	DU
PRPF31	PRP31 pre-mRNA processing factor 31 homolog (S. cerevisiae)	eye|congenital	DU
PRPF8	PRP8 pre-mRNA processing factor 8 homolog (S. cerevisiae)	eye|congenital	DU
PRPS1L1	phosphoribosyl pyrophosphate synthetase 1-like 1	nutritional and metabolic|nervous system|congenital|otorhinolaryngologic|musculoskeletal	DU
PRSS1	protease, serine, 1 (trypsin 1)	digestive system	DU
PRSS12	protease, serine, 12 (neurotrypsin, motopsin)	nervous system	DU
PRSS7	protease, serine, 7 (enterokinase)	digestive system	DU
PRX	periaxin	unclassified	DU
PSAT1	phosphoserine aminotransferase 1	unclassified	DU
PSEN1	presenilin 1	nervous system|cardiovascular|hemic and lymphatic|congenital|nutritional and metabolic	DL
PSEN2	presenilin 2 (Alzheimer disease 4)	nervous system|cardiovascular	DL
PSMA7	proteasome (prosome, macropain) subunit, alpha type, 7	unclassified	DU
PSS	Potocki-Shaffer syndrome	unclassified	DU
PSTPIP1	proline-serine-threonine phosphatase interacting protein 1	skin and connective tissue|musculoskeletal	DU
PTCH1	patched homolog 1 (Drosophila)	neoplasms|stomatognathic|musculoskeletal|congenital|nervous system	DL
PTCH2	patched homolog 2 (Drosophila)	neoplasms|stomatognathic	DL
PTEN	phosphatase and tensin homolog	neoplasms|stomatognathic|nervous system|musculoskeletal|congenital	DL
PTF1A	pancreas specific transcription factor, 1a	endocrine system|nutritional and metabolic	DU
PTGIS	prostaglandin I2 (prostacyclin) synthase	cardiovascular	DU
PTH	parathyroid hormone	endocrine system	DL
PTH1R	parathyroid hormone 1 receptor	neoplasms|skin and connective tissue|musculoskeletal	DU
PTLS	Potocki-Lupski syndrome	unclassified	DU
PTPN11	protein tyrosine phosphatase, non-receptor type 11	neoplasms|congenital|musculoskeletal|cardiovascular|skin and connective tissue	DL
PTPN12	protein tyrosine phosphatase, non-receptor type 12	neoplasms	DL
PTPRC	protein tyrosine phosphatase, receptor type, C	congenital|nutritional and metabolic|immune system	DV
PTPRJ	protein tyrosine phosphatase, receptor type, J	neoplasms	DL
PTS	6-pyruvoyltetrahydropterin synthase	nutritional and metabolic	DU
PUS1	pseudouridylate synthase 1	hemic and lymphatic	DU
PVRL1	poliovirus receptor-related 1 (herpesvirus entry mediator C)	skin and connective tissue|congenital|stomatognathic	DU
PXMP2	peroxisomal membrane protein 2, 22kDa	nervous system|congenital	DU
PYGL	phosphorylase, glycogen, liver	nutritional and metabolic|congenital	DU
PYGM	phosphorylase, glycogen, muscle	nutritional and metabolic	DU
QDPR	quinoid dihydropteridine reductase	nutritional and metabolic	DU
RAB23	RAB23, member RAS oncogene family	unclassified	DU
RAB27A	RAB27A, member RAS oncogene family	skin and connective tissue	DU
RAB3GAP1	RAB3 GTPase activating protein subunit 1 (catalytic)	unclassified	DU
RAB3GAP2	RAB3 GTPase activating protein subunit 2 (non-catalytic)	unclassified	DU
RAB7B	RAB7B, member RAS oncogene family	nervous system|congenital	DU
RAC2	ras-related C3 botulinum toxin substrate 2 (rho family, small GTP binding protein Rac2)	unclassified	DU
RAD54B	RAD54 homolog B (S. cerevisiae)	neoplasms|stomatognathic|hemic and lymphatic|immune system	DU
RAD54L	RAD54-like (S. cerevisiae)	neoplasms|stomatognathic|hemic and lymphatic|immune system	DU
RAF1	v-raf-1 murine leukemia viral oncogene homolog 1	musculoskeletal|cardiovascular|congenital|skin and connective tissue	DL
RAG1	recombination activating gene 1	hemic and lymphatic|immune system|congenital|nutritional and metabolic	DV
RAG2	recombination activating gene 2	hemic and lymphatic|congenital|nutritional and metabolic|immune system	DV
RAI1	retinoic acid induced 1	nervous system|congenital	DL
RAP1GDS1	RAP1, GTP-GDP dissociation stimulator 1	neoplasms	DU
RAPSN	receptor-associated protein of the synapse	musculoskeletal	DL
RARS2	arginyl-tRNA synthetase 2, mitochondrial	unclassified	DU
RAX	retina and anterior neural fold homeobox	unclassified	DL
RAX2	retina and anterior neural fold homeobox 2	eye	DU
RB1	retinoblastoma 1	neoplasms|eye	DL
RB1CC1	RB1-inducible coiled-coil 1	neoplasms	DU
RBBP8	retinoblastoma binding protein 8	neoplasms|stomatognathic	DL
RBM28	RNA binding motif protein 28	skin and connective tissue	DU
RBP4	retinol binding protein 4, plasma	eye	DU
RD3	retinal degeneration 3	eye	DU
RDH12	retinol dehydrogenase 12 (all-trans/9-cis/11-cis)	eye	DU
RDH5	retinol dehydrogenase 5 (11-cis/9-cis)	eye	DU
RDX	radixin	otorhinolaryngologic|nervous system	DU
RECQL4	RecQ protein-like 4	congenital|skin and connective tissue|nutritional and metabolic	DL
REEP1	receptor accessory protein 1	nervous system	DU
RELN	reelin	nervous system|congenital	DU
RET	ret proto-oncogene	neoplasms|digestive system|respiratory tract|congenital|stomatognathic|endocrine system	DU
RFT1	RFT1 homolog (S. cerevisiae)	unclassified	DU
RFX5	regulatory factor X, 5 (influences HLA class II expression)	unclassified	DU
RFXANK	regulatory factor X-associated ankyrin-containing protein	unclassified	DU
RFXAP	regulatory factor X-associated protein	unclassified	DU
RGR	retinal G protein coupled receptor	eye|congenital	DU
RGS9BP	regulator of G protein signaling 9 binding protein	eye	DU
RHAG	Rh-associated glycoprotein	hemic and lymphatic	DU
RHCE	Rh blood group, CcEe antigens	hemic and lymphatic	DU
RHO	rhodopsin	eye|nervous system|congenital	DU
RIMS1	regulating synaptic membrane exocytosis 1	unclassified	DU
RLBP1	retinaldehyde binding protein 1	eye	DU
RMRP	RNA component of mitochondrial RNA processing endoribonuclease	skin and connective tissue	DU
RNASEH2A	ribonuclease H2, subunit A	musculoskeletal|congenital|nutritional and metabolic	DU
RNASEH2B	ribonuclease H2, subunit B	musculoskeletal|congenital|nutritional and metabolic	DU
RNASEH2C	ribonuclease H2, subunit C	musculoskeletal|congenital|nutritional and metabolic	DU
RNASEL	ribonuclease L (2',5'-oligoisoadenylate synthetase-dependent)	neoplasms	DU
RNF135	ring finger protein 135	unclassified	DU
RNF139	ring finger protein 139	neoplasms|stomatognathic	DU
RNF212	ring finger protein 212	unclassified	DU
RNF6	ring finger protein (C3H2C3 type) 6	neoplasms|stomatognathic	DU
RNF7	ring finger protein 7	eye|congenital	DU
RNMT	RNA (guanine-7-) methyltransferase	neoplasms|stomatognathic	DU
ROBLD3	roadblock domain containing 3	unclassified	DL
ROBO2	roundabout, axon guidance receptor, homolog 2 (Drosophila)	unclassified	DL
ROBO3	roundabout, axon guidance receptor, homolog 3 (Drosophila)	nervous system|musculoskeletal	DL
ROM1	retinal outer segment membrane protein 1	eye|congenital	DU
RORA	RAR-related orphan receptor A	unclassified	DU
RP9	retinitis pigmentosa 9 (autosomal dominant)	eye|congenital	DU
RPE65	retinal pigment epithelium-specific protein 65kDa	eye|congenital	DU
RPGR	retinitis pigmentosa GTPase regulator	eye|congenital|otorhinolaryngologic|nervous system	DU
RPGRIP1	retinitis pigmentosa GTPase regulator interacting protein 1	eye	DU
RPGRIP1L	RPGRIP1-like	unclassified	DL
RPIA	ribose 5-phosphate isomerase A	nutritional and metabolic	DU
RPL11	ribosomal protein L11	hemic and lymphatic	DU
RPL35A	ribosomal protein L35a	hemic and lymphatic	DU
RPL5	ribosomal protein L5	hemic and lymphatic	DU
RPS17	ribosomal protein S17	hemic and lymphatic	DU
RPS19	ribosomal protein S19	hemic and lymphatic|congenital	DL
RPS24	ribosomal protein S24	hemic and lymphatic	DU
RPS6KA3	ribosomal protein S6 kinase, 90kDa, polypeptide 3	nervous system|congenital	DU
RPS7	ribosomal protein S7	hemic and lymphatic	DU
RRAS2	related RAS viral (r-ras) oncogene homolog 2	neoplasms|stomatognathic	DU
RRM2B	ribonucleotide reductase M2 B (TP53 inducible)	nervous system|eye	DU
RSC1A1	regulatory solute carrier protein, family 1, member 1	eye	DU
RSPH4A	radial spoke head 4 homolog A (Chlamydomonas)	unclassified	DU
RSPH9	radial spoke head 9 homolog (Chlamydomonas)	unclassified	DU
RSPO1	R-spondin homolog (Xenopus laevis)	skin and connective tissue|urogenital|congenital|endocrine system|neoplasms|stomatognathic	DU
RSPO4	R-spondin family, member 4	unclassified	DU
RTF1	Rtf1, Paf1/RNA polymerase II complex component, homolog (S. cerevisiae)	unclassified	DU
RUNX1	runt-related transcription factor 1	neoplasms|hemic and lymphatic	DL
RUNX2	runt-related transcription factor 2	musculoskeletal|congenital|stomatognathic	DU
RXFP2	relaxin/insulin-like family peptide receptor 2	urogenital|congenital|endocrine system	DU
RYR1	ryanodine receptor 1 (skeletal)	musculoskeletal|nervous system|eye	DL
RYR2	ryanodine receptor 2 (cardiac)	cardiovascular|congenital	DL
S1PR1	sphingosine-1-phosphate receptor 1	unclassified	DL
SACS	spastic ataxia of Charlevoix-Saguenay (sacsin)	nervous system	DU
SALL1	sal-like 1 (Drosophila)	unclassified	DL
SALL4	sal-like 4 (Drosophila)	unclassified	DL
SAMD9	sterile alpha motif domain containing 9	nutritional and metabolic	DU
SAR1B	SAR1 homolog B (S. cerevisiae)	digestive system	DU
SART3	squamous cell carcinoma antigen recognized by T cells 3	congenital|skin and connective tissue	DU
SATB2	SATB homeobox 2	musculoskeletal|stomatognathic|congenital|nervous system	DL
SBDS	Shwachman-Bodian-Diamond syndrome	unclassified	DL
SBF2	SET binding factor 2	nervous system|congenital	DU
SC5DL	sterol-C5-desaturase (ERG3 delta-5-desaturase homolog, S. cerevisiae)-like	nutritional and metabolic	DL
SCA25	spinocerebellar ataxia 25	nervous system	DU
SCARB2	scavenger receptor class B, member 2	nervous system	DU
SCGB1D1	secretoglobin, family 1D, member 1	nutritional and metabolic|congenital	DU
SCN1A	sodium channel, voltage-gated, type I, alpha subunit	nervous system	DU
SCN1B	sodium channel, voltage-gated, type I, beta	nervous system|cardiovascular|congenital	DV
SCN2A	sodium channel, voltage-gated, type II, alpha subunit	nervous system	DU
SCN4A	sodium channel, voltage-gated, type IV, alpha subunit	musculoskeletal|nervous system|congenital|nutritional and metabolic|neoplasms|immune system	DU
SCN4B	sodium channel, voltage-gated, type IV, beta	cardiovascular|congenital	DU
SCN5A	sodium channel, voltage-gated, type V, alpha subunit	cardiovascular|congenital	DL
SCN9A	sodium channel, voltage-gated, type IX, alpha subunit	nervous system	DL
SCNN1A	sodium channel, nonvoltage-gated 1 alpha	endocrine system|respiratory tract|urogenital|congenital|nutritional and metabolic	DL
SCNN1B	sodium channel, nonvoltage-gated 1, beta	endocrine system|respiratory tract|urogenital|congenital|nutritional and metabolic	DV
SCNN1G	sodium channel, nonvoltage-gated 1, gamma	endocrine system|respiratory tract|urogenital|congenital|nutritional and metabolic	DU
SCO1	SCO cytochrome oxidase deficient homolog 1 (yeast)	digestive system	DU
SCO2	SCO cytochrome oxidase deficient homolog 2 (yeast)	cardiovascular	DU
SDHA	succinate dehydrogenase complex, subunit A, flavoprotein (Fp)	nervous system	DU
SDHB	succinate dehydrogenase complex, subunit B, iron sulfur (Ip)	neoplasms|nervous system	DU
SDHC	succinate dehydrogenase complex, subunit C, integral membrane protein, 15kDa	neoplasms|nervous system	DU
SDHD	succinate dehydrogenase complex, subunit D, integral membrane protein	neoplasms|stomatognathic|nervous system|otorhinolaryngologic	DL
SEC14L2	SEC14-like 2 (S. cerevisiae)	unclassified	DU
SEC14L3	SEC14-like 3 (S. cerevisiae)	hemic and lymphatic	DU
SEC23A	Sec23 homolog A (S. cerevisiae)	unclassified	DU
SEC63	SEC63 homolog (S. cerevisiae)	digestive system	DU
SECISBP2	SECIS binding protein 2	unclassified	DU
SEMA3E	sema domain, immunoglobulin domain (Ig), short basic domain, secreted, (semaphorin) 3E	unclassified	DU
SEMA4A	sema domain, immunoglobulin domain (Ig), transmembrane domain (TM) and short cytoplasmic domain, (semaphorin) 4A	eye|congenital	DU
SEPN1	selenoprotein N, 1	musculoskeletal	DU
SEPT9	septin 9	unclassified	DU
SERPINA1	serpin peptidase inhibitor, clade A (alpha-1 antiproteinase, antitrypsin), member 1	digestive system|respiratory tract	DU
SERPINA2	serpin peptidase inhibitor, clade A (alpha-1 antiproteinase, antitrypsin), member 2	congenital	DU
SERPINA3	serpin peptidase inhibitor, clade A (alpha-1 antiproteinase, antitrypsin), member 3	unclassified	DU
SERPINA6	serpin peptidase inhibitor, clade A (alpha-1 antiproteinase, antitrypsin), member 6	unclassified	DU
SERPINA7	serpin peptidase inhibitor, clade A (alpha-1 antiproteinase, antitrypsin), member 7	hemic and lymphatic	DU
SERPINE1	serpin peptidase inhibitor, clade E (nexin, plasminogen activator inhibitor type 1), member 1	unclassified	DV
SERPINF2	serpin peptidase inhibitor, clade F (alpha-2 antiplasmin, pigment epithelium derived factor), member 2	hemic and lymphatic	DU
SERPING1	serpin peptidase inhibitor, clade G (C1 inhibitor), member 1	cardiovascular|skin and connective tissue|immune system	DU
SERPINI1	serpin peptidase inhibitor, clade I (neuroserpin), member 1	nervous system	DU
SETBP1	SET binding protein 1	neoplasms	DU
SETX	senataxin	nervous system|nutritional and metabolic	DU
SFTPA2	surfactant protein A2	nervous system|congenital|nutritional and metabolic|respiratory tract	DU
SFTPB	surfactant protein B	unclassified	DU
SFTPC	surfactant protein C	unclassified	DU
SGCA	sarcoglycan, alpha (50kDa dystrophin-associated glycoprotein)	musculoskeletal	DU
SGCB	sarcoglycan, beta (43kDa dystrophin-associated glycoprotein)	musculoskeletal	DU
SGCD	sarcoglycan, delta (35kDa dystrophin-associated glycoprotein)	cardiovascular|musculoskeletal	DU
SGCE	sarcoglycan, epsilon	nervous system	DU
SGCG	sarcoglycan, gamma (35kDa dystrophin-associated glycoprotein)	musculoskeletal	DU
SGSH	N-sulfoglucosamine sulfohydrolase	nutritional and metabolic	DU
SH2D1A	SH2 domain protein 1A	neoplasms	DU
SH2D3C	SH2 domain containing 3C	musculoskeletal|respiratory tract	DU
SH3BP2	SH3-domain binding protein 2	musculoskeletal|stomatognathic|congenital	DU
SH3D19	SH3 domain containing 19	skin and connective tissue|musculoskeletal	DU
SH3TC2	SH3 domain and tetratricopeptide repeats 2	nervous system|congenital	DU
SHANK3	SH3 and multiple ankyrin repeat domains 3	unclassified	DU
SHH	sonic hedgehog homolog (Drosophila)	congenital|eye|musculoskeletal|nervous system	DL
SHOX	short stature homeobox	unclassified	DU
SHROOM4	shroom family member 4	nervous system	DU
SIL1	SIL1 homolog, endoplasmic reticulum chaperone (S. cerevisiae)	unclassified	DU
SILV	silver homolog (mouse)	nutritional and metabolic	DU
SIM1	single-minded homolog 1 (Drosophila)	nutritional and metabolic	DU
SIX1	SIX homeobox 1	otorhinolaryngologic|nervous system	DL
SIX3	SIX homeobox 3	congenital|musculoskeletal|nervous system	DL
SIX5	SIX homeobox 5	unclassified	DV
SIX6	SIX homeobox 6	eye	DU
SLC10A2	solute carrier family 10 (sodium/bile acid cotransporter family), member 2	digestive system	DU
SLC11A2	solute carrier family 11 (proton-coupled divalent metal ion transporters), member 2	hemic and lymphatic	DU
SLC12A1	solute carrier family 12 (sodium/potassium/chloride transporters), member 1	urogenital|endocrine system	DU
SLC12A3	solute carrier family 12 (sodium/chloride transporters), member 3	urogenital|congenital|nutritional and metabolic	DU
SLC12A6	solute carrier family 12 (potassium/chloride transporters), member 6	nervous system	DU
SLC16A1	solute carrier family 16, member 1 (monocarboxylic acid transporter 1)	nutritional and metabolic	DU
SLC16A12	solute carrier family 16, member 12 (monocarboxylic acid transporter 12)	eye	DU
SLC16A2	solute carrier family 16, member 2 (monocarboxylic acid transporter 8)	nervous system	DU
SLC17A3	solute carrier family 17 (sodium phosphate), member 3	congenital|nutritional and metabolic	DU
SLC17A5	solute carrier family 17 (anion/sugar transporter), member 5	nutritional and metabolic	DU
SLC17A8	solute carrier family 17 (sodium-dependent inorganic phosphate cotransporter), member 8	otorhinolaryngologic|nervous system	DU
SLC19A2	solute carrier family 19 (thiamine transporter), member 2	hemic and lymphatic	DU
SLC19A3	solute carrier family 19, member 3	nervous system	DU
SLC1A3	solute carrier family 1 (glial high affinity glutamate transporter), member 3	nervous system	DU
SLC22A12	solute carrier family 22 (organic anion/urate transporter), member 12	unclassified	DV
SLC22A18	solute carrier family 22, member 18	neoplasms|nervous system	DU
SLC22A5	solute carrier family 22 (organic cation/carnitine transporter), member 5	nutritional and metabolic	DU
SLC25A13	solute carrier family 25, member 13 (citrin)	nutritional and metabolic|nervous system|congenital	DU
SLC25A15	solute carrier family 25 (mitochondrial carrier; ornithine transporter) member 15	nutritional and metabolic|nervous system|congenital	DU
SLC25A19	solute carrier family 25 (mitochondrial thiamine pyrophosphate carrier), member 19	nervous system|musculoskeletal|congenital	DL
SLC25A20	solute carrier family 25 (carnitine/acylcarnitine translocase), member 20	nutritional and metabolic	DU
SLC25A22	solute carrier family 25 (mitochondrial carrier: glutamate), member 22	nervous system	DU
SLC25A3	solute carrier family 25 (mitochondrial carrier; phosphate carrier), member 3	unclassified	DU
SLC25A4	solute carrier family 25 (mitochondrial carrier; adenine nucleotide translocator), member 4	eye|nervous system	DV
SLC26A2	solute carrier family 26 (sulfate transporter), member 2	musculoskeletal|skin and connective tissue	DU
SLC26A3	solute carrier family 26, member 3	digestive system	DU
SLC26A4	solute carrier family 26, member 4	unclassified	DU
SLC26A5	solute carrier family 26, member 5 (prestin)	otorhinolaryngologic|nervous system	DV
SLC29A3	solute carrier family 29 (nucleoside transporters), member 3	endocrine system|skin and connective tissue|otorhinolaryngologic|nervous system|stomatognathic	DU
SLC2A1	solute carrier family 2 (facilitated glucose transporter), member 1	nutritional and metabolic|nervous system|hemic and lymphatic	DL
SLC2A10	solute carrier family 2 (facilitated glucose transporter), member 10	unclassified	DU
SLC2A2	solute carrier family 2 (facilitated glucose transporter), member 2	nutritional and metabolic	DU
SLC2A9	solute carrier family 2 (facilitated glucose transporter), member 9	unclassified	DU
SLC33A1	solute carrier family 33 (acetyl-CoA transporter), member 1	nervous system	DU
SLC34A1	solute carrier family 34 (sodium phosphate), member 1	urogenital|musculoskeletal	DU
SLC34A2	solute carrier family 34 (sodium phosphate), member 2	unclassified	DU
SLC34A3	solute carrier family 34 (sodium phosphate), member 3	musculoskeletal|nutritional and metabolic	DU
SLC35A1	solute carrier family 35 (CMP-sialic acid transporter), member A1	unclassified	DU
SLC35C1	solute carrier family 35, member C1	nutritional and metabolic	DL
SLC35D1	solute carrier family 35 (UDP-glucuronic acid/UDP-N-acetylgalactosamine dual transporter), member D1	unclassified	DU
SLC37A4	solute carrier family 37 (glucose-6-phosphate transporter), member 4	nutritional and metabolic|congenital	DU
SLC38A1	solute carrier family 38, member 1	skin and connective tissue	DU
SLC39A13	solute carrier family 39 (zinc transporter), member 13	cardiovascular|hemic and lymphatic|congenital|skin and connective tissue	DU
SLC39A4	solute carrier family 39 (zinc transporter), member 4	skin and connective tissue|congenital	DL
SLC3A1	solute carrier family 3 (cystine, dibasic and neutral amino acid transporters, activator of cystine, dibasic and neutral amino acid transport), member 1	urogenital|congenital|nutritional and metabolic|nervous system|skin and connective tissue	DU
SLC40A1	solute carrier family 40 (iron-regulated transporter), member 1	nutritional and metabolic|congenital	DL
SLC45A2	solute carrier family 45, member 2	eye|congenital|skin and connective tissue|nutritional and metabolic	DU
SLC4A1	solute carrier family 4, anion exchanger, member 1 (erythrocyte membrane protein band 3, Diego blood group)	hemic and lymphatic|nutritional and metabolic	DU
SLC4A11	solute carrier family 4, sodium borate transporter, member 11	otorhinolaryngologic|nervous system	DU
SLC4A4	solute carrier family 4, sodium bicarbonate cotransporter, member 4	nutritional and metabolic	DU
SLC5A1	solute carrier family 5 (sodium/glucose cotransporter), member 1	nutritional and metabolic	DU
SLC5A2	solute carrier family 5 (sodium/glucose cotransporter), member 2	unclassified	DU
SLC5A5	solute carrier family 5 (sodium iodide symporter), member 5	endocrine system	DU
SLC6A19	solute carrier family 6 (neutral amino acid transporter), member 19	nutritional and metabolic	DU
SLC6A2	solute carrier family 6 (neurotransmitter transporter, noradrenalin), member 2	cardiovascular|nervous system	DU
SLC6A4	solute carrier family 6 (neurotransmitter transporter, serotonin), member 4	nervous system|congenital	DV
SLC6A5	solute carrier family 6 (neurotransmitter transporter, glycine), member 5	unclassified	DU
SLC6A8	solute carrier family 6 (neurotransmitter transporter, creatine), member 8	nervous system	DU
SLC7A5P2	solute carrier family 7 (cationic amino acid transporter, y+ system), member 5 pseudogene 2	nutritional and metabolic	DU
SLC7A7	solute carrier family 7 (cationic amino acid transporter, y+ system), member 7	nutritional and metabolic	DU
SLC7A9	solute carrier family 7 (cationic amino acid transporter, y+ system), member 9	urogenital|congenital|nutritional and metabolic	DU
SLC9A3R1	solute carrier family 9 (sodium/hydrogen exchanger), member 3 regulator 1	urogenital|musculoskeletal	DL
SLC9A7	solute carrier family 9 (sodium/hydrogen exchanger), member 7	nervous system|congenital	DU
SLITRK1	SLIT and NTRK-like family, member 1	nervous system|congenital	DU
SLPI	secretory leukocyte peptidase inhibitor	nutritional and metabolic|congenital	DU
SLURP1	secreted LY6/PLAUR domain containing 1	skin and connective tissue	DU
SMAD4	SMAD family member 4	neoplasms	DL
SMARCAL1	SWI/SNF related, matrix associated, actin dependent regulator of chromatin, subfamily a-like 1	skin and connective tissue	DU
SMARCB1	SWI/SNF related, matrix associated, actin dependent regulator of chromatin, subfamily b, member 1	neoplasms	DL
SMC1A	structural maintenance of chromosomes 1A	nervous system|congenital	DU
SMC3	structural maintenance of chromosomes 3	nervous system|congenital	DU
SMN1	survival of motor neuron 1, telomeric	musculoskeletal	DL
SMO	smoothened homolog (Drosophila)	neoplasms|stomatognathic	DL
SMPD1	sphingomyelin phosphodiesterase 1, acid lysosomal	nutritional and metabolic|nervous system|hemic and lymphatic|congenital	DV
SNAI2	snail homolog 2 (Drosophila)	congenital|skin and connective tissue|nutritional and metabolic	DU
SNAP29	synaptosomal-associated protein, 29kDa	nervous system|congenital|skin and connective tissue	DU
SNAP91	synaptosomal-associated protein, 91kDa homolog (mouse)	neoplasms	DU
SNCA	synuclein, alpha (non A4 component of amyloid precursor)	nervous system	DU
SNCAIP	synuclein, alpha interacting protein	nervous system	DU
SNCB	synuclein, beta	nervous system	DV
SNRPN	small nuclear ribonucleoprotein polypeptide N	nervous system|congenital|nutritional and metabolic	DV
SNX3	sorting nexin 3	unclassified	DU
SOAT1	sterol O-acyltransferase 1	nutritional and metabolic	DU
SOCS3	suppressor of cytokine signaling 3	unclassified	DL
SOD1	superoxide dismutase 1, soluble	nervous system|nutritional and metabolic	DU
SOS1	son of sevenless homolog 1 (Drosophila)	skin and connective tissue|otorhinolaryngologic|nervous system|neoplasms|stomatognathic|congenital|musculoskeletal	DL
SOST	sclerosteosis	unclassified	DU
SOX10	SRY (sex determining region Y)-box 10	nervous system|skin and connective tissue	DL
SOX18	SRY (sex determining region Y)-box 18	skin and connective tissue|hemic and lymphatic	DU
SOX2	SRY (sex determining region Y)-box 2	eye	DL
SOX3	SRY (sex determining region Y)-box 3	nervous system|congenital|endocrine system	DU
SOX9	SRY (sex determining region Y)-box 9	musculoskeletal|congenital	DL
SP110	SP110 nuclear body protein	unclassified	DU
SP8	Sp8 transcription factor	nutritional and metabolic|congenital	DU
SPAM1	sperm adhesion molecule 1 (PH-20 hyaluronidase, zona pellucida binding)	nutritional and metabolic	DU
SPAST	spastin	nervous system	DV
SPATA16	spermatogenesis associated 16	unclassified	DU
SPG11	spastic paraplegia 11 (autosomal recessive)	nervous system	DU
SPG20	spastic paraplegia 20 (Troyer syndrome)	nervous system	DU
SPG21	spastic paraplegia 21 (autosomal recessive, Mast syndrome)	nervous system	DU
SPG7	spastic paraplegia 7 (pure and complicated autosomal recessive)	nervous system	DU
SPINK1	serine peptidase inhibitor, Kazal type 1	digestive system	DU
SPINK5	serine peptidase inhibitor, Kazal type 5	skin and connective tissue|congenital	DU
SPRED1	sprouty-related, EVH1 domain containing 1	unclassified	DU
SPTA1	spectrin, alpha, erythrocytic 1 (elliptocytosis 2)	hemic and lymphatic	DU
SPTB	spectrin, beta, erythrocytic	hemic and lymphatic|congenital	DU
SPTBN2	spectrin, beta, non-erythrocytic 2	nervous system	DU
SPTLC1	serine palmitoyltransferase, long chain base subunit 1	nervous system	DL
SQSTM1	sequestosome 1	musculoskeletal	DU
SRC	v-src sarcoma (Schmidt-Ruppin A-2) viral oncogene homolog (avian)	neoplasms	DL
SRD5A2	steroid-5-alpha-reductase, alpha polypeptide 2 (3-oxo-5 alpha-steroid delta 4-dehydrogenase alpha 2)	urogenital|congenital	DU
SRPX2	sushi-repeat-containing protein, X-linked 2	nervous system	DU
SRY	sex determining region Y	endocrine system|urogenital|congenital	DU
SSTR5	somatostatin receptor 5	endocrine system	DU
SSX1	synovial sarcoma, X breakpoint 1	neoplasms	DU
SSX2	synovial sarcoma, X breakpoint 2	neoplasms	DU
ST14	suppression of tumorigenicity 14 (colon carcinoma)	skin and connective tissue|congenital	DU
ST3GAL5	ST3 beta-galactoside alpha-2,3-sialyltransferase 5	nervous system	DU
STAT1	signal transducer and activator of transcription 1, 91kDa	unclassified	DU
STAT3	signal transducer and activator of transcription 3 (acute-phase response factor)	unclassified	DL
STAT5B	signal transducer and activator of transcription 5B	endocrine system|neoplasms	DU
STK11	serine/threonine kinase 11	neoplasms|stomatognathic|digestive system|congenital|skin and connective tissue	DL
STOX1	storkhead box 1	cardiovascular|urogenital	DU
STRA6	stimulated by retinoic acid gene 6 homolog (mouse)	unclassified	DU
STRADA	STE20-related kinase adaptor alpha	nervous system|urogenital	DU
STRC	stereocilin	otorhinolaryngologic|nervous system	DU
STS	steroid sulfatase (microsomal), isozyme S	congenital|skin and connective tissue|nutritional and metabolic	DU
STX11	syntaxin 11	hemic and lymphatic	DU
STX16	syntaxin 16	endocrine system|musculoskeletal|congenital|nutritional and metabolic	DU
SUCLA2	succinate-CoA ligase, ADP-forming, beta subunit	unclassified	DU
SUCLG1	succinate-CoA ligase, alpha subunit	nutritional and metabolic	DU
SUFU	suppressor of fused homolog (Drosophila)	neoplasms	DL
SUMF1	sulfatase modifying factor 1	nutritional and metabolic|nervous system|congenital	DU
SUMO1	SMT3 suppressor of mif two 3 homolog 1 (S. cerevisiae)	unclassified	DU
SUOX	sulfite oxidase	nutritional and metabolic	DU
SURF1	surfeit 1	nervous system	DL
SYCP2	synaptonemal complex protein 2	nervous system	DU
SYCP3	synaptonemal complex protein 3	endocrine system|urogenital	DU
SYN1	synapsin I	nervous system	DU
SYNE1	spectrin repeat containing, nuclear envelope 1	nervous system	DU
SYNGAP1	synaptic Ras GTPase activating protein 1 homolog (rat)	neoplasms|cardiovascular|stomatognathic|nervous system	DU
TACR1	tachykinin receptor 1	nutritional and metabolic|nervous system	DU
TACSTD2	tumor-associated calcium signal transducer 2	eye	DU
TAF1	TAF1 RNA polymerase II, TATA box binding protein (TBP)-associated factor, 250kDa	nervous system	DU
TAL1	T-cell acute lymphocytic leukemia 1	neoplasms	DL
TAL2	T-cell acute lymphocytic leukemia 2	neoplasms	DU
TALDO1	transaldolase 1	nutritional and metabolic	DU
TAPBP	TAP binding protein (tapasin)	unclassified	DU
TARDBP	TAR DUA binding protein	nervous system|nutritional and metabolic	DU
TARP	TCR gamma alternate reading frame protein	unclassified	DU
TAT	tyrosine aminotransferase	nutritional and metabolic	DU
TBCE	tubulin folding cofactor E	endocrine system	DU
TBP	TATA box binding protein	nervous system|congenital	DL
TBX1	T-box 1	cardiovascular|stomatognathic|congenital|endocrine system|immune system	DU
TBX15	T-box 15	unclassified	DU
TBX19	T-box 19	endocrine system	DU
TBX20	T-box 20	unclassified	DL
TBX21	T-box 21	respiratory tract|immune system|otorhinolaryngologic	DU
TBX22	T-box 22	congenital|musculoskeletal|stomatognathic	DU
TBX3	T-box 3	unclassified	DL
TBX4	T-box 4	unclassified	DL
TBX5	T-box 5	congenital	DL
TBXA2R	thromboxane A2 receptor	hemic and lymphatic	DU
TBXAS1	thromboxane A synthase 1 (platelet)	unclassified	DU
TCAP	titin-cap (telethonin)	cardiovascular|musculoskeletal	DU
TCF7L2	transcription factor 7-like 2 (T-cell specific, HMG-box)	unclassified	DU
TCIRG1	T-cell, immune regulator 1, ATPase, H+ transporting, lysosomal V0 subunit A3	musculoskeletal	DU
TCN2	transcobalamin II; macrocytic anemia	hemic and lymphatic	DU
TCOF1	Treacher Collins-Franceschetti syndrome 1	congenital|musculoskeletal	DU
TDGF3	teratocarcinoma-derived growth factor 3, pseudogene	nervous system	DU
TDP1	tyrosyl-DUA phosphodiesterase 1	nervous system	DU
TEAD1	TEA domain family member 1 (SV40 transcriptional enhancer factor)	unclassified	DL
TECTA	tectorin alpha	otorhinolaryngologic|nervous system	DU
TEK	TEK tyrosine kinase, endothelial	cardiovascular	DL
TERC	telomerase RNA component	skin and connective tissue|hemic and lymphatic|congenital	DU
TERT	telomerase reverse transcriptase	hemic and lymphatic|congenital|skin and connective tissue	DV
TF	transferrin	hemic and lymphatic	DU
TFAP2A	transcription factor AP-2 alpha (activating enhancer binding protein 2 alpha)	unclassified	DL
TFAP2B	transcription factor AP-2 beta (activating enhancer binding protein 2 beta)	unclassified	DU
TFE3	transcription factor binding to IGHM enhancer 3	neoplasms|stomatognathic	DV
TFR2	transferrin receptor 2	nutritional and metabolic|congenital	DU
TG	thyroglobulin	endocrine system	DU
TGFB1	transforming growth factor, beta 1	unclassified	DL
TGFB3	transforming growth factor, beta 3	cardiovascular|congenital	DU
TGFBI	transforming growth factor, beta-induced, 68kDa	eye	DU
TGFBR1	transforming growth factor, beta receptor 1	skin and connective tissue|musculoskeletal|cardiovascular|congenital	DL
TGFBR2	transforming growth factor, beta receptor II (70/80kDa)	neoplasms|skin and connective tissue|musculoskeletal|cardiovascular|congenital	DL
TGIF1	TGFB-induced factor homeobox 1	congenital|musculoskeletal|nervous system	DL
TGM1	transglutaminase 1 (K polypeptide epidermal type I, protein-glutamine-gamma-glutamyltransferase)	skin and connective tissue|congenital	DU
TGM6	transglutaminase 6	unclassified	DU
TH	tyrosine hydroxylase	nervous system	DL
THBD	thrombomodulin	hemic and lymphatic	DL
THPO	thrombopoietin	hemic and lymphatic	DU
THRA	thyroid hormone receptor, alpha (erythroblastic leukemia viral (v-erb-a) oncogene homolog, avian)	neoplasms	DL
THRB	thyroid hormone receptor, beta (erythroblastic leukemia viral (v-erb-a) oncogene homolog 2, avian)	endocrine system	DV
TIMM8A	translocase of inner mitochondrial membrane 8 homolog A (yeast)	nervous system|otorhinolaryngologic	DU
TIMP3	TIMP metallopeptidase inhibitor 3	eye	DV
TINAGL1	tubulointerstitial nephritis antigen-like 1	nutritional and metabolic|nervous system|congenital	DU
TINF2	TERF1 (TRF1)-interacting nuclear factor 2	congenital|skin and connective tissue	DL
TJP2	tight junction protein 2 (zona occludens 2)	digestive system|hemic and lymphatic	DU
TK2	thymidine kinase 2, mitochondrial	musculoskeletal	DU
TLR4	toll-like receptor 4	unclassified	DU
TMC1	transmembrane channel-like 1	otorhinolaryngologic|nervous system	DU
TMC6	transmembrane channel-like 6	skin and connective tissue|neoplasms	DU
TMC8	transmembrane channel-like 8	skin and connective tissue|neoplasms	DU
TMEM43	transmembrane protein 43	cardiovascular|congenital	DU
TMEM67	transmembrane protein 67	unclassified	DU
TMEM70	transmembrane protein 70	unclassified	DU
TMIE	transmembrane inner ear	otorhinolaryngologic|nervous system	DU
TMPO	thymopoietin	cardiovascular	DU
TMPRSS3	transmembrane protease, serine 3	otorhinolaryngologic|nervous system	DU
TMPRSS6	transmembrane protease, serine 6	hemic and lymphatic	DU
TNFRSF10B	tumor necrosis factor receptor superfamily, member 10b	neoplasms|stomatognathic	DU
TNFRSF11A	tumor necrosis factor receptor superfamily, member 11a, NFKB activator	musculoskeletal	DU
TNFRSF11B	tumor necrosis factor receptor superfamily, member 11b	musculoskeletal	DU
TNFRSF13B	tumor necrosis factor receptor superfamily, member 13B	immune system	DU
TNFRSF1A	tumor necrosis factor receptor superfamily, member 1A	unclassified	DL
TNFSF11	tumor necrosis factor (ligand) superfamily, member 11	musculoskeletal	DU
TNNI2	troponin I type 2 (skeletal, fast)	congenital|musculoskeletal	DU
TNNI3	troponin I type 3 (cardiac)	cardiovascular	DU
TNNT1	troponin T type 1 (skeletal, slow)	musculoskeletal	DU
TNNT2	troponin T type 2 (cardiac)	cardiovascular	DL
TNNT3	troponin T type 3 (skeletal, fast)	congenital	DU
TNXB	tenascin XB	skin and connective tissue|cardiovascular|hemic and lymphatic|congenital	DU
TOP1	topoisomerase (DUA) I	nutritional and metabolic	DL
TOP2A	topoisomerase (DUA) II alpha 170kDa	nutritional and metabolic	DU
TOPORS	topoisomerase I binding, arginine/serine-rich	eye|congenital	DU
TOR1A	torsin family 1, member A (torsin A)	nervous system	DL
TP53	tumor protein p53	neoplasms|stomatognathic|congenital|nutritional and metabolic|nervous system	DL
TP63	tumor protein p63	congenital|skin and connective tissue|stomatognathic	DU
TPI1	triosephosphate isomerase 1	hemic and lymphatic	DU
TPM1	tropomyosin 1 (alpha)	cardiovascular	DL
TPM2	tropomyosin 2 (beta)	congenital|musculoskeletal	DU
TPM3	tropomyosin 3	musculoskeletal	DU
TPMT	thiopurine S-methyltransferase	nutritional and metabolic	DU
TPO	thyroid peroxidase	endocrine system	DU
TRA@	T cell receptor alpha locus	neoplasms|hemic and lymphatic|immune system	DU
TRAPPC2	trafficking protein particle complex 2	unclassified	DU
TREM2	triggering receptor expressed on myeloid cells 2	musculoskeletal	DU
TREX1	three prime repair exonuclease 1	musculoskeletal|congenital|nutritional and metabolic	DU
TRHR	thyrotropin-releasing hormone receptor	endocrine system	DU
TRIM24	tripartite motif-containing 24	neoplasms|stomatognathic	DU
TRIM32	tripartite motif-containing 32	musculoskeletal|nervous system|congenital	DU
TRIM33	tripartite motif-containing 33	neoplasms|stomatognathic	DL
TRIM37	tripartite motif-containing 37	musculoskeletal|congenital	DU
TRIOBP	TRIO and F-actin binding protein	otorhinolaryngologic|nervous system	DU
TRMU	tRNA 5-methylaminomethyl-2-thiouridylate methyltransferase	digestive system	DU
TRPC6	transient receptor potential cation channel, subfamily C, member 6	urogenital	DU
TRPM6	transient receptor potential cation channel, subfamily M, member 6	nutritional and metabolic	DU
TRPS1	trichorhinophalangeal syndrome I	congenital	DU
TRPV4	transient receptor potential cation channel, subfamily V, member 4	unclassified	DU
TSC1	tuberous sclerosis 1	congenital|neoplasms|hemic and lymphatic|immune system|nervous system	DL
TSC2	tuberous sclerosis 2	neoplasms|hemic and lymphatic|immune system|nervous system|congenital	DL
TSEN2	tRNA splicing endonuclease 2 homolog (S. cerevisiae)	unclassified	DU
TSEN34	tRNA splicing endonuclease 34 homolog (S. cerevisiae)	unclassified	DU
TSEN54	tRNA splicing endonuclease 54 homolog (S. cerevisiae)	unclassified	DU
TSFM	Ts translation elongation factor, mitochondrial	unclassified	DU
TSG101	tumor susceptibility gene 101	neoplasms	DL
TSHB	thyroid stimulating hormone, beta	endocrine system	DU
TSHR	thyroid stimulating hormone receptor	endocrine system|neoplasms|stomatognathic	DU
TSPAN7	tetraspanin 7	nervous system|congenital	DU
TSPYL1	TSPY-like 1	unclassified	DU
TST	thiosulfate sulfurtransferase (rhodanese)	eye	DU
TTBK2	tau tubulin kinase 2	nervous system	DU
TTC8	tetratricopeptide repeat domain 8	nervous system|congenital	DU
TTN	titin	musculoskeletal|cardiovascular	DL
TTPA	tocopherol (alpha) transfer protein	nervous system|nutritional and metabolic	DV
TTR	transthyretin	nutritional and metabolic|nervous system	DU
TUBA1A	tubulin, alpha 1a	nervous system|congenital	DU
TUFM	Tu translation elongation factor, mitochondrial	unclassified	DU
TULP1	tubby like protein 1	eye|congenital	DU
TUSC3	tumor suppressor candidate 3	nervous system	DU
TWIST1	twist homolog 1 (Drosophila)	congenital|stomatognathic	DL
TXNDC3	thioredoxin domain containing 3 (spermatozoa)	unclassified	DU
TYK2	tyrosine kinase 2	unclassified	DU
TYR	tyrosinase (oculocutaneous albinism IA)	skin and connective tissue|eye|congenital|nutritional and metabolic	DU
TYROBP	TYRO protein tyrosine kinase binding protein	musculoskeletal	DU
TYRP1	tyrosinase-related protein 1	skin and connective tissue|eye|congenital|nutritional and metabolic	DU
UBA1	ubiquitin-like modifier activating enzyme 1	nervous system	DU
UBE2A	ubiquitin-conjugating enzyme E2A (RAD6 homolog)	nervous system|congenital	DL
UBE3A	ubiquitin protein ligase E3A	congenital|nervous system	DU
UBIAD1	UbiA prenyltransferase domain containing 1	unclassified	DU
UBL4A	ubiquitin-like 4A	hemic and lymphatic|congenital	DU
UBR1	ubiquitin protein ligase E3 component n-recognin 1	unclassified	DL
UCHL1	ubiquitin carboxyl-terminal esterase L1 (ubiquitin thiolesterase)	nervous system	DU
UGT1A1	UDP glucuronosyltransferase 1 family, polypeptide A1	digestive system|congenital|nutritional and metabolic	DU
UMOD	uromodulin	unclassified	DU
UMPS	uridine monophosphate synthetase	nutritional and metabolic	DU
UNC13D	unc-13 homolog D (C. elegans)	hemic and lymphatic	DU
UNC93B1	unc-93 homolog B1 (C. elegans)	unclassified	DU
UNG	uracil-DUA glycosylase	unclassified	DV
UPB1	ureidopropionase, beta	nutritional and metabolic	DU
UPF3B	UPF3 regulator of nonsense transcripts homolog B (yeast)	nervous system|congenital	DU
UPK3A	uroplakin 3A	unclassified	DU
UQCRB	ubiquinol-cytochrome c reductase binding protein	unclassified	DU
UQCRQ	ubiquinol-cytochrome c reductase, complex III subunit VII, 9.5kDa	unclassified	DU
UROD	uroporphyrinogen decarboxylase	nutritional and metabolic|digestive system|congenital|skin and connective tissue	DL
UROS	uroporphyrinogen III synthase	nutritional and metabolic	DL
USH1C	Usher syndrome 1C (autosomal recessive, severe)	otorhinolaryngologic|nervous system	DU
USH1G	Usher syndrome 1G (autosomal recessive)	unclassified	DU
USH2A	Usher syndrome 2A (autosomal recessive, mild)	eye|congenital	DU
USP9Y	ubiquitin specific peptidase 9, Y-linked	endocrine system|urogenital	DU
VANGL1	vang-like 1 (van gogh, Drosophila)	nervous system|congenital	DU
VAPB	VAMP (vesicle-associated membrane protein)-associated protein B and C	nervous system|nutritional and metabolic	DU
VCAN	versican	unclassified	DU
VCL	vinculin	cardiovascular	DL
VCP	valosin-containing protein	musculoskeletal|nervous system|nutritional and metabolic	DL
VDR	vitamin D (1,25- dihydroxyvitamin D3) receptor	musculoskeletal|nutritional and metabolic	DU
VHL	von Hippel-Lindau tumor suppressor	neoplasms|hemic and lymphatic|stomatognathic	DL
VKORC1	vitamin K epoxide reductase complex, subunit 1	hemic and lymphatic	DU
VLDLR	very low density lipoprotein receptor	nervous system	DU
VPS13A	vacuolar protein sorting 13 homolog A (S. cerevisiae)	nervous system	DU
VPS13B	vacuolar protein sorting 13 homolog B (yeast)	hemic and lymphatic|immune system	DU
VPS33B	vacuolar protein sorting 33 homolog B (yeast)	digestive system	DU
VSIG2	V-set and immunoglobulin domain containing 2	nutritional and metabolic	DU
VSX1	visual system homeobox 1	eye|stomatognathic	DU
VSX2	visual system homeobox 2	eye|congenital	DU
VWF	von Willebrand factor	hemic and lymphatic	DU
WAS	Wiskott-Aldrich syndrome (eczema-thrombocytopenia)	hemic and lymphatic|congenital|immune system	DU
WDR36	WD repeat domain 36	nervous system|eye	DU
WFS1	Wolfram syndrome 1 (wolframin)	nutritional and metabolic|otorhinolaryngologic|nervous system|eye|urogenital|congenital|endocrine system	DU
WHSC1L1	Wolf-Hirschhorn syndrome candidate 1-like 1	neoplasms	DU
WISP3	WNT1 inducible signaling pathway protein 3	musculoskeletal	DU
WNK1	WNK lysine deficient protein kinase 1	endocrine system|urogenital|congenital|nutritional and metabolic	DU
WNK4	WNK lysine deficient protein kinase 4	endocrine system|urogenital|congenital|nutritional and metabolic	DU
WNT10A	wingless-type MMTV integration site family, member 10A	unclassified	DU
WNT3	wingless-type MMTV integration site family, member 3	unclassified	DL
WNT4	wingless-type MMTV integration site family, member 4	congenital|endocrine system	DU
WNT7A	wingless-type MMTV integration site family, member 7A	unclassified	DL
WRN	Werner syndrome, RecQ helicase-like	neoplasms|congenital|nutritional and metabolic	DL
WT1	Wilms tumor 1	neoplasms|urogenital|congenital	DL
WWOX	WW domain containing oxidoreductase	neoplasms|stomatognathic	DU
WWTR1	WW domain containing transcription regulator 1	cardiovascular|congenital|nutritional and metabolic	DL
XDH	xanthine dehydrogenase	nutritional and metabolic	DU
XIAP	X-linked inhibitor of apoptosis	unclassified	DV
XIST	X (inactive)-specific transcript (non-protein coding)	unclassified	DU
XK	X-linked Kx blood group (McLeod syndrome)	hemic and lymphatic	DU
XPA	xeroderma pigmentosum, complementation group A	skin and connective tissue|neoplasms|congenital|nutritional and metabolic	DL
XPC	xeroderma pigmentosum, complementation group C	skin and connective tissue|neoplasms|congenital|nutritional and metabolic	DL
YARS	tyrosyl-tRNA synthetase	nervous system|congenital	DU
YWHAE	tyrosine 3-monooxygenase/tryptophan 5-monooxygenase activation protein, epsilon polypeptide	nervous system|congenital	DL
ZAP70	zeta-chain (TCR) associated protein kinase 70kDa	unclassified	DV
ZBTB16	zinc finger and BTB domain containing 16	neoplasms|nervous system	DU
ZDHHC15	zinc finger, DHHC-type containing 15	nervous system|congenital	DU
ZDHHC9	zinc finger, DHHC-type containing 9	nervous system|congenital	DU
ZEB1	zinc finger E-box binding homeobox 1	unclassified	DL
ZEB2	zinc finger E-box binding homeobox 2	congenital	DL
ZFP57	zinc finger protein 57 homolog (mouse)	nutritional and metabolic|endocrine system	DU
ZFPM2	zinc finger protein, multitype 2	cardiovascular|congenital	DL
ZFYVE26	zinc finger, FYVE domain containing 26	nervous system	DU
ZFYVE27	zinc finger, FYVE domain containing 27	nervous system	DU
ZIC2	Zic family member 2 (odd-paired homolog, Drosophila)	congenital|musculoskeletal|nervous system	DU
ZIC3	Zic family member 3 (odd-paired homolog, Drosophila)	unclassified	DL
ZMPSTE24	zinc metallopeptidase (STE24 homolog, S. cerevisiae)	skin and connective tissue|nutritional and metabolic	DV
ZMYM2	zinc finger, MYM-type 2	neoplasms|hemic and lymphatic|immune system	DU
ZNF160	zinc finger protein 160	hemic and lymphatic|congenital	DU
ZNF395	zinc finger protein 395	hemic and lymphatic|neoplasms|immune system	DU
ZNF41	zinc finger protein 41	nervous system|congenital	DU
ZNF469	zinc finger protein 469	unclassified	DU
ZNF674	zinc finger family member 674	nervous system|congenital	DU
ZNF750	zinc finger protein 750	skin and connective tissue	DU
ZNF81	zinc finger protein 81	nervous system|congenital	DU

## Sheet: viable knockout mouse genes
Viable knockout mouse genes	MGI ID	MGI SYMBOL	ENSEMBL GENE ID	CANONICAL TRANSCIPT ID	ENSEMBL PROTEIN ID	UniProt	UniGene
	MGI:1923816	Fam101b	ENSMUSG00000020846	ENSMUST00000021207	ENSMUSP00000021207	Q5SVD0	76566
	MGI:1919330	2010317E24Rik	ENSMUSG00000026955	ENSMUST00000100323	ENSMUSP00000109932	Q9D818	72080
	MGI:2685279	A3galt2	ENSMUSG00000028794	ENSMUST00000030585	ENSMUSP00000030585	Q3V1N9	215493
	MGI:1349215	Abcd1	ENSMUSG00000031378	ENSMUST00000002084	ENSMUSP00000002084	P48410	11666
	MGI:1194500	Ablim1	ENSMUSG00000025085	ENSMUST00000079360	ENSMUSP00000078336	Q8K4G5	226251
	MGI:3605455	Acaa1b	ENSMUSG00000010651	ENSMUST00000010795	ENSMUSP00000010795	Q8VCH0	235674
	MGI:99602	Acan	ENSMUSG00000030607	ENSMUST00000032835	ENSMUSP00000032835	Q61282	11595
	MGI:1354713	Acsl4	ENSMUSG00000031278	ENSMUST00000112907	ENSMUSP00000033634	Q9QUJ7	50790
	MGI:99538	Acsm3	ENSMUSG00000030935	ENSMUST00000098081	ENSMUSP00000102138	Q3UNX5	20216
	MGI:2661081	Acvr1c	ENSMUSG00000026834	ENSMUST00000028178	ENSMUSP00000028178	Q8K348	269275
	MGI:87916	Ada	ENSMUSG00000017697	ENSMUST00000017841	ENSMUSP00000017841	P03958	11486
	MGI:2429506	Adam1b	ENSMUSG00000062438	ENSMUST00000079368	ENSMUSP00000078343	Q8R534	280667
	MGI:1861229	Adam21	ENSMUSG00000008438	ENSMUST00000008582	ENSMUSP00000008582	Q9JI76	56622
	MGI:1341813	Adam33	ENSMUSG00000027318	ENSMUST00000052104	ENSMUSP00000052486	Q923W9	110751
	MGI:107825	Adam8	ENSMUSG00000025473	ENSMUST00000106070	ENSMUSP00000026546	Q05910	11501
	MGI:2685556	Adamts13	ENSMUSG00000014852	ENSMUST00000102891	ENSMUSP00000099955	Q769J6	279028
	MGI:1339949	Adamts4	ENSMUSG00000006403	ENSMUST00000006570	ENSMUSP00000006570	Q8BNJ2	240913
	MGI:1346321	Adamts5	ENSMUSG00000022894	ENSMUST00000023611	ENSMUSP00000023611	Q9R001	23794
	MGI:891999	Adarb1	ENSMUSG00000020262	ENSMUST00000098374	ENSMUSP00000095976	Q91ZS8	110532
	MGI:99675	Adcy3	ENSMUSG00000020654	ENSMUST00000020984	ENSMUSP00000020984	Q8VHH7	104111
	MGI:99674	Adcy4	ENSMUSG00000022220	ENSMUST00000002398	ENSMUSP00000002398	Q91WF3	104110
	MGI:99673	Adcy5	ENSMUSG00000022840	ENSMUST00000023549	ENSMUSP00000110563	P84309	224129
	MGI:108449	Adcyap1r1	ENSMUSG00000029778	ENSMUST00000070736	ENSMUSP00000063784	P70205	11517
	MGI:1919924	Adipor1	ENSMUSG00000026457	ENSMUST00000112237	ENSMUSP00000027727	Q91VH1	72674
	MGI:99401	Adora1	ENSMUSG00000042429	ENSMUST00000038191	ENSMUSP00000083656	Q60612	11539
	MGI:893592	Ager	ENSMUSG00000015452	ENSMUST00000015596	ENSMUSP00000015596	Q62151	11596
	MGI:87966	Agtr2	ENSMUSG00000068122	ENSMUST00000089188	ENSMUSP00000086592	P35374	11609
	MGI:1338803	Aire	ENSMUSG00000000731	ENSMUST00000019257	ENSMUSP00000019257	Q9Z0E3	11634
	MGI:1915300	Akirin1	ENSMUSG00000023075	ENSMUST00000023837	ENSMUSP00000099696	Q99LF1	68050
	MGI:87991	Alb	ENSMUSG00000029368	ENSMUST00000031314	ENSMUSP00000031314	P07724	11657
	MGI:1353450	Aldh1a1	ENSMUSG00000053279	ENSMUST00000087638	ENSMUSP00000084918	P24549	11668
	MGI:1353451	Aldh3a1	ENSMUSG00000019102	ENSMUST00000108716	ENSMUSP00000019246	P47739	11670
	MGI:2141032	Alkbh2	ENSMUSG00000044339	ENSMUST00000053657	ENSMUSP00000056043	Q6P6J4	231642
	MGI:1916363	Alkbh3	ENSMUSG00000040174	ENSMUST00000111240	ENSMUSP00000038721	Q8K1E6	69113
	MGI:107505	Alox5ap	ENSMUSG00000060063	ENSMUST00000071130	ENSMUSP00000071130	P30355	11690
	MGI:1921268	Als2	ENSMUSG00000026024	ENSMUST00000027178	ENSMUSP00000027178	Q920R0	74018
	MGI:104621	Alx1	ENSMUSG00000036602	ENSMUST00000040859	ENSMUSP00000042512	Q8C8B0	216285
	MGI:1919963	Angptl1	ENSMUSG00000033544	ENSMUST00000027885	ENSMUSP00000027885	Q640P2	72713
	MGI:106008	Anxa5	ENSMUSG00000027712	ENSMUST00000029266	ENSMUSP00000029266	P48036	11747
	MGI:1261791	Apba2	ENSMUSG00000030519	ENSMUST00000032732	ENSMUSP00000032732	P98084	11784
	MGI:1888527	Apba3	ENSMUSG00000004931	ENSMUST00000057798	ENSMUSP00000050995	O88888	57267
	MGI:107765	Apbb1	ENSMUSG00000037032	ENSMUST00000081165	ENSMUSP00000079932	Q9QXJ1	11785
	MGI:108405	Apbb2	ENSMUSG00000029207	ENSMUST00000068206	ENSMUSP00000066336	Q9DBR4	11787
	MGI:3522097	Aph1b	ENSMUSG00000032375	ENSMUST00000034934	ENSMUSP00000034934	Q8C7N7	208117
	MGI:1915568	Aph1c	ENSMUSG00000053040	ENSMUST00000057261	ENSMUSP00000056476	Q9DCZ9	68318
	MGI:1913363	Apoa5	ENSMUSG00000032079	ENSMUST00000121598	ENSMUSP00000034584	Q8C7G5	66113
	MGI:103298	Apobec1	ENSMUSG00000040613	ENSMUST00000112586	ENSMUSP00000108206	P51908	11810
	MGI:1343178	Apobec2	ENSMUSG00000040694	ENSMUST00000046549	ENSMUSP00000047402	Q9WV35	11811
	MGI:1933111	Apobec3	ENSMUSG00000009585	ENSMUST00000109620	ENSMUSP00000105249	Q99J72	80287
	MGI:88053	Apoc1	ENSMUSG00000040564	ENSMUST00000045035	ENSMUSP00000045571	P34928	11812
	MGI:88055	Apoc3	ENSMUSG00000032081	ENSMUST00000121916	ENSMUSP00000113126	P33622	11814
	MGI:88059	App	ENSMUSG00000022892	ENSMUST00000074271	ENSMUSP00000073883	P12023	11820
	MGI:88064	Ar	ENSMUSG00000046532	ENSMUST00000052837	ENSMUSP00000052648	P19091	11835
	MGI:108430	Arhgdig	ENSMUSG00000073433	ENSMUST00000025019	ENSMUSP00000025019	Q62160	14570
	MGI:99474	Arrb2	ENSMUSG00000060216	ENSMUST00000079056	ENSMUSP00000099624	Q91YI4	216869
	MGI:104725	Atn1	ENSMUSG00000004263	ENSMUST00000088357	ENSMUSP00000085695	O35126	13498
	MGI:88106	Atp1a2	ENSMUSG00000007097	ENSMUST00000085913	ENSMUSP00000083077	Q6PIE5	98660
	MGI:88109	Atp1b2	ENSMUSG00000041329	ENSMUST00000047889	ENSMUSP00000047353	P14231	11932
	MGI:103297	Atp7b	ENSMUSG00000006567	ENSMUST00000006742	ENSMUSP00000006742	Q64446	11979
	MGI:1330848	Atp8a1	ENSMUSG00000037685	ENSMUST00000037380	ENSMUSP00000072738	P70704	11980
	MGI:1347244	Axl	ENSMUSG00000002602	ENSMUST00000002677	ENSMUSP00000002677	Q00993	26362
	MGI:2136878	B3galt5	ENSMUSG00000074892	ENSMUST00000113800	ENSMUSP00000109431	Q9JI67	93961
	MGI:1346542	Bace1	ENSMUSG00000032086	ENSMUST00000034591	ENSMUSP00000034591	P56818	23821
	MGI:894680	Bach1	ENSMUSG00000025612	ENSMUST00000026703	ENSMUSP00000026703	P97302	12013
	MGI:1914634	Bag4	ENSMUSG00000037316	ENSMUST00000038498	ENSMUSP00000044725	Q8CI61	67384
	MGI:1915260	Bambi	ENSMUSG00000024232	ENSMUST00000025075	ENSMUSP00000025075	Q9D0L6	68010
	MGI:2135267	Bbs2	ENSMUSG00000031755	ENSMUST00000034206	ENSMUSP00000034206	Q9CWF6	67378
	MGI:894278	Bche	ENSMUSG00000027792	ENSMUST00000029367	ENSMUSP00000029367	Q03311	12038
	MGI:1330841	Bcl2l10	ENSMUSG00000032191	ENSMUST00000034709	ENSMUSP00000034709	Q9Z0F3	12049
	MGI:88144	Bdkrb1	ENSMUSG00000041347	ENSMUST00000041229	ENSMUSP00000045335	Q61125	12061
	MGI:102845	Bdkrb2	ENSMUSG00000021070	ENSMUST00000001652	ENSMUSP00000001652	P32299	12062
	MGI:88145	Bdnf	ENSMUSG00000048482	ENSMUST00000053317	ENSMUSP00000057989	P21237	12064
	MGI:88158	Bgn	ENSMUSG00000031375	ENSMUST00000116585	ENSMUSP00000112284	P28653	12111
	MGI:1206591	Bik	ENSMUSG00000016758	ENSMUST00000016902	ENSMUSP00000016902	O70337	12124
	MGI:88169	Blk	ENSMUSG00000014453	ENSMUST00000014597	ENSMUSP00000014597	P16277	12143
	MGI:1101778	Bmx	ENSMUSG00000031377	ENSMUST00000112265	ENSMUSP00000107884	P97504	12169
	MGI:1919823	Brctd1	ENSMUSG00000021601	ENSMUST00000022092	ENSMUSP00000022092	Q8C211	72573
	MGI:2685946	Brsk1	ENSMUSG00000035390	ENSMUST00000048248	ENSMUSP00000039517	Q5RJI5	381979
	MGI:1923020	Brsk2	ENSMUSG00000053046	ENSMUST00000105989	ENSMUSP00000101610	Q69Z98	75770
	MGI:1277955	Bsn	ENSMUSG00000032589	ENSMUST00000035208	ENSMUSP00000035208	O88737	12217
	MGI:2669849	Bsx	ENSMUSG00000054360	ENSMUST00000067375	ENSMUSP00000068057	Q810B3	244813
	MGI:99439	Btc	ENSMUSG00000082361	ENSMUST00000115974	ENSMUSP00000112765	Q05928	12223
	MGI:88223	C1qa	ENSMUSG00000036887	ENSMUST00000046285	ENSMUSP00000048836	P98086	12259
	MGI:88227	C3	ENSMUSG00000024164	ENSMUST00000024988	ENSMUSP00000024988	P01027	12266
	MGI:88296	Cacna1b	ENSMUSG00000004113	ENSMUST00000093372	ENSMUSP00000037416	O55017	12287
	MGI:106217	Cacna1e	ENSMUSG00000004110	ENSMUST00000004214	ENSMUSP00000004214	Q61290	12290
	MGI:88295	Cacna2d1	ENSMUSG00000040118	ENSMUST00000039370	ENSMUSP00000049457	O08532	12293
	MGI:1889272	Cadm1	ENSMUSG00000032076	ENSMUST00000085909	ENSMUSP00000083073	Q8R5M8	54725
	MGI:88258	Camk4	ENSMUSG00000038128	ENSMUST00000042868	ENSMUSP00000046539	P08414	12326
	MGI:1344341	Car14	ENSMUSG00000038526	ENSMUST00000036181	ENSMUSP00000036983	Q9WVT6	23831
	MGI:1916978	Card11	ENSMUSG00000036526	ENSMUST00000085786	ENSMUSP00000082941	Q8CIS0	108723
	MGI:1312922	Casp12	ENSMUSG00000025887	ENSMUST00000027009	ENSMUSP00000027009	O08736	12364
	MGI:1309469	Casq2	ENSMUSG00000027861	ENSMUST00000029454	ENSMUSP00000029454	O09161	12373
	MGI:1351351	Casr	ENSMUSG00000051980	ENSMUST00000063597	ENSMUSP00000069080	Q9QY96	12374
	MGI:102709	Cav1	ENSMUSG00000007655	ENSMUST00000115456	ENSMUSP00000007799	P49817	12389
	MGI:107570	Cav3	ENSMUSG00000062694	ENSMUST00000075477	ENSMUSP00000074922	P51637	12391
	MGI:1931457	Cblc	ENSMUSG00000040525	ENSMUST00000043822	ENSMUSP00000039955	Q80XL1	80794
	MGI:88281	Cbln1	ENSMUSG00000031654	ENSMUST00000034076	ENSMUSP00000034076	Q9R171	12404
	MGI:1889286	Cbln3	ENSMUSG00000040380	ENSMUST00000063871	ENSMUSP00000070494	Q9JHG0	56410
	MGI:88297	Cck	ENSMUSG00000032532	ENSMUST00000060307	ENSMUSP00000035120	P09240	12424
	MGI:1096320	Ccr10	ENSMUSG00000044052	ENSMUST00000062759	ENSMUSP00000062588	Q9JL21	12777
	MGI:104617	Ccr1l1	ENSMUSG00000064039	ENSMUST00000071404	ENSMUSP00000071353	P51676	12770
	MGI:1333797	Ccr6	ENSMUSG00000040899	ENSMUST00000097418	ENSMUSP00000095029	O54689	12458
	MGI:1201402	Ccr8	ENSMUSG00000042262	ENSMUST00000048777	ENSMUSP00000038473	P56484	12776
	MGI:2181676	Ccrl1	ENSMUSG00000079355	ENSMUST00000076147	ENSMUSP00000075507	Q924I3	252837
	MGI:1920904	Ccrl2	ENSMUSG00000043953	ENSMUST00000049984	ENSMUSP00000081981	O35457	54199
	MGI:88319	Cd19	ENSMUSG00000030724	ENSMUST00000032968	ENSMUSP00000032968	P25918	12478
	MGI:88338	Cd44	ENSMUSG00000005087	ENSMUST00000005218	ENSMUSP00000005218	P15379	12505
	MGI:96617	Cd47	ENSMUSG00000055447	ENSMUST00000023320	ENSMUSP00000073179	Q61735	16423
	MGI:88340	Cd5	ENSMUSG00000024669	ENSMUST00000025571	ENSMUSP00000025571	P13379	12507
	MGI:1346088	Cd52	ENSMUSG00000000682	ENSMUST00000000696	ENSMUSP00000000696	Q64389	23833
	MGI:101774	Cd79a	ENSMUSG00000003379	ENSMUST00000003469	ENSMUSP00000003469	P11911	12518
	MGI:1096398	Cd81	ENSMUSG00000037706	ENSMUST00000037941	ENSMUSP00000043768	P35762	12520
	MGI:88346	Cd8a	ENSMUSG00000053977	ENSMUST00000066747	ENSMUSP00000068123	P01731	12525
	MGI:88348	Cd9	ENSMUSG00000030342	ENSMUST00000032492	ENSMUSP00000032492	P40240	12527
	MGI:1347095	Cd97	ENSMUSG00000002885	ENSMUST00000075843	ENSMUSP00000075240	Q9Z0M6	26364
	MGI:88350	Cdc25c	ENSMUSG00000044201	ENSMUST00000060710	ENSMUSP00000055427	P48967	12532
	MGI:99217	Cdh11	ENSMUSG00000031673	ENSMUST00000075190	ENSMUSP00000074681	P55288	12552
	MGI:106672	Cdh15	ENSMUSG00000031962	ENSMUST00000034443	ENSMUSP00000034443	P33146	12555
	MGI:1347248	Ceacam10	ENSMUSG00000054169	ENSMUST00000038069	ENSMUSP00000037036	Q61400	26366
	MGI:1347247	Ceacam9	ENSMUSG00000007209	ENSMUST00000001984	ENSMUSP00000001984	Q78T27	26368
	MGI:88376	Cenpb	ENSMUSG00000068267	ENSMUST00000089510	ENSMUSP00000099476	P27790	12616
	MGI:105975	Cfb	ENSMUSG00000024371	ENSMUST00000025229	ENSMUSP00000025229	P04186	14962
	MGI:88385	Cfh	ENSMUSG00000026365	ENSMUST00000066859	ENSMUSP00000066677	P06909	12628
	MGI:97545	Cfp	ENSMUSG00000001128	ENSMUST00000001156	ENSMUSP00000001156	P11680	18636
	MGI:88388	Cftr	ENSMUSG00000041301	ENSMUST00000045706	ENSMUSP00000049228	P26361	12638
	MGI:88397	Chrm2	ENSMUSG00000045613	ENSMUST00000062520	ENSMUSP00000062955	Q9ERZ4	243764
	MGI:88399	Chrm4	ENSMUSG00000040495	ENSMUST00000045537	ENSMUSP00000040808	P32211	12672
	MGI:87886	Chrna2	ENSMUSG00000022041	ENSMUST00000022620	ENSMUSP00000022620	Q91X60	110902
	MGI:87891	Chrnb2	ENSMUSG00000027950	ENSMUST00000029562	ENSMUSP00000029562	Q9ERK7	11444
	MGI:108445	Ciita	ENSMUSG00000022504	ENSMUST00000074090	ENSMUSP00000073732	P79621	12265
	MGI:99486	Clcn5	ENSMUSG00000004317	ENSMUST00000115748	ENSMUSP00000111414	Q9WVD4	12728
	MGI:104518	Cntn2	ENSMUSG00000053024	ENSMUST00000086521	ENSMUSP00000083707	Q61330	21367
	MGI:1278313	Coch	ENSMUSG00000020953	ENSMUST00000085412	ENSMUSP00000082533	Q62507	12810
	MGI:104842	Coil	ENSMUSG00000033983	ENSMUST00000107898	ENSMUSP00000103530	Q8VIQ2	12812
	MGI:2152695	Col4a6	ENSMUSG00000031273	ENSMUST00000101205	ENSMUSP00000098765	B1AVK5	94216
	MGI:88465	Col9a1	ENSMUSG00000026147	ENSMUST00000054588	ENSMUSP00000051579	Q05722	12839
	MGI:88469	Comp	ENSMUSG00000031849	ENSMUST00000003659	ENSMUSP00000003659	Q9R0G6	12845
	MGI:88478	Cpa1	ENSMUSG00000054446	ENSMUST00000031806	ENSMUSP00000031806	Q7TPZ8	109697
	MGI:88490	Crabp1	ENSMUSG00000032291	ENSMUST00000034830	ENSMUSP00000034830	P62965	12903
	MGI:88498	Crhr1	ENSMUSG00000018634	ENSMUST00000093925	ENSMUSP00000091455	P35347	12921
	MGI:2141640	Kcp	ENSMUSG00000059022	ENSMUST00000101614	ENSMUSP00000099135	Q3U492	333088
	MGI:1339760	Csf2rb2	ENSMUSG00000071714	ENSMUST00000096356	ENSMUSP00000094083	P26954	12984
	MGI:1339751	Csf3	ENSMUSG00000038067	ENSMUST00000038886	ENSMUSP00000037762	P09920	12985
	MGI:1298217	Cst7	ENSMUSG00000068129	ENSMUST00000089200	ENSMUSP00000086606	O89098	13011
	MGI:1340053	Cst9	ENSMUSG00000027445	ENSMUST00000028935	ENSMUSP00000028935	Q9Z0H6	13013
	MGI:88556	Ctla4	ENSMUSG00000026011	ENSMUST00000027164	ENSMUSP00000027164	P09793	12477
	MGI:88562	Ctsd	ENSMUSG00000007891	ENSMUST00000008035	ENSMUSP00000063904	P18242	13033
	MGI:88563	Ctsg	ENSMUSG00000040314	ENSMUST00000015583	ENSMUSP00000015583	P28293	13035
	MGI:1338045	Ctsw	ENSMUSG00000024910	ENSMUST00000025844	ENSMUSP00000109300	P56203	13041
	MGI:1097153	Cx3cl1	ENSMUSG00000031778	ENSMUST00000034230	ENSMUSP00000034230	O35188	20312
	MGI:1934582	Cxcr6	ENSMUSG00000048521	ENSMUST00000111444	ENSMUSP00000107071	Q9EQ16	80901
	MGI:88588	Cyp1a1	ENSMUSG00000032315	ENSMUST00000034865	ENSMUSP00000034865	P00184	13076
	MGI:1098274	Cyp27b1	ENSMUSG00000006724	ENSMUST00000006907	ENSMUSP00000006907	O35084	13115
	MGI:88610	Cyp3a13	ENSMUSG00000029727	ENSMUST00000031741	ENSMUSP00000031741	Q64464	13113
	MGI:1890446	Dach2	ENSMUSG00000025592	ENSMUST00000067219	ENSMUSP00000064393	Q925Q8	93837
	MGI:1097689	Darc	ENSMUSG00000037872	ENSMUST00000038227	ENSMUSP00000045134	Q9QUI6	13349
	MGI:94872	Dcn	ENSMUSG00000019929	ENSMUST00000105287	ENSMUSP00000100924	P28654	13179
	MGI:99216	Ddr1	ENSMUSG00000003534	ENSMUST00000119825	ENSMUSP00000003628	Q03146	12305
	MGI:1351612	Defb3	ENSMUSG00000039775	ENSMUST00000033852	ENSMUSP00000033852	Q9WTL0	27358
	MGI:94891	Dhh	ENSMUSG00000023000	ENSMUST00000023737	ENSMUSP00000023737	Q61488	13363
	MGI:1913843	Diablo	ENSMUSG00000029433	ENSMUST00000111587	ENSMUSP00000107214	Q9JIQ3	66593
	MGI:94909	Dmd	ENSMUSG00000045103	ENSMUST00000114000	ENSMUSP00000109633	P11531	13405
	MGI:94906	Dmpk	ENSMUSG00000030409	ENSMUST00000032568	ENSMUSP00000032568	P54265	13400
	MGI:1100864	Dnahc11	ENSMUSG00000018581	ENSMUST00000084806	ENSMUSP00000081867	Q9QZH1	13411
	MGI:1931874	Dnajb1	ENSMUSG00000005483	ENSMUST00000005620	ENSMUSP00000005620	Q9QYJ3	81489
	MGI:98659	Dntt	ENSMUSG00000025014	ENSMUST00000051806	ENSMUSP00000062078	P09838	21673
	MGI:94917	Dpep1	ENSMUSG00000019278	ENSMUST00000019422	ENSMUSP00000019422	P31428	13479
	MGI:101800	Dppa5a	ENSMUSG00000060461	ENSMUST00000071991	ENSMUSP00000071881	Q9CQS7	434423
	MGI:99578	Drd1a	ENSMUSG00000021478	ENSMUST00000021932	ENSMUSP00000021932	Q61616	13488
	MGI:94927	Drd5	ENSMUSG00000039358	ENSMUST00000041646	ENSMUSP00000039691	Q8BLD9	13492
	MGI:1203728	Dtnb	ENSMUSG00000071454	ENSMUST00000077930	ENSMUSP00000077085	O70585	13528
	MGI:1352744	Dtx1	ENSMUSG00000029603	ENSMUST00000031607	ENSMUSP00000031607	Q61010	14357
	MGI:1354159	E2f6	ENSMUSG00000057469	ENSMUST00000020908	ENSMUSP00000020908	O54917	50496
	MGI:894332	Ebf2	ENSMUSG00000022053	ENSMUST00000022637	ENSMUSP00000022637	O08792	13592
	MGI:2442860	Eda2r	ENSMUSG00000034457	ENSMUST00000037353	ENSMUSP00000041210	Q8BX35	245527
	MGI:1339998	Efemp1	ENSMUSG00000020467	ENSMUST00000020759	ENSMUSP00000020759	Q8BPB5	216616
	MGI:106644	Efna3	ENSMUSG00000028039	ENSMUST00000029673	ENSMUSP00000029673	O08545	13638
	MGI:109196	Efnb3	ENSMUSG00000003934	ENSMUST00000004036	ENSMUSP00000004036	O35393	13643
	MGI:95290	Egf	ENSMUSG00000028017	ENSMUST00000029653	ENSMUSP00000029653	P01132	13645
	MGI:1277964	Ehhadh	ENSMUSG00000022853	ENSMUST00000023559	ENSMUSP00000023559	Q9DBM2	74147
	MGI:103267	Eif4ebp1	ENSMUSG00000031490	ENSMUST00000033880	ENSMUSP00000033880	Q60876	13685
	MGI:2679229	Ela2	ENSMUSG00000020125	ENSMUST00000046091	ENSMUSP00000038925	Q3UP87	50701
	MGI:102805	Entpd1	ENSMUSG00000048120	ENSMUST00000112231	ENSMUSP00000055338	P55772	12495
	MGI:103008	Epb4.1l3	ENSMUSG00000024044	ENSMUST00000024843	ENSMUSP00000079098	Q9WV92	13823
	MGI:98277	Epha4	ENSMUSG00000026235	ENSMUST00000027451	ENSMUSP00000027451	Q03137	13838
	MGI:1096338	Ephb6	ENSMUSG00000029869	ENSMUST00000114732	ENSMUSP00000031903	O08644	13848
	MGI:104684	Eps8	ENSMUSG00000015766	ENSMUST00000111880	ENSMUSP00000107511	Q08509	13860
	MGI:107508	Ereg	ENSMUSG00000029377	ENSMUST00000031324	ENSMUSP00000031324	Q61521	13874
	MGI:1921405	Errfi1	ENSMUSG00000028967	ENSMUST00000073600	ENSMUSP00000073285	Q99JZ7	74155
	MGI:1346831	Esrra	ENSMUSG00000024955	ENSMUST00000113432	ENSMUSP00000109059	O08580	26379
	MGI:1891012	F12	ENSMUSG00000021492	ENSMUST00000021948	ENSMUSP00000021948	O35727	58992
	MGI:88384	F9	ENSMUSG00000031138	ENSMUST00000033477	ENSMUSP00000033477	P16294	14071
	MGI:109609	Faah	ENSMUSG00000034171	ENSMUST00000051237	ENSMUSP00000041543	O08914	14073
	MGI:101790	Fabp5	ENSMUSG00000027533	ENSMUST00000029046	ENSMUSP00000029046	Q05816	16592
	MGI:2137237	Fam129a	ENSMUSG00000026483	ENSMUST00000086267	ENSMUSP00000083448	Q3UW53	63913
	MGI:2442958	Fam184b	ENSMUSG00000015879	ENSMUSP00000016023	ENSMUSP00000016023	Q0KK56	58227
	MGI:109608	Fap	ENSMUSG00000000392	ENSMUST00000102732	ENSMUSP00000099793	P97321	14089
	MGI:99255	Fasl	ENSMUSG00000000817	ENSMUST00000000834	ENSMUSP00000000834	P41047	14103
	MGI:1354755	Fbxo15	ENSMUSG00000034391	ENSMUST00000037718	ENSMUSP00000045925	Q9QZN0	50764
	MGI:2446216	Fbxo2	ENSMUSG00000041556	ENSMUST00000047951	ENSMUSP00000037377	Q80UW2	230904
	MGI:95499	Fcgr2b	ENSMUSG00000026656	ENSMUST00000027966	ENSMUSP00000027966	P08101	14130
	MGI:105917	Fert2	ENSMUSG00000000127	ENSMUST00000000129	ENSMUSP00000000129	P70451	14158
	MGI:95515	Fgf1	ENSMUSG00000036585	ENSMUST00000040647	ENSMUSP00000045710	P61148	14164
	MGI:95516	Fgf2	ENSMUSG00000037225	ENSMUST00000038885	ENSMUSP00000037694	P15655	14173
	MGI:95520	Fgf6	ENSMUSG00000000183	ENSMUST00000000187	ENSMUSP00000000187	P21658	14177
	MGI:95525	Fgfr4	ENSMUSG00000005320	ENSMUST00000005452	ENSMUSP00000005452	Q03142	14186
	MGI:1298387	Fhl1	ENSMUSG00000023092	ENSMUST00000114769	ENSMUSP00000110421	P97447	14199
	MGI:1338762	Fhl2	ENSMUSG00000008136	ENSMUST00000008280	ENSMUSP00000008280	O70433	14200
	MGI:1341907	Fjx1	ENSMUSG00000075012	ENSMUST00000099678	ENSMUSP00000097270	Q8BQB4	14221
	MGI:1328364	Fmod	ENSMUSG00000041559	ENSMUST00000048183	ENSMUSP00000035489	P50608	14264
	MGI:95569	Folr2	ENSMUSG00000032725	ENSMUST00000094141	ENSMUSP00000091692	Q05685	14276
	MGI:1347477	Foxa3	ENSMUSG00000040891	ENSMUST00000036018	ENSMUSP00000043173	P35584	15377
	MGI:102949	Foxn1	ENSMUSG00000002057	ENSMUST00000108294	ENSMUSP00000103929	Q61575	15218
	MGI:1891915	Foxo4	ENSMUSG00000042903	ENSMUST00000062000	ENSMUSP00000059420	Q9WVH3	54601
	MGI:1891436	Foxp3	ENSMUSG00000039521	ENSMUST00000115740	ENSMUSP00000041953	Q99JB6	20371
	MGI:2673967	Frat2	ENSMUSG00000047604	ENSMUST00000059231	ENSMUSP00000052788	Q8K025	212398
	MGI:2443199	Fstl4	ENSMUSG00000036264	ENSMUST00000036796	ENSMUSP00000042007	Q5STE3	320027
	MGI:1330859	Fut9	ENSMUSG00000055373	ENSMUST00000084770	ENSMUSP00000081826	O88819	14348
	MGI:1195260	Fxyd2	ENSMUSG00000059412	ENSMUST00000041082	ENSMUSP00000039823	Q04646	11936
	MGI:1889005	Fxyd4	ENSMUSG00000004988	ENSMUST00000005114	ENSMUSP00000005114	Q9D2W0	108017
	MGI:95602	Fyn	ENSMUSG00000019843	ENSMUST00000099967	ENSMUSP00000097547	P39688	14360
	MGI:1196625	Fzd1	ENSMUSG00000044674	ENSMUST00000054294	ENSMUSP00000058629	O70421	14362
	MGI:2136761	Fzd10	ENSMUSG00000081683	ENSMUST00000117102	ENSMUSP00000114114	Q8BKG4	93897
	MGI:108460	Fzd8	ENSMUSG00000036904	ENSMUST00000041080	ENSMUSP00000039660	Q61091	14370
	MGI:95609	Gaa	ENSMUSG00000025579	ENSMUST00000106259	ENSMUSP00000026666	P70699	14387
	MGI:2387324	Gab3	ENSMUSG00000032750	ENSMUST00000037374	ENSMUSP00000041951	Q8BSM5	210710
	MGI:95613	Gabra1	ENSMUSG00000010803	ENSMUST00000020707	ENSMUSP00000020707	P62812	14394
	MGI:95616	Gabra4	ENSMUSG00000029211	ENSMUST00000031121	ENSMUSP00000031121	Q9D6F4	14397
	MGI:95618	Gabra6	ENSMUSG00000020428	ENSMUST00000109286	ENSMUSP00000104909	P16305	14399
	MGI:2387597	Gabrp	ENSMUSG00000020159	ENSMUST00000020366	ENSMUSP00000020366	Q8QZW7	216643
	MGI:1346325	Gadd45g	ENSMUSG00000021453	ENSMUST00000021903	ENSMUSP00000021903	Q9Z111	23882
	MGI:1355303	Galns	ENSMUSG00000015027	ENSMUST00000015171	ENSMUSP00000015171	Q571E4	50917
	MGI:2139447	Galnt13	ENSMUSG00000060988	ENSMUST00000112634	ENSMUSP00000063464	Q8CF93	271786
	MGI:1096364	Galr1	ENSMUSG00000024553	ENSMUST00000065224	ENSMUSP00000066381	P56479	14427
	MGI:95676	Gcnt1	ENSMUSG00000038843	ENSMUST00000067276	ENSMUSP00000069023	Q09324	14537
	MGI:95684	Gdf10	ENSMUSG00000021943	ENSMUST00000022512	ENSMUSP00000022512	P97737	14560
	MGI:1346047	Gdf15	ENSMUSG00000038508	ENSMUST00000110103	ENSMUSP00000003808	Q9Z0J7	23886
	MGI:95697	Gfap	ENSMUSG00000020932	ENSMUST00000067444	ENSMUSP00000064691	P03995	14580
	MGI:95706	Ggt1	ENSMUSG00000006345	ENSMUST00000006508	ENSMUSP00000006508	Q60928	14598
	MGI:95704	Ggta1	ENSMUSG00000035778	ENSMUST00000102794	ENSMUSP00000108626	P23336	14594
	MGI:1930008	Ghrl	ENSMUSG00000064177	ENSMUST00000064993	ENSMUSP00000069567	Q9EQX0	58991
	MGI:2153060	Gjc2	ENSMUSG00000043448	ENSMUST00000108793	ENSMUSP00000104421	Q8BQU6	118454
	MGI:2386723	Glis1	ENSMUSG00000034762	ENSMUST00000046005	ENSMUSP00000035650	Q8K1M4	230587
	MGI:95770	Gna15	ENSMUSG00000034792	ENSMUST00000043709	ENSMUSP00000049175	P30678	14676
	MGI:95773	Gnai3	ENSMUSG00000000001	ENSMUST00000000001	ENSMUSP00000000001	Q9DC51	14679
	MGI:1914383	Gp2	ENSMUSG00000030954	ENSMUST00000079898	ENSMUSP00000033255	Q9D733	67133
	MGI:1096363	Gp5	ENSMUSG00000047953	ENSMUST00000061190	ENSMUSP00000051895	O08742	14729
	MGI:2156540	Gphb5	ENSMUSG00000048982	ENSMUST00000051079	ENSMUSP00000061488	Q812B2	217674
	MGI:1917943	Gpr125	ENSMUSG00000029090	ENSMUST00000030971	ENSMUSP00000030971	Q7TT36	70693
	MGI:2441887	Gpr151	ENSMUSG00000042816	ENSMUST00000054738	ENSMUSP00000058887	Q7TSN6	240239
	MGI:1313297	Gpr37	ENSMUSG00000039904	ENSMUST00000054867	ENSMUSP00000052185	Q9QY42	14763
	MGI:1928503	Gpr37l1	ENSMUSG00000026424	ENSMUST00000027682	ENSMUSP00000027682	Q99JG2	171469
	MGI:2685064	Gpr55	ENSMUSG00000049608	ENSMUST00000086975	ENSMUSP00000084196	Q3UJF0	227326
	MGI:2155249	Gpr6	ENSMUSG00000046922	ENSMUST00000061796	ENSMUSP00000057323	Q6YNI2	140741
	MGI:2441734	Gpr82	ENSMUSG00000047678	ENSMUST00000053659	ENSMUSP00000062535	Q8BZR0	319200
	MGI:95712	Gpr83	ENSMUSG00000031932	ENSMUST00000115626	ENSMUSP00000034408	P30731	14608
	MGI:1891250	Gprc5a	ENSMUSG00000046733	ENSMUST00000050104	ENSMUSP00000061062	Q8BHL4	232431
	MGI:104887	Gpx1	ENSMUSG00000063856	ENSMUST00000082429	ENSMUSP00000081010	P11352	14775
	MGI:1860303	Grasp	ENSMUSG00000000531	ENSMUST00000000543	ENSMUSP00000000543	Q9JJA9	56149
	MGI:95808	Gria1	ENSMUSG00000020524	ENSMUST00000036315	ENSMUSP00000044494	P23818	14799
	MGI:95814	Grik1	ENSMUSG00000022935	ENSMUST00000072256	ENSMUSP00000023652	Q60934	14805
	MGI:95822	Grin2c	ENSMUSG00000020734	ENSMUST00000106554	ENSMUSP00000102164	Q01098	14813
	MGI:1933206	Grin3a	ENSMUSG00000039579	ENSMUST00000093859	ENSMUSP00000075970	A2AIR4	242443
	MGI:2681173	Grip2	ENSMUSG00000030098	ENSMUST00000079335	ENSMUSP00000078312	Q499W6	243547
	MGI:1351340	Grm3	ENSMUSG00000003974	ENSMUST00000004076	ENSMUSP00000004076	Q9QYS2	108069
	MGI:95836	Grpr	ENSMUSG00000031364	ENSMUST00000033730	ENSMUSP00000033730	P21729	14829
	MGI:892006	Gsc2	ENSMUSG00000022738	ENSMUST00000012279	ENSMUSP00000012279	P56916	195333
	MGI:1916396	Gsdmd	ENSMUSG00000022575	ENSMUST00000023238	ENSMUSP00000023238	Q9D8T2	69146
	MGI:2152453	Gsk3a	ENSMUSG00000057177	ENSMUST00000071739	ENSMUSP00000071654	Q2NL51	606496
	MGI:109443	Gtpbp1	ENSMUSG00000042535	ENSMUST00000046463	ENSMUSP00000043575	O08582	14904
	MGI:2176207	H1foo	ENSMUSG00000042279	ENSMUST00000037831	ENSMUSP00000036951	Q8VIK3	171506
	MGI:1349392	H2afy	ENSMUSG00000015937	ENSMUST00000016081	ENSMUSP00000016081	Q9QZQ8	26914
	MGI:109599	Has3	ENSMUSG00000031910	ENSMUST00000034385	ENSMUSP00000034385	O08650	15118
	MGI:1096392	Hcn1	ENSMUSG00000021730	ENSMUST00000006991	ENSMUSP00000006991	O88704	15165
	MGI:1860511	Heyl	ENSMUSG00000032744	ENSMUST00000040821	ENSMUSP00000040576	Q9DBX7	56198
	MGI:1321133	Hint1	ENSMUSG00000020267	ENSMUST00000020504	ENSMUSP00000020504	P70349	15254
	MGI:1352504	Hip1r	ENSMUSG00000000915	ENSMUST00000000939	ENSMUSP00000000939	Q9JKY5	29816
	MGI:1931523	Hist1h1a	ENSMUSG00000049539	ENSMUST00000055770	ENSMUSP00000062030	P43275	80838
	MGI:1888530	Hist1h1t	ENSMUSG00000036211	ENSMUST00000041052	ENSMUSP00000037304	Q07133	107970
	MGI:1098219	Hmgb3	ENSMUSG00000015217	ENSMUST00000072699	ENSMUSP00000110232	O54879	15354
	MGI:104667	Hmmr	ENSMUSG00000020330	ENSMUST00000109303	ENSMUSP00000020579	Q00547	15366
	MGI:107160	Hmx3	ENSMUSG00000040148	ENSMUST00000046093	ENSMUSP00000039018	P42581	15373
	MGI:96174	Hoxa2	ENSMUSG00000014704	ENSMUST00000014848	ENSMUSP00000014848	P31245	15399
	MGI:96195	Hoxc4	ENSMUSG00000075394	ENSMUST00000100164	ENSMUSP00000097740	Q08624	15423
	MGI:96224	Hras1	ENSMUSG00000025499	ENSMUST00000093979	ENSMUSP00000095570	Q61411	15461
	MGI:1201606	Hs3st1	ENSMUSG00000051022	ENSMUST00000117944	ENSMUSP00000051055	O35310	15476
	MGI:1354959	Hs6st2	ENSMUSG00000062184	ENSMUST00000088172	ENSMUSP00000110521	Q80UW0	50786
	MGI:104720	Hsd11b2	ENSMUSG00000031891	ENSMUST00000034363	ENSMUSP00000034363	P51661	15484
	MGI:96240	Hspb1	ENSMUSG00000004951	ENSMUST00000005077	ENSMUSP00000005077	P14602	15507
	MGI:96273	Htr1a	ENSMUSG00000021721	ENSMUST00000022235	ENSMUSP00000022235	Q64264	15550
	MGI:96276	Htr1d	ENSMUSG00000070687	ENSMUST00000088677	ENSMUSP00000086052	Q61224	15552
	MGI:96283	Htr5a	ENSMUSG00000039106	ENSMUST00000036227	ENSMUSP00000038884	P30966	15563
	MGI:96284	Htr5b	ENSMUSG00000050534	ENSMUST00000055884	ENSMUSP00000057212	P31387	15564
	MGI:1347080	Ifi202a	ENSMUSG00000026535	ENSMUST00000000266	ENSMUSP00000000266	Q9R002
	MGI:96434	Igf2	ENSMUSG00000048583	ENSMUST00000121128	ENSMUSP00000114076	P09535	16002
	MGI:96448	Igh-6	ENSMUSG00000076617	ENSMUST00000103425	ENSMUSP00000100221	P01873	16019
	MGI:2147913	Igsf1	ENSMUSG00000031111	ENSMUST00000033442	ENSMUSP00000033442	Q7TQA1	209268
	MGI:1919308	Igsf5	ENSMUSG00000000159	ENSMUST00000113794	ENSMUSP00000000163	Q7TSN7	72058
	MGI:2135283	Igsf9	ENSMUSG00000037995	ENSMUST00000052629	ENSMUSP00000058275	Q05BQ1	93842
	MGI:1929612	Ikbke	ENSMUSG00000042349	ENSMUST00000062108	ENSMUSP00000054126	Q9R0T8	56489
	MGI:96537	Il10	ENSMUSG00000016529	ENSMUST00000016673	ENSMUSP00000016673	P18893	16153
	MGI:2159727	Il17rd	ENSMUSG00000040717	ENSMUST00000035336	ENSMUSP00000036076	Q8JZL1	171463
	MGI:107936	Il18	ENSMUSG00000039217	ENSMUST00000059081	ENSMUSP00000054591	P70380	16173
	MGI:1859325	Il1f5	ENSMUSG00000026983	ENSMUST00000028360	ENSMUSP00000028360	Q9QYY1	54450
	MGI:98427	Il1rl1	ENSMUSG00000026069	ENSMUST00000097772	ENSMUSP00000095379	P14719	17082
	MGI:1913107	Il1rl2	ENSMUSG00000070942	ENSMUST00000095020	ENSMUSP00000092630	Q9ERS7	107527
	MGI:1932410	Il23a	ENSMUSG00000025383	ENSMUST00000026449	ENSMUSP00000026449	Q9EQ14	83430
	MGI:2448715	Il8ra	ENSMUSG00000048480	ENSMUST00000053389	ENSMUSP00000049714	Q810W6	227288
	MGI:96568	Ina	ENSMUSG00000034336	ENSMUST00000037636	ENSMUSP00000041347	P46660	226180
	MGI:96569	Inha	ENSMUSG00000032968	ENSMUST00000037330	ENSMUSP00000040310	Q04997	16322
	MGI:105932	Inhbc	ENSMUSG00000025405	ENSMUST00000026472	ENSMUSP00000026472	P55104	16325
	MGI:109269	Inhbe	ENSMUSG00000047492	ENSMUST00000059718	ENSMUSP00000053977	O08717	16326
	MGI:1346085	Insl5	ENSMUSG00000066090	ENSMUST00000106869	ENSMUSP00000102482	Q9WUG6	23919
	MGI:1346037	Insrr	ENSMUSG00000005640	ENSMUST00000029711	ENSMUSP00000029711	Q9WTL4	23920
	MGI:1928268	Ireb2	ENSMUSG00000032293	ENSMUST00000034843	ENSMUSP00000034843	Q811J3	64602
	MGI:96590	Irf1	ENSMUSG00000018899	ENSMUST00000108920	ENSMUSP00000104548	P15314	16362
	MGI:96591	Irf2	ENSMUSG00000031627	ENSMUST00000034041	ENSMUSP00000034041	P23906	16363
	MGI:99454	Irs1	ENSMUSG00000055980	ENSMUST00000069799	ENSMUSP00000063795	P35569	16367
	MGI:109334	Irs2	ENSMUSG00000038894	ENSMUST00000040514	ENSMUSP00000038514	P81122	384783
	MGI:1194882	Irs3	ENSMUSG00000047182	ENSMUST00000057314	ENSMUSP00000060844	O54718	16369
	MGI:1197526	Irx2	ENSMUSG00000001504	ENSMUST00000109693	ENSMUSP00000073976	P81066	16372
	MGI:1918847	Isx	ENSMUSG00000031621	ENSMUST00000034034	ENSMUSP00000034034	A1A546	71597
	MGI:96600	Itga2	ENSMUSG00000015533	ENSMUST00000056117	ENSMUSP00000053891	Q62469	16398
	MGI:96614	Itgb5	ENSMUSG00000022817	ENSMUST00000069345	ENSMUSP00000110680	O70309	16419
	MGI:109536	Itih4	ENSMUSG00000021922	ENSMUST00000006703	ENSMUSP00000006703	O54882	16427
	MGI:2442554	Itpkc	ENSMUSG00000003752	ENSMUST00000003850	ENSMUSP00000003850	Q7TS72	233011
	MGI:99418	Itpr2	ENSMUSG00000030287	ENSMUST00000053273	ENSMUSP00000049584	Q9Z329	16439
	MGI:96624	Itpr3	ENSMUSG00000042644	ENSMUST00000049308	ENSMUSP00000038150	P70227	16440
	MGI:96626	Ivl	ENSMUSG00000049128	ENSMUST00000053107	ENSMUSP00000059780	P48997	16447
	MGI:1933820	Jam2	ENSMUSG00000053062	ENSMUST00000114195	ENSMUSP00000109833	Q9JI59	67374
	MGI:1341886	Jub	ENSMUSG00000022178	ENSMUST00000054487	ENSMUSP00000056977	Q91XC0	16475
	MGI:96648	Jund	ENSMUSG00000080058	ENSMUST00000116172	ENSMUSP00000111875	P15066	16478
	MGI:96660	Kcna3	ENSMUSG00000047959	ENSMUST00000052718	ENSMUSP00000050680	P16390	16491
	MGI:96661	Kcna4	ENSMUSG00000042604	ENSMUST00000037012	ENSMUSP00000037958	Q61423	16492
	MGI:109239	Kcnab2	ENSMUSG00000028931	ENSMUST00000030768	ENSMUSP00000030768	P62482	16498
	MGI:96669	Kcnc3	ENSMUSG00000062785	ENSMUST00000107906	ENSMUSP00000103539	Q63959	16504
	MGI:104742	Kcnj3	ENSMUSG00000026824	ENSMUST00000067101	ENSMUSP00000108252	P63250	16519
	MGI:108007	Kcnj9	ENSMUSG00000038026	ENSMUST00000062387	ENSMUSP00000060110	P48543	16524
	MGI:1341841	Kcnk7	ENSMUSG00000024936	ENSMUST00000052448	ENSMUSP00000051278	Q9Z2T1	16530
	MGI:3521816	Kcnk9	ENSMUSG00000036760	ENSMUST00000044624	ENSMUSP00000038729	Q3LS21	223604
	MGI:1913272	Kcnmb4	ENSMUSG00000054934	ENSMUST00000068233	ENSMUSP00000065384	Q9JIN6	58802
	MGI:108083	Kcnq1	ENSMUSG00000009545	ENSMUST00000009689	ENSMUSP00000009689	P97414	16535
	MGI:1197011	Kcns2	ENSMUSG00000050963	ENSMUST00000049742	ENSMUSP00000058773	O35174	16539
	MGI:1098260	Kif1c	ENSMUSG00000020821	ENSMUST00000102554	ENSMUSP00000092075	O35071	16562
	MGI:107979	Kif3c	ENSMUSG00000020668	ENSMUST00000020999	ENSMUSP00000020999	O35066	16570
	MGI:1923734	Kndc1	ENSMUSG00000066129	ENSMUST00000053445	ENSMUSP00000050586	Q0KK55	76484
	MGI:1933988	Kremen1	ENSMUSG00000020393	ENSMUST00000020662	ENSMUSP00000020662	Q99N43	84035
	MGI:1920266	Kremen2	ENSMUSG00000040680	ENSMUST00000046525	ENSMUSP00000046369	Q8K1S7	73016
	MGI:96687	Krt12	ENSMUSG00000020912	ENSMUST00000017741	ENSMUSP00000017741	Q64291	268482
	MGI:109153	Ktn1	ENSMUSG00000021843	ENSMUST00000022391	ENSMUSP00000022391	Q61595	16709
	MGI:96742	Lalba	ENSMUSG00000022991	ENSMUST00000023726	ENSMUSP00000023726	P29752	16770
	MGI:894670	Ldb2	ENSMUSG00000039706	ENSMUST00000070748	ENSMUSP00000067737	O55203	16826
	MGI:104993	Lepr	ENSMUSG00000057722	ENSMUST00000037552	ENSMUSP00000037385	P48356	16847
	MGI:96777	Lgals1	ENSMUSG00000068220	ENSMUST00000089377	ENSMUSP00000086795	P16045	16852
	MGI:2385067	Lims2	ENSMUSG00000024395	ENSMUST00000025254	ENSMUSP00000025254	Q91XD2	225341
	MGI:2135609	Lin7a	ENSMUSG00000019906	ENSMUST00000020057	ENSMUSP00000020057	Q8JZS0	108030
	MGI:1330858	Lin7b	ENSMUSG00000003872	ENSMUST00000003971	ENSMUSP00000003971	O88951	22342
	MGI:1861746	Lmbr1	ENSMUSG00000010721	ENSMUST00000055195	ENSMUSP00000058405	Q9JIT0	56873
	MGI:1289247	Lmbr1l	ENSMUSG00000022999	ENSMUST00000023736	ENSMUSP00000023736	Q9D1E5	74775
	MGI:96794	Lmna	ENSMUSG00000028063	ENSMUST00000029699	ENSMUSP00000029699	P48678	16905
	MGI:102812	Lmo1	ENSMUSG00000036111	ENSMUST00000036992	ENSMUSP00000037079	Q924W9	109594
	MGI:102810	Lmo3	ENSMUSG00000030226	ENSMUST00000067437	ENSMUSP00000069425	Q8BZL8	109593
	MGI:1858422	Lpar2	ENSMUSG00000031861	ENSMUST00000034325	ENSMUSP00000034325	Q9JL06	53978
	MGI:2151136	Lrp1b	ENSMUSG00000049252	ENSMUST00000052550	ENSMUSP00000054275	Q9JI18	94217
	MGI:1340044	Lrp8	ENSMUSG00000028613	ENSMUST00000106734	ENSMUSP00000102345	Q924X6	16975
	MGI:96829	Lrpap1	ENSMUSG00000029103	ENSMUST00000030986	ENSMUSP00000030986	P55302	16976
	MGI:2448063	Lrrc10	ENSMUSG00000060187	ENSMUST00000073834	ENSMUSP00000073502	Q8K3W2	237560
	MGI:104796	Ltb	ENSMUSG00000024399	ENSMUST00000025262	ENSMUSP00000025262	P41155	16994
	MGI:109347	Lum	ENSMUSG00000036446	ENSMUST00000038160	ENSMUSP00000040877	P51885	17022
	MGI:1889615	Luzp2	ENSMUSG00000063297	ENSMUST00000116312	ENSMUSP00000112014	Q8BGY3	233271
	MGI:96892	Lyn	ENSMUSG00000042228	ENSMUST00000041377	ENSMUSP00000038838	P25911	17096
	MGI:2178076	Pla2g15	ENSMUSG00000031903	ENSMUST00000034377	ENSMUSP00000034377	Q8VEB4	192654
	MGI:96910	Maff	ENSMUSG00000042622	ENSMUST00000096350	ENSMUSP00000094076	O54791	17133
	MGI:1346867	Map2k2	ENSMUSG00000035027	ENSMUST00000048223	ENSMUSP00000037146	Q63932	26396
	MGI:1346868	Map2k3	ENSMUSG00000018932	ENSMUST00000019076	ENSMUSP00000019076	O09110	26397
	MGI:1338024	Mapk11	ENSMUSG00000053137	ENSMUST00000088823	ENSMUSP00000086204	Q9WUI1	19094
	MGI:1353438	Mapk12	ENSMUSG00000022610	ENSMUST00000088827	ENSMUSP00000086207	O08911	29857
	MGI:1346864	Mapk13	ENSMUSG00000004864	ENSMUST00000004986	ENSMUSP00000004986	Q9Z1B7	26415
	MGI:109298	Mapkapk2	ENSMUSG00000016528	ENSMUST00000016672	ENSMUSP00000016672	P49138	17164
	MGI:1333110	Mapkapk5	ENSMUSG00000029454	ENSMUST00000031410	ENSMUSP00000031410	O54992	17165
	MGI:97180	Mapt	ENSMUSG00000018411	ENSMUST00000018555	ENSMUSP00000102601	P10637	17762
	MGI:99259	Matk	ENSMUSG00000004933	ENSMUST00000105330	ENSMUSP00000089932	P41242	17179
	MGI:109613	Matn2	ENSMUSG00000022324	ENSMUST00000022947	ENSMUSP00000022947	O08746	17181
	MGI:1920753	Mbd3l1	ENSMUSG00000038691	ENSMUST00000069218	ENSMUSP00000063957	Q9D9H3	73503
	MGI:2158460	Mbd3l2	ENSMUSG00000047508	ENSMUST00000051008	ENSMUSP00000054515	Q3UXB0	234988
	MGI:99457	Mc4r	ENSMUSG00000047259	ENSMUST00000057942	ENSMUSP00000054776	P56450	17202
	MGI:96965	Mertk	ENSMUSG00000014361	ENSMUST00000014505	ENSMUSP00000014505	Q60805	17289
	MGI:104532	Mgat3	ENSMUSG00000042428	ENSMUST00000044970	ENSMUSP00000043077	Q10470	17309
	MGI:1336159	Minpp1	ENSMUSG00000024896	ENSMUST00000025827	ENSMUSP00000025827	Q9Z2L6	17330
	MGI:104554	Mitf	ENSMUSG00000035158	ENSMUST00000043637	ENSMUSP00000044938	Q08874	17342
	MGI:894316	Mknk1	ENSMUSG00000028708	ENSMUST00000097919	ENSMUSP00000095532	O08605	17346
	MGI:894279	Mknk2	ENSMUSG00000020190	ENSMUST00000072616	ENSMUSP00000072412	Q8CDB0	17347
	MGI:97007	Mmp10	ENSMUSG00000047562	ENSMUST00000034488	ENSMUSP00000034488	O55123	17384
	MGI:1346076	Mmp17	ENSMUSG00000029436	ENSMUST00000031390	ENSMUSP00000031390	Q9R0S3	23948
	MGI:103189	Mmp7	ENSMUSG00000018623	ENSMUST00000018767	ENSMUSP00000018767	Q10738	17393
	MGI:97137	Mpo	ENSMUSG00000009350	ENSMUST00000020779	ENSMUSP00000020779	P11247	17523
	MGI:107818	Mrc2	ENSMUSG00000020695	ENSMUST00000100335	ENSMUSP00000097909	Q64449	17534
	MGI:1914818	Mrfap1	ENSMUSG00000055302	ENSMUST00000068795	ENSMUSP00000067135	Q9CQL7	67568
	MGI:3033119	Mrgprb4	ENSMUSG00000070550	ENSMUST00000094388	ENSMUSP00000091952	Q91ZC0	233230
	MGI:3033142	Mrgprd	ENSMUSG00000051207	ENSMUST00000062163	ENSMUSP00000063021	Q91ZB8	211578
	MGI:1888992	Msln	ENSMUSG00000063011	ENSMUST00000075884	ENSMUSP00000075279	Q61468	56047
	MGI:97167	Msn	ENSMUSG00000031207	ENSMUST00000117399	ENSMUSP00000113071	P26041	17698
	MGI:1858271	Mtmr1	ENSMUSG00000015214	ENSMUST00000114601	ENSMUSP00000015358	Q9Z2C4	53332
	MGI:2181726	Mtnr1b	ENSMUSG00000050901	ENSMUST00000057920	ENSMUSP00000053086	Q8CIQ6	244701
	MGI:1918961	Mus81	ENSMUSG00000024906	ENSMUST00000025841	ENSMUSP00000025841	Q91ZJ0	71711
	MGI:1925638	Mvp	ENSMUSG00000030681	ENSMUST00000032919	ENSMUSP00000032919	Q9EQK5	78388
	MGI:97245	Mxi1	ENSMUSG00000025025	ENSMUST00000003870	ENSMUSP00000025998	P50540	17859
	MGI:99925	Mybl1	ENSMUSG00000025912	ENSMUST00000088658	ENSMUSP00000086034	P51960	17864
	MGI:96799	Mycl1	ENSMUSG00000028654	ENSMUST00000106252	ENSMUSP00000101859	P10166	16918
	MGI:97275	Myod1	ENSMUSG00000009471	ENSMUST00000072514	ENSMUSP00000072330	P10085	17927
	MGI:97276	Myog	ENSMUSG00000026459	ENSMUST00000027730	ENSMUSP00000027730	P12979	17928
	MGI:1889800	Myot	ENSMUSG00000024471	ENSMUST00000115498	ENSMUSP00000025349	Q9JIF9	58916
	MGI:107564	Nab1	ENSMUSG00000002881	ENSMUST00000069792	ENSMUSP00000066696	Q61122	17936
	MGI:107563	Nab2	ENSMUSG00000025402	ENSMUST00000026469	ENSMUSP00000026469	Q61127	17937
	MGI:1298223	Naip1	ENSMUSG00000021640	ENSMUST00000022142	ENSMUSP00000022142	Q9QWK5	17940
	MGI:2669254	Nanos1	ENSMUSG00000072437	ENSMUST00000088237	ENSMUSP00000096874	Q80WY3	332397
	MGI:2140885	Napepld	ENSMUSG00000044968	ENSMUST00000115217	ENSMUSP00000054458	Q8BH82	242864
	MGI:109201	Nat2	ENSMUSG00000051147	ENSMUST00000093470	ENSMUSP00000091181	P50295	17961
	MGI:104591	Nbl1	ENSMUSG00000041120	ENSMUST00000042844	ENSMUSP00000045608	Q61477	17965
	MGI:1276523	Ncoa1	ENSMUSG00000020647	ENSMUST00000072464	ENSMUSP00000072285	P70365	17977
	MGI:1276535	Ncoa3	ENSMUSG00000027678	ENSMUST00000088095	ENSMUSP00000096681	O09000	17979
	MGI:97290	Ndn	ENSMUSG00000033585	ENSMUST00000038775	ENSMUSP00000045369	P25233	17984
	MGI:1343135	Ndufs4	ENSMUSG00000021764	ENSMUST00000022286	ENSMUSP00000022286	Q9CXZ1	17993
	MGI:893591	Neurog3	ENSMUSG00000044312	ENSMUST00000050103	ENSMUSP00000054054	P70661	11925
	MGI:108420	Nfe2l2	ENSMUSG00000015839	ENSMUST00000102672	ENSMUSP00000099733	Q60795	18024
	MGI:1339958	Nfe2l3	ENSMUSG00000029832	ENSMUST00000005103	ENSMUSP00000005103	Q9WTM4	18025
	MGI:109591	Nfic	ENSMUSG00000055053	ENSMUST00000020461	ENSMUSP00000020461	P70255	18029
	MGI:104752	Nfkbib	ENSMUSG00000030595	ENSMUST00000032815	ENSMUSP00000083012	Q60778	18036
	MGI:98481	Nhlh1	ENSMUSG00000051251	ENSMUST00000059794	ENSMUSP00000057489	Q02576	18071
	MGI:1350916	Nit1	ENSMUSG00000013997	ENSMUST00000111295	ENSMUSP00000106926	Q8VDK1	27045
	MGI:2135954	Nkd1	ENSMUSG00000031661	ENSMUST00000034086	ENSMUSP00000034086	Q99MH6	93960
	MGI:1919543	Nkd2	ENSMUSG00000021567	ENSMUST00000022051	ENSMUSP00000022051	Q8VE28	72293
	MGI:1924536	Nkrf	ENSMUSG00000044149	ENSMUST00000057093	ENSMUSP00000061546	Q8BY02	77286
	MGI:1352738	Nkx6-2	ENSMUSG00000041309	ENSMUST00000097974	ENSMUSP00000047005	Q8CF07	14912
	MGI:2444609	Nlgn3	ENSMUSG00000031302	ENSMUST00000113671	ENSMUSP00000066304	Q8BYM5	245537
	MGI:1341898	Nmur1	ENSMUSG00000026237	ENSMUST00000027440	ENSMUSP00000027440	O55040	14767
	MGI:97361	Nos2	ENSMUSG00000020826	ENSMUST00000018610	ENSMUSP00000018610	P29477	18126
	MGI:99460	Notch3	ENSMUSG00000038146	ENSMUST00000087723	ENSMUSP00000085016	Q61982	18131
	MGI:107471	Notch4	ENSMUSG00000015468	ENSMUST00000015612	ENSMUSP00000015612	P31695	18132
	MGI:1099802	Npdc1	ENSMUSG00000015094	ENSMUST00000114282	ENSMUSP00000071387	Q64322	18146
	MGI:1858233	Nphp1	ENSMUSG00000027378	ENSMUST00000028857	ENSMUSP00000028857	Q9QY53	53885
	MGI:97374	Npy	ENSMUSG00000029819	ENSMUST00000031843	ENSMUSP00000031843	P57774	109648
	MGI:104963	Npy1r	ENSMUSG00000036437	ENSMUST00000039303	ENSMUSP00000045530	Q04573	18166
	MGI:1346344	Nr0b2	ENSMUSG00000037583	ENSMUST00000042706	ENSMUSP00000039175	Q62227	23957
	MGI:1352463	Nr1h2	ENSMUSG00000060601	ENSMUST00000107912	ENSMUSP00000073188	Q60644	22260
	MGI:1352462	Nr1h3	ENSMUSG00000002108	ENSMUST00000111356	ENSMUSP00000002177	Q9Z0Y9	22259
	MGI:1337040	Nr1i2	ENSMUSG00000022809	ENSMUST00000023504	ENSMUSP00000023504	O54915	18171
	MGI:1352465	Nr2c1	ENSMUSG00000005897	ENSMUST00000105290	ENSMUSP00000100927	Q505F1	22025
	MGI:1346833	Nr5a1	ENSMUSG00000026751	ENSMUST00000112883	ENSMUSP00000028084	P33242	26423
	MGI:1315213	Nrip1	ENSMUSG00000048490	ENSMUST00000121927	ENSMUSP00000112959	Q8CBD1	268903
	MGI:1341864	Nsmaf	ENSMUSG00000028245	ENSMUST00000029910	ENSMUSP00000029910	O35242	18201
	MGI:97383	Ntrk1	ENSMUSG00000028072	ENSMUST00000029712	ENSMUSP00000029712	Q3UFB7	18211
	MGI:97385	Ntrk3	ENSMUSG00000059146	ENSMUST00000039431	ENSMUSP00000037909	Q6VNS1	18213
	MGI:97386	Ntsr1	ENSMUSG00000027568	ENSMUST00000029084	ENSMUSP00000029084	O88319	18216
	MGI:1336188	Nxph3	ENSMUSG00000046719	ENSMUST00000058866	ENSMUSP00000058254	Q91VX5	104079
	MGI:2149036	Obox6	ENSMUSG00000041583	ENSMUST00000108513	ENSMUSP00000104153	A0PK85	252830
	MGI:1097693	Ogg1	ENSMUSG00000030271	ENSMUST00000032406	ENSMUSP00000032406	O08760	18294
	MGI:1914877	Olfml3	ENSMUSG00000027848	ENSMUST00000029440	ENSMUSP00000029440	Q8BK62	99543
	MGI:1261434	Olr1	ENSMUSG00000030162	ENSMUST00000032265	ENSMUSP00000032265	Q9EQ09	108078
	MGI:97440	Oprl1	ENSMUSG00000027584	ENSMUST00000071585	ENSMUSP00000071513	P35377	18389
	MGI:97441	Oprm1	ENSMUSG00000000766	ENSMUST00000105614	ENSMUSP00000101232	P42866	18390
	MGI:2146634	Osta	ENSMUSG00000035699	ENSMUST00000042042	ENSMUSP00000046286	Q8R000	106407
	MGI:97453	Oxt	ENSMUSG00000027301	ENSMUST00000110265	ENSMUSP00000028764	P35454	18429
	MGI:2665170	P2rx2	ENSMUSG00000029503	ENSMUST00000058016	ENSMUSP00000054233	Q8K3P1	231602
	MGI:1097160	P2rx3	ENSMUSG00000027071	ENSMUST00000028465	ENSMUSP00000028465	Q3UR32	228139
	MGI:1339957	P2rx7	ENSMUSG00000029468	ENSMUST00000100737	ENSMUSP00000098303	Q9Z1M0	18439
	MGI:108414	Pafah1b3	ENSMUSG00000005447	ENSMUST00000005583	ENSMUSP00000005583	Q61205	18476
	MGI:2679420	Pak6	ENSMUSG00000074923	ENSMUST00000099557	ENSMUSP00000097153	Q3ULB5	214230
	MGI:1920334	Pak7	ENSMUSG00000039913	ENSMUST00000077200	ENSMUSP00000047285	Q8C015	241656
	MGI:1925559	Cul9	ENSMUSG00000040327	ENSMUST00000066026	ENSMUSP00000067736	Q80TT8	78309
	MGI:2685589	Parp4	ENSMUSG00000054509	ENSMUST00000067612	ENSMUSP00000066130	Q6A0B1	328417
	MGI:2158329	Parvg	ENSMUSG00000022439	ENSMUST00000023074	ENSMUSP00000023074	Q9ERD8	64099
	MGI:2155936	Pask	ENSMUSG00000026274	ENSMUST00000027493	ENSMUSP00000027493	Q8CEE6	269224
	MGI:2149961	Pawr	ENSMUSG00000035873	ENSMUST00000095313	ENSMUSP00000092951	Q925B0	114774
	MGI:97489	Pax5	ENSMUSG00000014030	ENSMUST00000014174	ENSMUSP00000014174	Q02650	18507
	MGI:1341793	Pbx2	ENSMUSG00000034673	ENSMUST00000038149	ENSMUSP00000040464	O35984	18515
	MGI:1855700	Pcdh12	ENSMUSG00000024440	ENSMUST00000025311	ENSMUSP00000025311	O55134	53601
	MGI:1306800	Pcdh8	ENSMUSG00000036422	ENSMUST00000039568	ENSMUSP00000045333	Q7TSK3	18530
	MGI:2150982	Pcdha1	ENSMUSG00000007440	ENSMUST00000047479	ENSMUSP00000111325	Q91Y11	116731
	MGI:97501	Pck1	ENSMUSG00000027513	ENSMUST00000029017	ENSMUSP00000029017	Q9Z2V4	18534
	MGI:1349390	Pclo	ENSMUSG00000061601	ENSMUST00000030691	ENSMUSP00000030691	Q9QYX7	26875
	MGI:1923727	Pcolce2	ENSMUSG00000015354	ENSMUST00000015498	ENSMUSP00000015498	Q8R4W6	76477
	MGI:97508	Pcp2	ENSMUSG00000004630	ENSMUST00000051000	ENSMUSP00000106685	P12660	18545
	MGI:107375	Pctp	ENSMUSG00000020553	ENSMUST00000020864	ENSMUSP00000020864	P53808	18559
	MGI:1914131	Pcyox1	ENSMUSG00000029998	ENSMUST00000032065	ENSMUSP00000032065	Q9CQF9	66881
	MGI:109283	Pdcd6	ENSMUSG00000021576	ENSMUST00000022060	ENSMUSP00000022060	P12815	18570
	MGI:97525	Pde6b	ENSMUSG00000029491	ENSMUST00000031456	ENSMUSP00000031456	P23440	18587
	MGI:102851	Pdx1	ENSMUSG00000029644	ENSMUST00000085591	ENSMUSP00000082729	P52946	18609
	MGI:1351637	Peg12	ENSMUSG00000070526	ENSMUST00000094339	ENSMUSP00000091897	Q9WVA7	27412
	MGI:1195265	Per2	ENSMUSG00000055866	ENSMUST00000069620	ENSMUSP00000066620	O54943	18627
	MGI:97567	Pgr	ENSMUSG00000031870	ENSMUST00000098986	ENSMUSP00000096584	Q00175	18667
	MGI:2143057	Pif1	ENSMUSG00000041064	ENSMUST00000047099	ENSMUSP00000049046	Q80SX8	208084
	MGI:97583	Pik3r1	ENSMUSG00000041417	ENSMUST00000055518	ENSMUSP00000056774	P26450	18708
	MGI:1355297	Pim3	ENSMUSG00000035828	ENSMUST00000042818	ENSMUSP00000044603	P58750	223775
	MGI:1336192	Pitpnm2	ENSMUSG00000029406	ENSMUST00000031353	ENSMUSP00000031353	Q6ZPQ6	19679
	MGI:2147077	Pkdcc	ENSMUSG00000024247	ENSMUST00000025094	ENSMUSP00000025094	Q5RJI4	106522
	MGI:104747	Pkia	ENSMUSG00000027499	ENSMUST00000028999	ENSMUSP00000028999	P63248	18767
	MGI:101937	Pkib	ENSMUSG00000019876	ENSMUST00000075992	ENSMUSP00000075374	Q04758	18768
	MGI:97612	Plaur	ENSMUSG00000046223	ENSMUST00000002284	ENSMUSP00000002284	P35456	18793
	MGI:1351469	Plekhb1	ENSMUSG00000030701	ENSMUST00000079176	ENSMUSP00000111992	Q9QYE9	27276
	MGI:2154238	Plxnb1	ENSMUSG00000053646	ENSMUST00000072093	ENSMUSP00000071966	Q8CJH3	235611
	MGI:1890127	Plxnc1	ENSMUSG00000074785	ENSMUST00000099337	ENSMUSP00000096939	Q9QZC2	54712
	MGI:1353418	Pmm1	ENSMUSG00000022474	ENSMUST00000023112	ENSMUSP00000023112	O35621	29858
	MGI:97724	Pnmt	ENSMUSG00000038216	ENSMUST00000041301	ENSMUSP00000035549	P40935	18948
	MGI:98086	Polr2a	ENSMUSG00000005198	ENSMUST00000058470	ENSMUSP00000050771	P08775	20020
	MGI:1920086	Pot1b	ENSMUSG00000024174	ENSMUST00000086876	ENSMUSP00000084089	Q3TNS5	72836
	MGI:101896	Pou3f1	ENSMUSG00000078236	ENSMUST00000105033	ENSMUSP00000100650	P21952	18991
	MGI:102523	Pou4f3	ENSMUSG00000024497	ENSMUST00000025374	ENSMUSP00000025374	Q63955	18998
	MGI:2443631	Pou6f2	ENSMUSG00000009734	ENSMUST00000041343	ENSMUSP00000037468	Q8BJI4	218030
	MGI:1354945	Ppap2c	ENSMUSG00000052151	ENSMUST00000063879	ENSMUSP00000069670	Q9DAX2	50784
	MGI:1097157	Ppef1	ENSMUSG00000062168	ENSMUST00000071204	ENSMUSP00000071191	O35655	237178
	MGI:1342304	Ppef2	ENSMUSG00000029410	ENSMUST00000031359	ENSMUSP00000031359	O35385	19023
	MGI:1194898	Ppl	ENSMUSG00000039457	ENSMUST00000035672	ENSMUSP00000039360	Q9R269	19041
	MGI:1927072	Ppp1r15a	ENSMUSG00000040435	ENSMUST00000042105	ENSMUSP00000049488	P17564	17872
	MGI:2151841	Ppp1r16b	ENSMUSG00000037754	ENSMUST00000052927	ENSMUSP00000062615	Q8VHQ3	228852
	MGI:102666	Ppp5c	ENSMUSG00000003099	ENSMUST00000003183	ENSMUSP00000003183	Q60676	19060
	MGI:894320	Prdx6	ENSMUSG00000026701	ENSMUST00000071718	ENSMUSP00000071636	O08709	11758
	MGI:108025	Prkar2a	ENSMUSG00000032601	ENSMUST00000035220	ENSMUSP00000035220	P12367	19087
	MGI:97595	Prkca	ENSMUSG00000050965	ENSMUST00000059595	ENSMUSP00000062392	P20444	18750
	MGI:97597	Prkcc	ENSMUSG00000078816	ENSMUST00000100301	ENSMUSP00000097874	P63318	18752
	MGI:108174	Prkg1	ENSMUSG00000052920	ENSMUST00000073581	ENSMUSP00000067576	P0C605	19091
	MGI:97763	Prlr	ENSMUSG00000005268	ENSMUST00000005400	ENSMUSP00000005400	Q08501	19116
	MGI:97769	Prnp	ENSMUSG00000079037	ENSMUST00000091288	ENSMUSP00000088833	P04925	19122
	MGI:1929676	Prokr1	ENSMUSG00000049409	ENSMUST00000050887	ENSMUSP00000059034	Q9JKL1	58182
	MGI:1860488	Proz	ENSMUSG00000031445	ENSMUST00000033822	ENSMUSP00000033822	Q9CQW3	66901
	MGI:98218	Prrx2	ENSMUSG00000039476	ENSMUST00000041659	ENSMUSP00000040332	Q06348	20204
	MGI:1859181	Prss16	ENSMUSG00000006179	ENSMUST00000006341	ENSMUSP00000006341	Q9QXE5	54373
	MGI:1923810	Prss8	ENSMUSG00000030800	ENSMUST00000098016	ENSMUSP00000095626	Q9ESD1	76560
	MGI:1919623	Psca	ENSMUSG00000022598	ENSMUST00000023265	ENSMUSP00000023265	P57096	72373
	MGI:2156893	Ptpn7	ENSMUSG00000031506	ENSMUST00000049449	ENSMUSP00000045803	Q8BUM3	320139
	MGI:97810	Ptprc	ENSMUSG00000026395	ENSMUST00000074797	ENSMUSP00000027645	P06800	19264
	MGI:97811	Ptprcap	ENSMUSG00000045826	ENSMUST00000061086	ENSMUSP00000053412	Q64697	19265
	MGI:108027	Ptprv	ENSMUSG00000066885	ENSMUST00000086432	ENSMUSP00000083623	P70289	13924
	MGI:97816	Ptprz1	ENSMUSG00000068748	ENSMUST00000090568	ENSMUSP00000088056	Q9WUT8	19283
	MGI:99924	Pyy	ENSMUSG00000017311	ENSMUST00000017455	ENSMUSP00000017455	Q9EPS2	217212
	MGI:1917158	Rab3b	ENSMUSG00000003411	ENSMUST00000106651	ENSMUSP00000102261	Q9CZT8	69908
	MGI:1914545	Rab3c	ENSMUSG00000021700	ENSMUST00000022210	ENSMUSP00000022210	P62823	67295
	MGI:97844	Rab3d	ENSMUSG00000019066	ENSMUST00000122211	ENSMUSP00000111008	P35276	19340
	MGI:97848	Rag1	ENSMUSG00000061311	ENSMUST00000078494	ENSMUSP00000077584	P15919	19373
	MGI:97849	Rag2	ENSMUSG00000032864	ENSMUST00000111227	ENSMUSP00000038204	P21784	19374
	MGI:99694	Rasgrf1	ENSMUSG00000032356	ENSMUST00000034912	ENSMUSP00000034912	P27671	19417
	MGI:109137	Rasgrf2	ENSMUSG00000021708	ENSMUST00000022221	ENSMUSP00000022221	P70392	19418
	MGI:1928386	Rassf1	ENSMUSG00000010067	ENSMUST00000122225	ENSMUSP00000091301	Q99MK9	56289
	MGI:1196616	Rbpjl	ENSMUSG00000017007	ENSMUST00000017151	ENSMUSP00000017151	O08674	19668
	MGI:2143528	Rdh9	ENSMUSG00000056148	ENSMUST00000052652	ENSMUSP00000057732	Q8K5C8	103142
	MGI:97898	Ren1	ENSMUSG00000070645	ENSMUST00000112288	ENSMUSP00000107907	P06281	19701
	MGI:1354739	Rgs11	ENSMUSG00000024186	ENSMUST00000025020	ENSMUSP00000025020	Q9Z2H1	50782
	MGI:1098271	Rgs2	ENSMUSG00000026360	ENSMUST00000027606	ENSMUSP00000027606	O08849	19735
	MGI:1098434	Rgs5	ENSMUSG00000026678	ENSMUST00000027997	ENSMUSP00000027997	O08850	19737
	MGI:106334	Rgs7bp	ENSMUSG00000021719	ENSMUST00000063551	ENSMUSP00000066614	Q8BQP9	52882
	MGI:1927379	Rhbg	ENSMUSG00000001417	ENSMUST00000001453	ENSMUSP00000001453	Q8BUX5	58176
	MGI:1890128	Rhox9	ENSMUSG00000068048	ENSMUST00000089062	ENSMUSP00000086462	Q9EQM5	104384
	MGI:1289234	Rhpn2	ENSMUSG00000030494	ENSMUST00000085556	ENSMUSP00000082692	Q8BWR8	52428
	MGI:102788	Rph3a	ENSMUSG00000029608	ENSMUST00000079204	ENSMUSP00000078198	P47708	19894
	MGI:2669796	Rtn4rl2	ENSMUSG00000050896	ENSMUST00000054514	ENSMUSP00000057725	Q7M6Z0	269295
	MGI:98216	Rxrg	ENSMUSG00000015843	ENSMUST00000015987	ENSMUSP00000015987	P28705	20183
	MGI:2675077	Rya3	ENSMUSG00000068008	ENSMUST00000088950	ENSMUSP00000086342	Q80ZU7	378700
	MGI:1338947	S100a9	ENSMUSG00000056071	ENSMUST00000117167	ENSMUSP00000070842	P31725	20202
	MGI:98217	S100b	ENSMUSG00000033208	ENSMUST00000036387	ENSMUSP00000047968	P50114	20203
	MGI:104528	S100g	ENSMUSG00000040808	ENSMUST00000112299	ENSMUSP00000045120	P97816	12309
	MGI:98233	Sat1	ENSMUSG00000025283	ENSMUST00000112551	ENSMUSP00000026318	P48026	20229
	MGI:1349480	Scamp1	ENSMUSG00000021687	ENSMUST00000022197	ENSMUSP00000022197	Q8K021	107767
	MGI:2449455	Scarf1	ENSMUSG00000038188	ENSMUST00000042808	ENSMUSP00000044248	Q5ND28	380713
	MGI:1891228	Scel	ENSMUSG00000022123	ENSMUST00000095576	ENSMUSP00000093233	Q9EQG3	64929
	MGI:1345149	Scn11a	ENSMUSG00000034115	ENSMUST00000070617	ENSMUSP00000065466	Q9R053	24046
	MGI:98247	Scn1b	ENSMUSG00000019194	ENSMUST00000098548	ENSMUSP00000096148	P97952	20266
	MGI:1341284	Scnm1	ENSMUSG00000005629	ENSMUST00000005770	ENSMUSP00000005770	Q8K136	69269
	MGI:104696	Scnn1b	ENSMUSG00000030873	ENSMUST00000033161	ENSMUSP00000033161	Q9WU38	20277
	MGI:98278	Sele	ENSMUSG00000026582	ENSMUST00000027874	ENSMUSP00000027874	Q00690	20339
	MGI:107561	Sema3b	ENSMUSG00000057969	ENSMUST00000102532	ENSMUSP00000073152	Q62177	20347
	MGI:1195461	Sept5	ENSMUSG00000072214	ENSMUST00000096987	ENSMUSP00000094750	Q9Z2Q6	18951
	MGI:1888939	Sept6	ENSMUSG00000050379	ENSMUST00000115239	ENSMUSP00000110894	Q9R1T4	56526
	MGI:97609	Serpinb2	ENSMUSG00000062345	ENSMUST00000009356	ENSMUSP00000009356	P12388	18788
	MGI:97608	Serpine1	ENSMUSG00000037411	ENSMUST00000041388	ENSMUSP00000039586	P22777	18787
	MGI:104745	Sez6	ENSMUSG00000000632	ENSMUST00000000646	ENSMUSP00000000646	Q7TSK2	20370
	MGI:2385295	Sez6l2	ENSMUSG00000030683	ENSMUST00000032921	ENSMUSP00000032921	Q4V9Z5	233878
	MGI:1919531	Sh2d4a	ENSMUSG00000053886	ENSMUST00000066594	ENSMUSP00000070825	Q9D7V1	72281
	MGI:3041225	Shisa3	ENSMUSG00000050010	ENSMUST00000087241	ENSMUSP00000084494	Q3UPR0	330096
	MGI:1924802	Shisa4	ENSMUSG00000041889	ENSMUST00000041240	ENSMUSP00000046033	Q8CA71	77552
	MGI:1915044	Shisa5	ENSMUSG00000025647	ENSMUST00000112059	ENSMUSP00000026737	Q9D7I0	66940
	MGI:1927665	Sirt3	ENSMUSG00000025486	ENSMUST00000026559	ENSMUSP00000101663	Q8R104	64384
	MGI:1922637	Sirt4	ENSMUSG00000029524	ENSMUST00000112067	ENSMUSP00000107698	Q8R216	75387
	MGI:1915596	Sirt5	ENSMUSG00000054021	ENSMUST00000066804	ENSMUSP00000071048	Q8K2C6	68346
	MGI:106220	Six5	ENSMUSG00000040841	ENSMUST00000049454	ENSMUSP00000045973	P70178	20475
	MGI:1353620	Slamf6	ENSMUSG00000015314	ENSMUST00000042184	ENSMUSP00000039802	Q9ET39	30925
	MGI:106684	Slc18a1	ENSMUSG00000036330	ENSMUST00000037478	ENSMUSP00000046924	Q8R090	110877
	MGI:1195269	Slc22a12	ENSMUSG00000061742	ENSMUST00000071115	ENSMUSP00000109079	Q8CFZ5	20521
	MGI:1335072	Slc22a2	ENSMUSG00000040966	ENSMUST00000046959	ENSMUSP00000041186	O70577	20518
	MGI:1353495	Slc25a4	ENSMUSG00000031633	ENSMUST00000034049	ENSMUSP00000034049	P48962	11739
	MGI:1933154	Slc26a5	ENSMUSG00000029015	ENSMUST00000030878	ENSMUSP00000030878	Q99NH7	80979
	MGI:1347099	Slc27a2	ENSMUSG00000027359	ENSMUST00000061491	ENSMUSP00000057595	O35488	26458
	MGI:2443878	Slc4a7	ENSMUSG00000021733	ENSMUST00000057015	ENSMUSP00000088071	Q8BTY2	218756
	MGI:95627	Slc6a1	ENSMUSG00000030310	ENSMUST00000032454	ENSMUSP00000032454	P31648	232333
	MGI:94862	Slc6a3	ENSMUSG00000021609	ENSMUST00000022100	ENSMUSP00000022100	Q61327	13162
	MGI:96285	Slc6a4	ENSMUSG00000020838	ENSMUST00000021195	ENSMUSP00000021195	Q60857	15567
	MGI:1313259	Slfn1	ENSMUSG00000078763	ENSMUST00000037994	ENSMUSP00000047782	Q9Z0I7	20555
	MGI:98325	Smpd1	ENSMUSG00000037049	ENSMUST00000046983	ENSMUSP00000042187	Q04519	20597
	MGI:1278330	Smpd2	ENSMUSG00000019822	ENSMUST00000019965	ENSMUSP00000019965	O70572	20598
	MGI:1913356	Smpx	ENSMUSG00000041476	ENSMUST00000038007	ENSMUSP00000048522	Q9DC77	66106
	MGI:1354727	Smtn	ENSMUSG00000020439	ENSMUST00000110011	ENSMUSP00000074621	Q921U8	29856
	MGI:1889011	Sncb	ENSMUSG00000034891	ENSMUST00000036825	ENSMUSP00000043074	Q91ZZ3	104069
	MGI:1298397	Sncg	ENSMUSG00000023064	ENSMUST00000023826	ENSMUSP00000023826	Q9Z0F7	20618
	MGI:98347	Snrpn	ENSMUSG00000000948	ENSMUST00000059305	ENSMUSP00000055941	P63163	20646
	MGI:101771	Sntb2	ENSMUSG00000041308	ENSMUST00000047425	ENSMUSP00000037324	Q61235	20650
	MGI:1918857	Snx20	ENSMUSG00000031662	ENSMUST00000034087	ENSMUSP00000034087	Q9D2Y5	71607
	MGI:1354910	Socs1	ENSMUSG00000038037	ENSMUST00000038099	ENSMUSP00000038121	O35716	12703
	MGI:2385459	Socs5	ENSMUSG00000037104	ENSMUST00000041369	ENSMUSP00000038591	O54928	56468
	MGI:103181	Sod3	ENSMUSG00000072941	ENSMUST00000101208	ENSMUSP00000098768	O09164	20657
	MGI:1202296	Sorl1	ENSMUSG00000049313	ENSMUST00000060989	ENSMUSP00000058613	O88307	20660
	MGI:98355	Sos2	ENSMUSG00000034801	ENSMUST00000035773	ENSMUSP00000044866	Q02384	20663
	MGI:98363	Sox15	ENSMUSG00000041287	ENSMUST00000047373	ENSMUSP00000048524	P43267	20670
	MGI:1927715	Sp5	ENSMUSG00000075304	ENSMUST00000100043	ENSMUSP00000097620	Q9JHX2	64406
	MGI:1932575	Sp6	ENSMUSG00000038560	ENSMUST00000047997	ENSMUSP00000039307	Q9ESX2	83395
	MGI:1927470	Spag5	ENSMUSG00000002055	ENSMUST00000045026	ENSMUSP00000045286	Q7TME2	54141
	MGI:108110	Sparcl1	ENSMUSG00000029309	ENSMUST00000031249	ENSMUSP00000031249	P70663	13602
	MGI:1858896	Spast	ENSMUSG00000024068	ENSMUST00000024869	ENSMUSP00000024869	Q9QYY8	50850
	MGI:98386	Spna2	ENSMUSG00000057738	ENSMUST00000113719	ENSMUSP00000092697	P16546	20740
	MGI:105371	Spock1	ENSMUSG00000056222	ENSMUST00000070209	ENSMUSP00000070114	Q62288	20745
	MGI:1345139	Spry1	ENSMUSG00000037211	ENSMUST00000108109	ENSMUSP00000103744	Q9QXV9	24063
	MGI:101865	Srms	ENSMUSG00000027579	ENSMUST00000016498	ENSMUSP00000016498	Q62270	20811
	MGI:2683546	Ssh3	ENSMUSG00000034616	ENSMUST00000113852	ENSMUSP00000047718	Q8K330	245857
	MGI:1353511	Sspn	ENSMUSG00000030255	ENSMUST00000032383	ENSMUSP00000032383	Q62147	16651
	MGI:98304	St3gal1	ENSMUSG00000013846	ENSMUST00000092640	ENSMUSP00000090307	P54751	20442
	MGI:99427	St3gal2	ENSMUSG00000031749	ENSMUST00000034197	ENSMUSP00000034197	Q11204	20444
	MGI:108470	St6gal1	ENSMUSG00000022885	ENSMUST00000023601	ENSMUSP00000023601	Q64685	20440
	MGI:2147039	Stap2	ENSMUSG00000038781	ENSMUST00000043785	ENSMUSP00000038130	Q8R0L1	106766
	MGI:109131	Stc1	ENSMUSG00000014813	ENSMUST00000014957	ENSMUSP00000014957	O55183	20855
	MGI:96739	Stmn1	ENSMUSG00000028832	ENSMUST00000030636	ENSMUSP00000030636	P54227	16765
	MGI:1923396	Stx16	ENSMUSG00000027522	ENSMUST00000094281	ENSMUSP00000091836	Q8BVI5	228960
	MGI:2138563	Sulf1	ENSMUSG00000016918	ENSMUST00000066698	ENSMUSP00000085949	Q8K007	240725
	MGI:1927139	Sv2a	ENSMUSG00000038486	ENSMUST00000035371	ENSMUSP00000037576	Q9JIS5	64051
	MGI:1927338	Sv2b	ENSMUSG00000053025	ENSMUST00000085164	ENSMUSP00000082254	Q8BG39	64176
	MGI:99667	Syt1	ENSMUSG00000035864	ENSMUST00000105276	ENSMUSP00000063293	P46096	20979
	MGI:1859547	Syt11	ENSMUSG00000068923	ENSMUST00000107505	ENSMUSP00000088464	Q9R0N3	229521
	MGI:1859544	Syt6	ENSMUSG00000027849	ENSMUST00000121834	ENSMUSP00000088196	Q9R0N8	54524
	MGI:1859545	Syt7	ENSMUSG00000024743	ENSMUST00000025652	ENSMUSP00000073560	Q9R0N7	54525
	MGI:1928899	Tacc2	ENSMUSG00000030852	ENSMUST00000084513	ENSMUSP00000033140	Q9JJG0	57752
	MGI:106012	Tagln	ENSMUSG00000032085	ENSMUST00000034590	ENSMUSP00000034590	P37804	21345
	MGI:98509	Tcfcp2	ENSMUSG00000009733	ENSMUST00000100199	ENSMUSP00000104549	Q9ERA0	21422
	MGI:98511	Tcfe3	ENSMUSG00000020167	ENSMUST00000105342	ENSMUSP00000100983	P15806	209446
	MGI:1333760	Tcfec	ENSMUSG00000000134	ENSMUST00000077680	ENSMUSP00000076864	Q64092	21426
	MGI:98623	Tcrg	ENSMUSG00000029553	ENSMUST00000031533	ENSMUSP00000031533	Q9WTW4	110067
	MGI:98624	Tcrg-C	ENSMUSG00000076752	ENSMUST00000103561	ENSMUSP00000100340	P01853	432729
	MGI:1202709	Tert	ENSMUSG00000021611	ENSMUST00000022104	ENSMUSP00000022104	O70372	21752
	MGI:1101779	Thbs4	ENSMUSG00000021702	ENSMUST00000022213	ENSMUSP00000022213	Q9Z1T2	21828
	MGI:1338756	Theg	ENSMUSG00000020317	ENSMUST00000020566	ENSMUSP00000020566	Q9JMB1	21830
	MGI:98743	Thrb	ENSMUSG00000021779	ENSMUST00000022304	ENSMUSP00000089053	P37242	21834
	MGI:109126	Thrsp	ENSMUSG00000035686	ENSMUST00000043077	ENSMUSP00000042988	Q62264	21835
	MGI:98747	Thy1	ENSMUSG00000032011	ENSMUST00000114840	ENSMUSP00000034509	P01831	21838
	MGI:98752	Timp1	ENSMUSG00000001131	ENSMUST00000009530	ENSMUSP00000110999	P12032	21857
	MGI:98753	Timp2	ENSMUSG00000017466	ENSMUST00000017610	ENSMUSP00000017610	P25785	21858
	MGI:98754	Timp3	ENSMUSG00000020044	ENSMUST00000020234	ENSMUSP00000020234	P39876	21859
	MGI:1351650	Tjp3	ENSMUSG00000034917	ENSMUST00000045744	ENSMUSP00000089931	Q9QXY1	27375
	MGI:1346060	Tlr2	ENSMUSG00000027995	ENSMUST00000029623	ENSMUSP00000029623	Q9QUN7	24088
	MGI:2684853	Tmprss11a	ENSMUSG00000072845	ENSMUST00000101073	ENSMUSP00000098634	Q3UQ41	194597
	MGI:2682935	Tmprss13	ENSMUSG00000037129	ENSMUST00000034597	ENSMUSP00000034597	Q5U405	214531
	MGI:1354381	Tmprss2	ENSMUSG00000000385	ENSMUST00000000395	ENSMUSP00000000395	Q9JIQ8	50528
	MGI:101922	Tnc	ENSMUSG00000028364	ENSMUST00000107372	ENSMUSP00000065512	Q80YX1	21923
	MGI:1343050	Tnfrsf17	ENSMUSG00000022496	ENSMUST00000023140	ENSMUSP00000023140	O88472	21935
	MGI:104512	Tnfrsf4	ENSMUSG00000029075	ENSMUST00000030952	ENSMUSP00000030952	P47741	22163
	MGI:1916833	Tnfsf13	ENSMUSG00000018752	ENSMUST00000108650	ENSMUSP00000018896	Q9D777	69583
	MGI:3041165	Tnip3	ENSMUSG00000044162	ENSMUST00000114236	ENSMUSP00000109874	Q3SXA6	414084
	MGI:98785	Tnp2	ENSMUSG00000043050	ENSMUST00000051297	ENSMUSP00000053078	P11378	21959
	MGI:1914395	Tomm34	ENSMUSG00000018322	ENSMUST00000109384	ENSMUSP00000105010	Q9CYG7	67145
	MGI:108041	Traf3	ENSMUSG00000021277	ENSMUST00000021706	ENSMUSP00000021706	Q60803	22031
	MGI:1274787	Trdmt1	ENSMUSG00000026723	ENSMUST00000028055	ENSMUSP00000028055	O55055	13434
	MGI:98823	Trh	ENSMUSG00000005892	ENSMUST00000006046	ENSMUSP00000006046	Q62361	22044
	MGI:1861718	Trpm5	ENSMUSG00000009246	ENSMUST00000009390	ENSMUSP00000009390	Q9JJH7	56843
	MGI:1354168	Ttpa	ENSMUSG00000073988	ENSMUST00000098244	ENSMUSP00000095845	Q8BWP5	50500
	MGI:2651573	Tub	ENSMUSG00000031028	ENSMUST00000033341	ENSMUSP00000033341	P50586	22141
	MGI:2144208	Tubg2	ENSMUSG00000045007	ENSMUST00000043654	ENSMUSP00000045901	Q8VCK3	103768
	MGI:104294	Tyro3	ENSMUSG00000027298	ENSMUST00000110781	ENSMUSP00000028763	P55144	22174
	MGI:1926074	Ubash3a	ENSMUSG00000042345	ENSMUST00000048656	ENSMUSP00000045890	Q3V3E1	328795
	MGI:109353	Ufd1l	ENSMUSG00000005262	ENSMUST00000005394	ENSMUSP00000005394	P70362	22230
	MGI:109352	Ung	ENSMUSG00000029591	ENSMUST00000031587	ENSMUSP00000031587	P97931	22256
	MGI:1321389	Vamp3	ENSMUSG00000028955	ENSMUST00000030797	ENSMUSP00000030797	P63024	22319
	MGI:98923	Vav1	ENSMUSG00000034116	ENSMUST00000005889	ENSMUSP00000005889	P27870	22324
	MGI:1920039	Veph1	ENSMUSG00000027831	ENSMUST00000029419	ENSMUSP00000029419	A1A535	72789
	MGI:98930	Vil1	ENSMUSG00000026175	ENSMUST00000027366	ENSMUSP00000027366	Q62468	22349
	MGI:3039619	Vtcn1	ENSMUSG00000051076	ENSMUST00000054791	ENSMUSP00000057721	Q7TSP5	242122
	MGI:98940	Vtn	ENSMUSG00000017344	ENSMUST00000017488	ENSMUSP00000017488	P29788	22370
	MGI:98943	Wap	ENSMUSG00000000381	ENSMUST00000000391	ENSMUSP00000099974	P01173	22373
	MGI:98960	Wnt6	ENSMUSG00000033227	ENSMUST00000006716	ENSMUSP00000006716	P22727	22420
	MGI:1346338	Xcr1	ENSMUSG00000060509	ENSMUST00000078755	ENSMUSP00000077813	Q9R0M1	23832
	MGI:107572	Xiap	ENSMUSG00000025860	ENSMUST00000115094	ENSMUSP00000110747	Q60989	11798
	MGI:95606	Xrcc6	ENSMUSG00000022471	ENSMUST00000069530	ENSMUSP00000068559	P23475	14375
	MGI:108109	Ywhag	ENSMUSG00000051391	ENSMUST00000055808	ENSMUSP00000051223	P61982	22628
	MGI:99613	Zap70	ENSMUSG00000026117	ENSMUST00000027291	ENSMUSP00000027291	P43404	22637
	MGI:1891838	Zbtb32	ENSMUSG00000006310	ENSMUST00000108151	ENSMUSP00000006473	Q9JKD9	58206
	MGI:1927290	Zbtb33	ENSMUSG00000048047	ENSMUST00000115142	ENSMUSP00000049983	Q8BN78	56805
	MGI:1891217	Zfp423	ENSMUSG00000045333	ENSMUST00000109655	ENSMUSP00000105282	Q80TS5	94187
	MGI:2180715	Zfp704	ENSMUSG00000040209	ENSMUST00000041124	ENSMUSP00000041242	Q9ERQ3	170753
	MGI:1890508	Zmpste24	ENSMUSG00000043207	ENSMUST00000058754	ENSMUSP00000053900	Q80W54	230709
	MGI:98885	Zrsr1	ENSMUSG00000044068	ENSMUST00000049506	ENSMUSP00000062025	Q64707	22183
	MGI:99182	Zscan21	ENSMUSG00000037017	ENSMUST00000110961	ENSMUSP00000053430	Q07231	22697
	MGI:103072	Zyx	ENSMUSG00000029860	ENSMUST00000070635	ENSMUSP00000070427	Q62523	22793

## Sheet: lethal knockout mouse genes
lethal knockout mouse genes	MGI ID	MGI SYMBOL	ENSEMBL GENE ID	CANONICAL TRANSCIPT ID	ENSEMBL PROTEIN ID	UniProt ID	UniProt Accession	Entrez Gene ID
	MGI:1926007	4921505C17Rik	ENSMUSG00000050310	ENSMUST00000061656	ENSMUSP00000051809	RICTR_MOUSE	Q6QI06	78757
	MGI:1921620	4932417H02Rik	ENSMUSG00000025583	ENSMUST00000026671	ENSMUSP00000026671	RPTOR_MOUSE	Q8K4Q0	74370
	MGI:2684729	9030205A07Rik	ENSMUSG00000021198	ENSMUST00000101099	ENSMUSP00000098659	K1409_MOUSE	Q0KK59	217843
	MGI:1917115	A1cf	ENSMUSG00000052595	ENSMUST00000075838	ENSMUSP00000075235	A1CF_MOUSE	Q5YD48	69865
	MGI:99607	Abca1	ENSMUSG00000015243	ENSMUST00000030010	ENSMUSP00000030010	ABCA1_MOUSE	P41233	11303
	MGI:1351617	Abca3	ENSMUSG00000024130	ENSMUST00000079594	ENSMUSP00000045285	ABCA3_MOUSE	Q8R420	27410
	MGI:109533	Abcb7	ENSMUSG00000031333	ENSMUST00000033695	ENSMUSP00000033695	ABCB7_MOUSE	Q61102	11306
	MGI:87859	Abl1	ENSMUSG00000026842	ENSMUST00000075759	ENSMUSP00000028190	ABL1_MOUSE	P00520	11350
	MGI:87860	Abl2	ENSMUSG00000026596	ENSMUST00000027888	ENSMUSP00000027888	ABL2_MOUSE	Q4JIM5	11352
	MGI:108451	Acaca	ENSMUSG00000020532	ENSMUST00000103201	ENSMUSP00000020843	ACACA_MOUSE	Q5SWU9	107476
	MGI:87866	Acadl	ENSMUSG00000026003	ENSMUST00000027153	ENSMUSP00000027153	ACADL_MOUSE	P51174	11363
	MGI:87876	Ache	ENSMUSG00000023328	ENSMUST00000024099	ENSMUSP00000024099	ACES_MOUSE	P21836	11423
	MGI:87904	Actb	ENSMUSG00000029580	ENSMUST00000031564	ENSMUSP00000031564	ACTB_MOUSE	P60710	11461
	MGI:1890773	Actn4	ENSMUSG00000054808	ENSMUST00000068045	ENSMUSP00000066068	ACTN4_MOUSE	P57780	60595
	MGI:87911	Acvr1	ENSMUSG00000026836	ENSMUST00000112599	ENSMUSP00000108220	ACVR1_MOUSE	P37172	11477
	MGI:1338944	Acvr1b	ENSMUSG00000000532	ENSMUST00000000544	ENSMUSP00000000544	ACV1B_MOUSE	Q61271	11479
	MGI:102806	Acvr2a	ENSMUSG00000052155	ENSMUST00000112783	ENSMUSP00000108403	AVR2A_MOUSE	P27038	11480
	MGI:87912	Acvr2b	ENSMUSG00000061393	ENSMUST00000035093	ENSMUSP00000035093	AVR2B_MOUSE	P27040	11481
	MGI:1338946	Acvrl1	ENSMUSG00000000530	ENSMUST00000000542	ENSMUSP00000000542	ACVL1_MOUSE	Q61288	11482
	MGI:109548	Adam10	ENSMUSG00000054693	ENSMUST00000067880	ENSMUSP00000063839	ADA10_MOUSE	O35598	11487
	MGI:105378	Adam12	ENSMUSG00000054555	ENSMUST00000067680	ENSMUSP00000065213	ADA12_MOUSE	Q61824	11489
	MGI:1333882	Adam15	ENSMUSG00000028041	ENSMUST00000029676	ENSMUSP00000029676	ADA15_MOUSE	O88839	11490
	MGI:1096335	Adam17	ENSMUSG00000052593	ENSMUST00000101551	ENSMUSP00000067953	ADA17_MOUSE	Q9Z0F8	11491
	MGI:105376	Adam9	ENSMUSG00000031555	ENSMUST00000084035	ENSMUSP00000081048	ADAM9_MOUSE	Q61072	11502
	MGI:109249	Adamts1	ENSMUSG00000022893	ENSMUST00000023610	ENSMUSP00000023610	ATS1_MOUSE	P97857	11504
	MGI:1889575	Adar	ENSMUSG00000027951	ENSMUST00000107405	ENSMUSP00000103028	DSRAD_MOUSE	Q99MU3	56417
	MGI:102891	Adcy7	ENSMUSG00000031659	ENSMUST00000098521	ENSMUSP00000096122	ADCY7_MOUSE	P51829	11513
	MGI:87918	Add1	ENSMUSG00000029106	ENSMUST00000114340	ENSMUSP00000109979	ADDA_MOUSE	Q9QYC0	11518
	MGI:108058	Adm	ENSMUSG00000030790	ENSMUST00000033054	ENSMUSP00000033054	ADML_MOUSE	P97297	11535
	MGI:1338758	Adnp	ENSMUSG00000051149	ENSMUST00000088001	ENSMUSP00000085316	ADNP_MOUSE	Q9Z103	11538
	MGI:87934	Adra2a	ENSMUSG00000033717	ENSMUST00000036700	ENSMUSP00000036203	ADA2A_MOUSE	Q01338	11551
	MGI:87935	Adra2b	ENSMUSG00000058620	ENSMUST00000071902	ENSMUSP00000071798	ADA2B_MOUSE	P30545	11552
	MGI:87936	Adra2c	ENSMUSG00000045318	ENSMUST00000049545	ENSMUSP00000059705	ADA2C_MOUSE	Q01337	11553
	MGI:87937	Adrb1	ENSMUSG00000035283	ENSMUST00000038949	ENSMUSP00000040847	ADRB1_MOUSE	P34971	11554
	MGI:87940	Adrbk1	ENSMUSG00000024858	ENSMUST00000088737	ENSMUSP00000086114	ARBK1_MOUSE	Q99MK8	110355
	MGI:1197012	Aebp1	ENSMUSG00000020473	ENSMUST00000020766	ENSMUSP00000099987	AEBP1_MOUSE	Q640N1	11568
	MGI:2136171	Aff4	ENSMUSG00000049470	ENSMUST00000060945	ENSMUSP00000051479	AFF4_MOUSE	Q9ESC8	93736
	MGI:87961	Agrn	ENSMUSG00000041936	ENSMUST00000105575	ENSMUSP00000071229	AGRIN_MOUSE	A2ASQ1	11603
	MGI:892013	Agrp	ENSMUSG00000005705	ENSMUST00000005849	ENSMUSP00000005849	AGRP_MOUSE	P56473	11604
	MGI:1915033	Ahctf1	ENSMUSG00000026491	ENSMUST00000027768	ENSMUSP00000027768	AHTF1_MOUSE	Q8CJF7	226747
	MGI:1349419	Aifm1	ENSMUSG00000036932	ENSMUST00000037349	ENSMUSP00000041104	AIFM1_MOUSE	Q9Z0X1	26926
	MGI:109622	Aip	ENSMUSG00000024847	ENSMUST00000117831	ENSMUSP00000025767	AIP_MOUSE	O08915	11632
	MGI:1889364	Akirin2	ENSMUSG00000028291	ENSMUST00000084299	ENSMUSP00000081322	AKIR2_MOUSE	B1AXD8	433693
	MGI:108009	Akp5	ENSMUSG00000026246	ENSMUST00000027455	ENSMUSP00000027455	PPBE_MOUSE	P24823	11650
	MGI:87986	Akt1	ENSMUSG00000001729	ENSMUST00000121171	ENSMUSP00000001780	AKT1_MOUSE	P31750	11651
	MGI:104874	Akt2	ENSMUSG00000004056	ENSMUST00000108344	ENSMUSP00000103980	AKT2_MOUSE	Q60823	11652
	MGI:1345147	Akt3	ENSMUSG00000019699	ENSMUST00000111160	ENSMUSP00000106790	AKT3_MOUSE	Q9WUA6	23797
	MGI:87990	Alas2	ENSMUSG00000025270	ENSMUST00000066337	ENSMUSP00000066040	HEM0_MOUSE	P08680	11656
	MGI:107928	Aldh1a2	ENSMUSG00000013584	ENSMUST00000034723	ENSMUSP00000034723	AL1A2_MOUSE	Q62148	19378
	MGI:108359	Alx4	ENSMUSG00000040310	ENSMUST00000042078	ENSMUSP00000047962	ALX4_MOUSE	O35137	11695
	MGI:88004	Amd1	ENSMUSG00000075232	ENSMUST00000099945	ENSMUSP00000097528	DCAM1_MOUSE	P31154	11702
	MGI:1934943	Amn	ENSMUSG00000021278	ENSMUST00000021707	ENSMUSP00000021707	AMNLS_MOUSE	Q99JB7	93835
	MGI:108440	Amot	ENSMUSG00000041688	ENSMUST00000039988	ENSMUSP00000038033	AMOT_MOUSE	Q8VHG2	27494
	MGI:2139135	Anapc2	ENSMUSG00000026965	ENSMUST00000028341	ENSMUSP00000028341	ANC2_MOUSE	Q8BZQ7	99152
	MGI:108448	Angpt1	ENSMUSG00000022309	ENSMUST00000022921	ENSMUSP00000022921	ANGP1_MOUSE	O08538	11600
	MGI:1353627	Angptl3	ENSMUSG00000028553	ENSMUST00000030280	ENSMUSP00000030280	ANGL3_MOUSE	Q9R182	30924
	MGI:1888999	Angptl4	ENSMUSG00000002289	ENSMUST00000002360	ENSMUSP00000002360	ANGL4_MOUSE	Q9Z1P8	57875
	MGI:1917976	Angptl6	ENSMUSG00000038742	ENSMUST00000043726	ENSMUSP00000035784	ANGL6_MOUSE	Q8R0Z6	70726
	MGI:88031	Anxa7	ENSMUSG00000021814	ENSMUST00000065504	ENSMUSP00000098405	ANXA7_MOUSE	Q07076	11750
	MGI:1196256	Aof2	ENSMUSG00000036940	ENSMUST00000105847	ENSMUSP00000111977	LSD1_MOUSE	Q6ZQ88	99982
	MGI:101919	Ap1g1	ENSMUSG00000031731	ENSMUST00000093157	ENSMUSP00000090844	AP1G1_MOUSE	P22892	11765
	MGI:102776	Ap1m1	ENSMUSG00000003033	ENSMUST00000003117	ENSMUSP00000003117	AP1M1_MOUSE	P35585	11767
	MGI:1298405	Ap2m1	ENSMUSG00000022841	ENSMUST00000007216	ENSMUSP00000007216	AP2M1_MOUSE	P84091	11773
	MGI:1306796	Apaf1	ENSMUSG00000019979	ENSMUST00000020157	ENSMUSP00000020157	APAF_MOUSE	O88879	11783
	MGI:88039	Apc	ENSMUSG00000005871	ENSMUST00000079362	ENSMUSP00000078337	APC_MOUSE	Q61315	11789
	MGI:88042	Apex1	ENSMUSG00000035960	ENSMUST00000049411	ENSMUSP00000042602	APEX1_MOUSE	P28352	11792
	MGI:2385110	Aph1a	ENSMUSG00000015750	ENSMUST00000056710	ENSMUSP00000058846	APH1A_MOUSE	Q8BVF7	226548
	MGI:88046	Aplp1	ENSMUSG00000006651	ENSMUST00000006828	ENSMUSP00000006828	APLP1_MOUSE	Q03157	11803
	MGI:88047	Aplp2	ENSMUSG00000031996	ENSMUST00000071125	ENSMUSP00000078694	APLP2_MOUSE	Q06335	11804
	MGI:88058	Apoh	ENSMUSG00000000049	ENSMUST00000000049	ENSMUSP00000000049	APOH_MOUSE	Q01339	11818
	MGI:106215	Aqp5	ENSMUSG00000044217	ENSMUST00000042340	ENSMUSP00000048739	AQP5_MOUSE	Q9WTY4	11830
	MGI:88067	Arc	ENSMUSG00000022602	ENSMUST00000023268	ENSMUSP00000105636	ARC_MOUSE	Q9WV31	11838
	MGI:99435	Arf6	ENSMUSG00000044147	ENSMUST00000050063	ENSMUSP00000055862	ARF6_MOUSE	P62331	11845
	MGI:1923938	Arfrp1	ENSMUSG00000038671	ENSMUST00000108808	ENSMUSP00000040442	ARFRP_MOUSE	Q8BXL7	76688
	MGI:1332637	Arhgap5	ENSMUSG00000035133	ENSMUST00000110725	ENSMUSP00000098978	RHG05_MOUSE	P97393	11855
	MGI:1196332	Arhgap6	ENSMUSG00000031355	ENSMUST00000033721	ENSMUSP00000033721	RHG06_MOUSE	O54834	11856
	MGI:2178103	Arhgdia	ENSMUSG00000025132	ENSMUST00000067936	ENSMUSP00000101803	GDIR1_MOUSE	Q99PT1	192662
	MGI:101940	Arhgdib	ENSMUSG00000030220	ENSMUST00000111892	ENSMUSP00000032344	GDIR2_MOUSE	Q61599	11857
	MGI:1935147	Arid1a	ENSMUSG00000007880	ENSMUST00000105897	ENSMUSP00000101517	A2BH40_MOUSE	A2BH40	93760
	MGI:1930768	Arid3b	ENSMUSG00000004661	ENSMUST00000004780	ENSMUSP00000004780	ARI3B_MOUSE	Q9Z1N7	56380
	MGI:2444354	Arid4a	ENSMUSG00000048118	ENSMUST00000058026	ENSMUSP00000052271	B2RXT8_MOUSE	B2RXT8	238247
	MGI:2137512	Arid4b	ENSMUSG00000039219	ENSMUST00000110534	ENSMUSP00000106163	ARI4B_MOUSE	A2CG63	94246
	MGI:2175912	Arid5b	ENSMUSG00000019947	ENSMUST00000020106	ENSMUSP00000020106	ARI5B_MOUSE	Q8BM75	71371
	MGI:88071	Arnt	ENSMUSG00000015522	ENSMUST00000102749	ENSMUSP00000099810	ARNT_MOUSE	P53762	11863
	MGI:107188	Arnt2	ENSMUSG00000015709	ENSMUST00000085077	ENSMUSP00000082154	ARNT2_MOUSE	Q61324	11864
	MGI:1928375	Arpc3	ENSMUSG00000029465	ENSMUST00000102525	ENSMUSP00000099584	ARPC3_MOUSE	Q9JM76	56378
	MGI:1097716	Arx	ENSMUSG00000035277	ENSMUST00000113947	ENSMUSP00000049039	ARX_MOUSE	O35085	11878
	MGI:1277124	Asah1	ENSMUSG00000031591	ENSMUST00000034000	ENSMUSP00000034000	ASAH1_MOUSE	Q9WV54	11886
	MGI:96920	Ascl2	ENSMUSG00000009248	ENSMUST00000009392	ENSMUSP00000009392	ASCL2_MOUSE	O35885	17173
	MGI:1928379	Asna1	ENSMUSG00000052456	ENSMUST00000064314	ENSMUSP00000065337	ARSA1_MOUSE	O54984	56495
	MGI:1298366	Atf1	ENSMUSG00000023027	ENSMUST00000023769	ENSMUSP00000023769	ATF1_MOUSE	P81269	11908
	MGI:109349	Atf2	ENSMUSG00000027104	ENSMUST00000055833	ENSMUSP00000107648	ATF2_MOUSE	P16951	11909
	MGI:88096	Atf4	ENSMUSG00000042406	ENSMUST00000044156	ENSMUSP00000105234	ATF4_MOUSE	Q06507	11911
	MGI:2443472	Atf7	ENSMUSG00000071584	ENSMUST00000096143	ENSMUSP00000093857		Q8R0S1	223922
	MGI:107202	Atm	ENSMUSG00000034218	ENSMUST00000118282	ENSMUSP00000045039	ATM_MOUSE	Q62388	11920
	MGI:88105	Atp1a1	ENSMUSG00000033161	ENSMUST00000036493	ENSMUSP00000039657	AT1A1_MOUSE	Q8VDN2	11928
	MGI:88110	Atp2a2	ENSMUSG00000029467	ENSMUST00000031423	ENSMUSP00000031423	AT2A2_MOUSE	O55143	11938
	MGI:1889008	Atp2c1	ENSMUSG00000032570	ENSMUST00000085133	ENSMUSP00000039103	AT2C1_MOUSE	Q80XR2	235574
	MGI:88116	Atp6v0c	ENSMUSG00000024121	ENSMUST00000024932	ENSMUSP00000024932	VATL_MOUSE	P63082	11984
	MGI:108028	Atr	ENSMUSG00000032409	ENSMUST00000034980	ENSMUSP00000034980	ATR_MOUSE	Q9JKK8	245000
	MGI:1277223	Atxn2	ENSMUSG00000042605	ENSMUST00000051950	ENSMUSP00000056715	ATX2_MOUSE	O70305	20239
	MGI:1096327	Axin1	ENSMUSG00000024182	ENSMUST00000074370	ENSMUSP00000073974	AXN1_MOUSE	O35625	12005
	MGI:88127	B2m	ENSMUSG00000060802	ENSMUST00000102476	ENSMUSP00000099534	B2MG_MOUSE	P01887	12010
	MGI:1349405	B3galnt1	ENSMUSG00000043300	ENSMUST00000061826	ENSMUSP00000058363	B3GL1_MOUSE	Q920V1	26879
	MGI:108047	Bag1	ENSMUSG00000028416	ENSMUST00000030125	ENSMUSP00000030125	BAG1_MOUSE	Q60739	12017
	MGI:2679272	Bahcc1	ENSMUSG00000039741	ENSMUST00000044985	ENSMUSP00000112827	BAHC1_MOUSE	Q3UHR0	268515
	MGI:1097161	Bak1	ENSMUSG00000057789	ENSMUST00000078691	ENSMUSP00000077757	BAK_MOUSE	O08734	12018
	MGI:1328361	Bard1	ENSMUSG00000026196	ENSMUST00000027393	ENSMUSP00000027393	BARD1_MOUSE	O70445	12021
	MGI:103124	Barx1	ENSMUSG00000021381	ENSMUST00000021813	ENSMUSP00000021813	BARX1_MOUSE	Q9ER42	12022
	MGI:99702	Bax	ENSMUSG00000003873	ENSMUST00000033093	ENSMUSP00000033093	BAX_MOUSE	Q07813	12028
	MGI:2143311	Bbs4	ENSMUSG00000025235	ENSMUST00000026265	ENSMUSP00000026265	BBS4_MOUSE	Q8C1Z7	102774
	MGI:108091	Bcar1	ENSMUSG00000031955	ENSMUST00000109137	ENSMUSP00000034433	BCAR1_MOUSE	Q61140	12927
	MGI:1337994	Bcl10	ENSMUSG00000028191	ENSMUST00000029842	ENSMUSP00000029842	BCL10_MOUSE	Q9Z0H7	12042
	MGI:88139	Bcl2l1	ENSMUSG00000007659	ENSMUST00000089053	ENSMUSP00000105445	BCLX_MOUSE	Q64373	12048
	MGI:1197519	Bcl2l11	ENSMUSG00000027381	ENSMUST00000110341	ENSMUSP00000105970	BIM_MOUSE	O54918	12125
	MGI:1891828	Becn1	ENSMUSG00000035086	ENSMUST00000041403	ENSMUSP00000040094	BECN1_MOUSE	O88597	56208
	MGI:108093	Bid	ENSMUSG00000004446	ENSMUST00000004560	ENSMUSP00000004560	BID_MOUSE	P70444	12122
	MGI:1203517	Birc5	ENSMUSG00000017716	ENSMUST00000081387	ENSMUSP00000079124	BIRC5_MOUSE	O70201	11799
	MGI:1276108	Birc6	ENSMUSG00000024073	ENSMUST00000024879	ENSMUSP00000024879	O88738_MOUSE	O88738	12211
	MGI:1328362	Blm	ENSMUSG00000030528	ENSMUST00000081314	ENSMUSP00000080062	BLM_MOUSE	O88700	12144
	MGI:88174	Bmi1	ENSMUSG00000026739	ENSMUST00000028071	ENSMUSP00000028071	BMI1_MOUSE	P25916	12151
	MGI:88176	Bmp1	ENSMUSG00000022098	ENSMUST00000022693	ENSMUSP00000072473	BMP1_MOUSE	P98063	12153
	MGI:1338820	Bmp10	ENSMUSG00000030046	ENSMUST00000032125	ENSMUSP00000032125	BMP10_MOUSE	Q9R229	12154
	MGI:88177	Bmp2	ENSMUSG00000027358	ENSMUST00000028836	ENSMUSP00000028836	BMP2_MOUSE	P21274	12156
	MGI:88180	Bmp4	ENSMUSG00000021835	ENSMUST00000074077	ENSMUSP00000073720	BMP4_MOUSE	P21275	12159
	MGI:103302	Bmp7	ENSMUSG00000008999	ENSMUST00000009143	ENSMUSP00000009143	BMP7_MOUSE	P23359	12162
	MGI:107335	Bmp8b	ENSMUSG00000002384	ENSMUST00000002457	ENSMUSP00000002457	BMP8B_MOUSE	P55105	12164
	MGI:1920480	Bmper	ENSMUSG00000031963	ENSMUST00000071982	ENSMUSP00000071872	BMPER_MOUSE	Q8CJ69	73230
	MGI:1338938	Bmpr1a	ENSMUSG00000021796	ENSMUST00000049005	ENSMUSP00000035900	BMR1A_MOUSE	P36895	12166
	MGI:1095407	Bmpr2	ENSMUSG00000067336	ENSMUST00000087435	ENSMUSP00000084701	BMPR2_MOUSE	O35607	12168
	MGI:88190	Braf	ENSMUSG00000002413	ENSMUST00000002487	ENSMUSP00000002487	BRAF1_MOUSE	P28028	109880
	MGI:104537	Brca1	ENSMUSG00000017146	ENSMUST00000107228	ENSMUSP00000102847	BRCA1_MOUSE	P48754	12189
	MGI:109337	Brca2	ENSMUSG00000041147	ENSMUST00000044620	ENSMUSP00000038576	BRCA2_MOUSE	P97929	12190
	MGI:88208	Bsg	ENSMUSG00000023175	ENSMUST00000067036	ENSMUSP00000070751	BASI_MOUSE	P18572	12215
	MGI:1100510	Bub1	ENSMUSG00000027379	ENSMUST00000028858	ENSMUSP00000028858	BUB1_MOUSE	O08901	12235
	MGI:1333889	Bub1b	ENSMUSG00000040084	ENSMUST00000038341	ENSMUSP00000037126	BUB1B_MOUSE	Q9Z1S0	12236
	MGI:1343463	Bub3	ENSMUSG00000066979	ENSMUST00000084502	ENSMUSP00000081547	BUB3_MOUSE	Q9WVA3	12237
	MGI:1858419	Bysl	ENSMUSG00000023988	ENSMUST00000024783	ENSMUSP00000024783	BYST_MOUSE	O54825	53414
	MGI:1298375	Cabin1	ENSMUSG00000020196	ENSMUST00000001712	ENSMUSP00000001712	Q6PFH4_MOUSE	Q6PFH4	104248
	MGI:109482	Cacna1a	ENSMUSG00000034656	ENSMUST00000121390	ENSMUSP00000039351	CAC1A_MOUSE	P97445	12286
	MGI:102522	Cacnb1	ENSMUSG00000020882	ENSMUST00000103144	ENSMUSP00000017552	CACB1_MOUSE	Q8R3Z5	12295
	MGI:894644	Cacnb2	ENSMUSG00000057914	ENSMUST00000114723	ENSMUSP00000110371	CACB2_MOUSE	Q8CC27	12296
	MGI:1859167	Cacng4	ENSMUSG00000020723	ENSMUST00000021066	ENSMUSP00000021066	CCG4_MOUSE	Q9JJV4	54377
	MGI:101950	Calcr	ENSMUSG00000023964	ENSMUST00000075644	ENSMUSP00000075070	CALCR_MOUSE	Q60755	12311
	MGI:1926944	Calcrl	ENSMUSG00000059588	ENSMUST00000099944	ENSMUSP00000097527	CALRL_MOUSE	Q9R1W5	54598
	MGI:104728	Caml	ENSMUSG00000021501	ENSMUST00000021963	ENSMUSP00000021963	CAMLG_MOUSE	P49070	12328
	MGI:88264	Capn2	ENSMUSG00000026509	ENSMUST00000068505	ENSMUSP00000068895	CAN2_MOUSE	O08529	12334
	MGI:1100859	Capn5	ENSMUSG00000035547	ENSMUST00000040971	ENSMUSP00000048183	CAN5_MOUSE	O08688	12337
	MGI:88266	Capns1	ENSMUSG00000001794	ENSMUST00000001845	ENSMUSP00000001845	CPNS1_MOUSE	O88456	12336
	MGI:2447188	Car9	ENSMUSG00000028463	ENSMUST00000030183	ENSMUSP00000030183	CAH9_MOUSE	Q8VHB5	230099
	MGI:2146012	Card10	ENSMUSG00000033170	ENSMUST00000042565	ENSMUSP00000046283	CAR10_MOUSE	P58660	105844
	MGI:1309489	Cask	ENSMUSG00000031012	ENSMUST00000116623	ENSMUSP00000111098	CSKP_MOUSE	O70589	12361
	MGI:97295	Casp2	ENSMUSG00000029863	ENSMUST00000031895	ENSMUSP00000031895	CASP2_MOUSE	P29594	12366
	MGI:107739	Casp3	ENSMUSG00000031628	ENSMUST00000093517	ENSMUSP00000091238	CASP3_MOUSE	P70677	12367
	MGI:1261423	Casp8	ENSMUSG00000026029	ENSMUST00000027189	ENSMUSP00000027189	CASP8_MOUSE	O89110	12370
	MGI:1277950	Casp9	ENSMUSG00000028914	ENSMUST00000030747	ENSMUSP00000030747	Q8C3Q9_MOUSE	Q8C3Q9	12371
	MGI:99851	Cbfb	ENSMUSG00000031885	ENSMUST00000052209	ENSMUSP00000059382	PEBB_MOUSE	Q08024	12400
	MGI:88279	Cbl	ENSMUSG00000034342	ENSMUST00000037644	ENSMUSP00000041902	CBL_MOUSE	P22682	12402
	MGI:1914413	Ccdc47	ENSMUSG00000078622	ENSMUST00000002043	ENSMUSP00000002043	CC47_MOUSE	Q9D024	67163
	MGI:108069	Ccna2	ENSMUSG00000027715	ENSMUST00000029270	ENSMUSP00000029270	CCNA2_MOUSE	P51943	12428
	MGI:88302	Ccnb1	ENSMUSG00000041431	ENSMUST00000072119	ENSMUSP00000071989	CCNB1_MOUSE	P24860	268697
	MGI:88311	Ccnb2	ENSMUSG00000032218	ENSMUST00000034742	ENSMUSP00000034742	CCNB2_MOUSE	P30276	12442
	MGI:88313	Ccnd1	ENSMUSG00000070348	ENSMUST00000093962	ENSMUSP00000091495	CCND1_MOUSE	P25322	12443
	MGI:88316	Ccne1	ENSMUSG00000002068	ENSMUST00000051596	ENSMUSP00000103658	CCNE1_MOUSE	Q61457	12447
	MGI:1329034	Ccne2	ENSMUSG00000028212	ENSMUST00000108324	ENSMUSP00000103960	CCNE2_MOUSE	Q9Z238	12448
	MGI:102551	Ccnf	ENSMUSG00000072082	ENSMUST00000115390	ENSMUSP00000073131	CCNF_MOUSE	P51944	12449
	MGI:103198	Cdc25a	ENSMUSG00000032477	ENSMUST00000094324	ENSMUSP00000091882	MPIP1_MOUSE	P48964	12530
	MGI:88353	Cdc2l1	ENSMUSG00000029062	ENSMUST00000067081	ENSMUSP00000070527	CD2L1_MOUSE	P24788	12537
	MGI:106211	Cdc42	ENSMUSG00000006699	ENSMUST00000051477	ENSMUSP00000030417	CDC42_MOUSE	P60766	12540
	MGI:1338073	Cdc45l	ENSMUSG00000000028	ENSMUST00000115586	ENSMUSP00000000028	CC45L_MOUSE	Q9Z1X9	12544
	MGI:1309511	Cdc7	ENSMUSG00000029283	ENSMUST00000031221	ENSMUSP00000031221	CDC7_MOUSE	Q9Z0H0	12545
	MGI:2384876	Cdc73	ENSMUSG00000078284	ENSMUST00000105081	ENSMUSP00000100702	CDC73_MOUSE	Q8JZM7	214498
	MGI:88354	Cdh1	ENSMUSG00000000303	ENSMUST00000000312	ENSMUSP00000000312	CADH1_MOUSE	P09803	12550
	MGI:88355	Cdh2	ENSMUSG00000024304	ENSMUST00000115852	ENSMUSP00000111518	CADH2_MOUSE	P15116	12558
	MGI:105057	Cdh5	ENSMUSG00000031871	ENSMUST00000034339	ENSMUSP00000034339	CADH5_MOUSE	P55284	12562
	MGI:104772	Cdk2	ENSMUSG00000025358	ENSMUST00000026416	ENSMUSP00000026416	CDK2_MOUSE	P97377	12566
	MGI:88357	Cdk4	ENSMUSG00000006728	ENSMUST00000006911	ENSMUSP00000006911	CDK4_MOUSE	P30285	12567
	MGI:101765	Cdk5	ENSMUSG00000028969	ENSMUST00000030814	ENSMUSP00000030814	CDK5_MOUSE	P49615	12568
	MGI:101764	Cdk5r1	ENSMUSG00000048895	ENSMUST00000053413	ENSMUSP00000112059	CD5R1_MOUSE	P61809	12569
	MGI:1330828	Cdk5r2	ENSMUSG00000033204	ENSMUST00000041620		CD5R2_MOUSE	O35926	12570
	MGI:1277162	Cdk6	ENSMUSG00000040274	ENSMUST00000042410	ENSMUSP00000037925	CDK6_MOUSE	Q64261	12571
	MGI:104556	Cdkn1a	ENSMUSG00000023067	ENSMUST00000119901	ENSMUSP00000113150	CDN1A_MOUSE	P39689	12575
	MGI:104565	Cdkn1b	ENSMUSG00000003031	ENSMUST00000003115	ENSMUSP00000065832	CDN1B_MOUSE	P46414	12576
	MGI:104564	Cdkn1c	ENSMUSG00000037664	ENSMUST00000037287	ENSMUSP00000037302	CDN1C_MOUSE	P49919	12577
	MGI:104738	Cdkn2a	ENSMUSG00000044303	ENSMUST00000030237	ENSMUSP00000030237	CD2A2_MOUSE	Q64364	12578
	MGI:1926387	Cdon	ENSMUSG00000038119	ENSMUST00000119129	ENSMUSP00000045547	CDON_MOUSE	Q32MD9	57810
	MGI:88361	Cdx2	ENSMUSG00000029646	ENSMUST00000031650	ENSMUSP00000031650	CDX2_MOUSE	P43241	12591
	MGI:88362	Cdx4	ENSMUSG00000031326	ENSMUST00000033689	ENSMUSP00000033689	CDX4_MOUSE	Q07424	12592
	MGI:99480	Cebpa	ENSMUSG00000034957	ENSMUST00000042985	ENSMUSP00000096129	CEBPA_MOUSE	P53566	12606
	MGI:88373	Cebpb	ENSMUSG00000056501	ENSMUST00000070642	ENSMUSP00000069850	CEBPB_MOUSE	P28033	12608
	MGI:103573	Cebpd	ENSMUSG00000071637	ENSMUST00000096232		CEBPD_MOUSE	Q00322	12609
	MGI:88375	Cenpa	ENSMUSG00000029177	ENSMUST00000031073	ENSMUSP00000031073	CENPA_MOUSE	O35216	12615
	MGI:99700	Cenpc1	ENSMUSG00000029253	ENSMUST00000031170	ENSMUSP00000031170	CENPC_MOUSE	P49452	12617
	MGI:1098230	Cenpe	ENSMUSG00000045328	ENSMUST00000062893	ENSMUSP00000057938	Q6RT24_MOUSE	Q6RT24	229841
	MGI:1201414	Cer1	ENSMUSG00000038192	ENSMUST00000048430	ENSMUSP00000102858	CER1_MOUSE	O55233	12622
	MGI:101757	Cfl1	ENSMUSG00000056201	ENSMUST00000070195	ENSMUSP00000112259	COF1_MOUSE	P18760	12631
	MGI:1336166	Cflar	ENSMUSG00000026031	ENSMUST00000097722	ENSMUSP00000065107	CFLAR_MOUSE	O35732	12633
	MGI:1351331	Chaf1a	ENSMUSG00000002835	ENSMUST00000002914	ENSMUSP00000002914	CAF1A_MOUSE	Q9QWF0	27221
	MGI:88392	Chat	ENSMUSG00000021919	ENSMUST00000070125	ENSMUSP00000070865	CLAT_MOUSE	Q03059	12647
	MGI:1915022	Chd8	ENSMUSG00000053754	ENSMUST00000089752	ENSMUSP00000087184	Q09XV5_MOUSE	Q09XV5	67772
	MGI:1202065	Chek1	ENSMUSG00000032113	ENSMUST00000034625	ENSMUSP00000034625	CHK1_MOUSE	O35280	12649
	MGI:88394	Chga	ENSMUSG00000021194	ENSMUST00000021610	ENSMUSP00000021610	CMGA_MOUSE	P26339	12652
	MGI:892979	Chm	ENSMUSG00000025531	ENSMUST00000026607	ENSMUSP00000026607	RAE1_MOUSE	Q9QXG2	12662
	MGI:1924209	Chmp5	ENSMUSG00000028419	ENSMUST00000030128	ENSMUSP00000030128	CHMP5_MOUSE	Q9D7S9	76959
	MGI:1313268	Chrd	ENSMUSG00000006958	ENSMUST00000007171	ENSMUSP00000007171	CHRD_MOUSE	Q9Z0E2	12667
	MGI:87895	Chrng	ENSMUSG00000026253	ENSMUST00000027470	ENSMUSP00000027470	ACHG_MOUSE	P04760	11449
	MGI:99484	Chuk	ENSMUSG00000025199	ENSMUST00000026217	ENSMUSP00000026217	IKKA_MOUSE	Q60680	12675
	MGI:1922083	Ciapin1	ENSMUSG00000031781	ENSMUST00000034233	ENSMUSP00000034233	CPIN1_MOUSE	Q8WTY4	109006
	MGI:108023	Cited1	ENSMUSG00000051159	ENSMUST00000050551	ENSMUSP00000051789	CITE1_MOUSE	P97769	12705
	MGI:1306784	Cited2	ENSMUSG00000039910	ENSMUST00000038107	ENSMUSP00000038405	CITE2_MOUSE	O35740	17684
	MGI:109638	Clns1a	ENSMUSG00000025439	ENSMUST00000026506	ENSMUSP00000026506	ICLN_MOUSE	Q61189	12729
	MGI:88467	Col1a1	ENSMUSG00000001506	ENSMUST00000001547	ENSMUSP00000001547	CO1A1_MOUSE	P11087	12842
	MGI:88452	Col2a1	ENSMUSG00000022483	ENSMUST00000023123	ENSMUSP00000023123	CO2A1_MOUSE	P28481	12824
	MGI:88457	Col5a1	ENSMUSG00000026837	ENSMUST00000028280	ENSMUSP00000028280	CO5A1_MOUSE	O88207	12831
	MGI:109474	Commd1	ENSMUSG00000051355	ENSMUST00000057843	ENSMUSP00000065079	COMD1_MOUSE	Q8K4M5	17846
	MGI:1330276	Cops2	ENSMUSG00000027206	ENSMUST00000110466	ENSMUSP00000028635	CSN2_MOUSE	P61202	12848
	MGI:1349409	Cops3	ENSMUSG00000019373	ENSMUST00000019517	ENSMUSP00000019517	CSN3_MOUSE	O88543	26572
	MGI:1349415	Cops5	ENSMUSG00000025917	ENSMUST00000027050	ENSMUSP00000027050	CSN5_MOUSE	O35864	26754
	MGI:1915363	Cops8	ENSMUSG00000034432	ENSMUST00000036153	ENSMUSP00000035884	CSN8_MOUSE	Q8VBV7	108679
	MGI:107207	Coq7	ENSMUSG00000030652	ENSMUST00000098090	ENSMUSP00000032887	COQ7_MOUSE	P97478	12850
	MGI:1333806	Cox17	ENSMUSG00000046516	ENSMUST00000120495	ENSMUSP00000054086	COX17_MOUSE	P56394	12856
	MGI:1891837	Cpb2	ENSMUSG00000021999	ENSMUST00000022576	ENSMUSP00000022576	CBPB2_MOUSE	Q9JHH6	56373
	MGI:104727	Cplx1	ENSMUSG00000033615	ENSMUST00000046892	ENSMUSP00000038502	CPLX1_MOUSE	P63040	12889
	MGI:104726	Cplx2	ENSMUSG00000025867	ENSMUST00000026985	ENSMUSP00000026985	CPLX2_MOUSE	P84086	12890
	MGI:1098296	Cpt1a	ENSMUSG00000024900	ENSMUST00000025835	ENSMUSP00000025835	CPT1A_MOUSE	P97742	12894
	MGI:1336168	Cradd	ENSMUSG00000045867	ENSMUST00000053594	ENSMUSP00000050295	CRADD_MOUSE	O88843	12905
	MGI:88494	Creb1	ENSMUSG00000025958	ENSMUST00000049932	ENSMUSP00000059973	CREB1_MOUSE	Q01147	12912
	MGI:1098280	Crebbp	ENSMUSG00000022521	ENSMUST00000023165	ENSMUSP00000079177	CBP_MOUSE	P45481	12914
	MGI:88495	Crem	ENSMUSG00000063889	ENSMUST00000025069	ENSMUSP00000025069	CREM_MOUSE	P27699	12916
	MGI:88508	Crk	ENSMUSG00000017776	ENSMUST00000017920	ENSMUSP00000017920	CRK_MOUSE	Q64010	12928
	MGI:104686	Crkl	ENSMUSG00000006134	ENSMUST00000006293	ENSMUSP00000006293	CRKL_MOUSE	P47941	12929
	MGI:2137670	Csda	ENSMUSG00000030189	ENSMUST00000032309	ENSMUSP00000032309	DBPA_MOUSE	Q9JKB3	56449
	MGI:1339951	Cse1l	ENSMUSG00000002718	ENSMUST00000002790	ENSMUSP00000002790	XPO2_MOUSE	Q9ERK4	110750
	MGI:1339752	Csf2	ENSMUSG00000018916	ENSMUST00000019060	ENSMUSP00000019060	CSF2_MOUSE	P01587	12981
	MGI:88537	Csk	ENSMUSG00000032312	ENSMUST00000034863	ENSMUSP00000034863	CSK_MOUSE	P41241	12988
	MGI:88543	Csnk2a1	ENSMUSG00000074698	ENSMUST00000099224	ENSMUSP00000096829	CSK21_MOUSE	Q60737	12995
	MGI:88548	Csnk2b	ENSMUSG00000024387	ENSMUST00000025246	ENSMUSP00000025246	CSK2B_MOUSE	P67871	13001
	MGI:88276	Ctnnb1	ENSMUSG00000006932	ENSMUST00000007130	ENSMUSP00000007130	CTNB1_MOUSE	Q02248	12387
	MGI:1931256	Cubn	ENSMUSG00000026726	ENSMUST00000091436	ENSMUSP00000089009	CUBN_MOUSE	Q9JLB4	65969
	MGI:1349658	Cul1	ENSMUSG00000029686	ENSMUST00000031697	ENSMUSP00000031697	CUL1_MOUSE	Q9WTX6	26965
	MGI:1347360	Cul3	ENSMUSG00000004364	ENSMUST00000004478	ENSMUSP00000004478	CUL3_MOUSE	Q9JLV5	26554
	MGI:1914487	Cul4a	ENSMUSG00000031446	ENSMUST00000016680	ENSMUSP00000016680	CUL4A_MOUSE	Q3TCH7	99375
	MGI:1201679	Cxadr	ENSMUSG00000022865	ENSMUST00000023572	ENSMUSP00000023572	CXAR_MOUSE	P97792	13052
	MGI:1888514	Cxcl14	ENSMUSG00000021508	ENSMUST00000021970	ENSMUSP00000021970	CXL14_MOUSE	Q9WUQ5	57266
	MGI:109563	Cxcr4	ENSMUSG00000045382	ENSMUST00000052172	ENSMUSP00000053489	CXCR4_MOUSE	P70658	12767
	MGI:1921572	Cxxc1	ENSMUSG00000024560	ENSMUST00000025444	ENSMUSP00000025444	CXXC1_MOUSE	Q9CWW7	74322
	MGI:88578	Cycs	ENSMUSG00000063694	ENSMUST00000077766	ENSMUSP00000076944	CYC_MOUSE	P62897	13063
	MGI:88586	Cyp17a1	ENSMUSG00000003555	ENSMUST00000026012	ENSMUSP00000026012	CP17A_MOUSE	P27786	13074
	MGI:1096359	Cyp26a1	ENSMUSG00000024987	ENSMUST00000025946	ENSMUSP00000025946	CP26A_MOUSE	O55127	13082
	MGI:2679699	Cyp26c1	ENSMUSG00000062432	ENSMUST00000073391	ENSMUSP00000073105	B2RXA7_MOUSE	B2RXA7	546726
	MGI:106091	Cyp7a1	ENSMUSG00000028240	ENSMUST00000029905	ENSMUSP00000029905	CP7A1_MOUSE	Q64505	13122
	MGI:108554	Dab1	ENSMUSG00000028519	ENSMUST00000080139	ENSMUSP00000079036	DAB1_MOUSE	P97318	13131
	MGI:109175	Dab2	ENSMUSG00000022150	ENSMUST00000080880	ENSMUSP00000079689	DAB2_MOUSE	P98078	13132
	MGI:101912	Dad1	ENSMUSG00000022174	ENSMUST00000022781	ENSMUSP00000022781	DAD1_MOUSE	P61804	13135
	MGI:101864	Dag1	ENSMUSG00000039952	ENSMUST00000080435	ENSMUSP00000079294	DAG1_MOUSE	Q62165	13138
	MGI:1197015	Daxx	ENSMUSG00000002307	ENSMUST00000079421	ENSMUSP00000078390	DAXX_MOUSE	O35613	13163
	MGI:94864	Dbh	ENSMUSG00000000889	ENSMUST00000000910	ENSMUSP00000000910	DOPO_MOUSE	Q64237	13166
	MGI:1930042	Dclre1a	ENSMUSG00000025077	ENSMUST00000026063	ENSMUSP00000026063	DCR1A_MOUSE	Q9JIC3	55947
	MGI:107745	Dctn1	ENSMUSG00000031865	ENSMUST00000113919	ENSMUSP00000109552	DCTN1_MOUSE	O08788	13191
	MGI:1916469	Ddah1	ENSMUSG00000028194	ENSMUST00000029845	ENSMUSP00000029845	DDAH1_MOUSE	Q9CWS0	69219
	MGI:1202384	Ddb1	ENSMUSG00000024740	ENSMUST00000025649	ENSMUSP00000025649	DDB1_MOUSE	Q3U1J4	13194
	MGI:1914290	Ddx17	ENSMUSG00000055065	ENSMUST00000054014	ENSMUSP00000055535	DDX17_MOUSE	Q501J6	67040
	MGI:2442858	Ddx58	ENSMUSG00000040296	ENSMUST00000037907	ENSMUSP00000042433	DDX58_MOUSE	Q6Q899	230073
	MGI:3614654	Dear1	ENSMUSG00000078550	ENSMUST00000106034		B2RUM2_MOUSE	B2RUM2	654362
	MGI:2151114	Dgcr8	ENSMUSG00000022718	ENSMUST00000009321	ENSMUSP00000009321	DGCR8_MOUSE	Q9EQM6	94223
	MGI:1922004	Dhcr24	ENSMUSG00000034926	ENSMUST00000047973	ENSMUSP00000038063	DHC24_MOUSE	Q8VCH6	74754
	MGI:1298378	Dhcr7	ENSMUSG00000058454	ENSMUST00000073878	ENSMUSP00000073541	DHCR7_MOUSE	O88455	13360
	MGI:108177	Dhx9	ENSMUSG00000042699	ENSMUST00000042141	ENSMUSP00000038135	DHX9_MOUSE	O70133	13211
	MGI:2177178	Dicer1	ENSMUSG00000041415	ENSMUST00000041987	ENSMUSP00000043676	DICER_MOUSE	Q8R418	192119
	MGI:1306782	Dio3	ENSMUSG00000075707	ENSMUST00000097228	ENSMUSP00000094864	IOD3_MOUSE	Q91ZI8	107585
	MGI:1916147	Disp1	ENSMUSG00000030768	ENSMUST00000003035	ENSMUSP00000003035	DISP1_MOUSE	Q3TDN0	68897
	MGI:1861727	Dkc1	ENSMUSG00000031403	ENSMUST00000033776	ENSMUSP00000033776	DKC1_MOUSE	Q9ESX5	245474
	MGI:1329040	Dkk1	ENSMUSG00000024868	ENSMUST00000025803	ENSMUSP00000025803	DKK1_MOUSE	O54908	13380
	MGI:1354949	Dlc1	ENSMUSG00000031523	ENSMUST00000098826	ENSMUSP00000033923	RHG07_MOUSE	Q9R0Z9	50768
	MGI:107450	Dld	ENSMUSG00000020664	ENSMUST00000002980	ENSMUSP00000106481	DLDH_MOUSE	O08749	13382
	MGI:1888986	Dlg3	ENSMUSG00000000881	ENSMUST00000087984	ENSMUSP00000085299	DLG3_MOUSE	P70175	53310
	MGI:1277959	Dlg4	ENSMUSG00000020886	ENSMUST00000108589	ENSMUSP00000018700	DLG4_MOUSE	Q62108	13385
	MGI:104659	Dll1	ENSMUSG00000014773	ENSMUST00000014917	ENSMUSP00000014917	DLL1_MOUSE	Q61483	13388
	MGI:1859388	Dll4	ENSMUSG00000027314	ENSMUST00000102517	ENSMUSP00000099575	DLL4_MOUSE	Q9JI71	54485
	MGI:94903	Dlx3	ENSMUSG00000001510	ENSMUST00000092768	ENSMUSP00000090443	DLX3_MOUSE	Q64205	13393
	MGI:101926	Dlx5	ENSMUSG00000029755	ENSMUST00000052609	ENSMUSP00000052559	DLX5_MOUSE	P70396	13395
	MGI:106210	Dmbt1	ENSMUSG00000047517	ENSMUST00000084509	ENSMUSP00000006366	DMBT1_MOUSE	Q60997	12945
	MGI:1330307	Dmrt2	ENSMUSG00000048138	ENSMUST00000053068	ENSMUSP00000059654	Q8BG36_MOUSE	Q8BG36	226049
	MGI:1933786	Dnaja3	ENSMUSG00000004069	ENSMUST00000060067	ENSMUSP00000053842	DNJA3_MOUSE	Q99M87	83945
	MGI:1329019	Dnase2a	ENSMUSG00000003812	ENSMUST00000003910	ENSMUSP00000003910	DNS2A_MOUSE	P56542	13423
	MGI:94912	Dnmt1	ENSMUSG00000004099	ENSMUST00000004202	ENSMUSP00000004202	DNMT1_MOUSE	P13864	13433
	MGI:1261827	Dnmt3a	ENSMUSG00000020661	ENSMUST00000020991	ENSMUSP00000020991	DNM3A_MOUSE	O88508	13435
	MGI:1261819	Dnmt3b	ENSMUSG00000027478	ENSMUST00000056495	ENSMUSP00000105396	DNM3B_MOUSE	O88509	13436
	MGI:1196396	Dpagt1	ENSMUSG00000032123	ENSMUST00000054708	ENSMUSP00000056282	GPT_MOUSE	P42867	13478
	MGI:2151233	Dph1	ENSMUSG00000078789	ENSMUST00000044949	ENSMUSP00000042162	DPH1_MOUSE	Q5NCQ5	116905
	MGI:1922658	Dph3	ENSMUSG00000021905	ENSMUST00000067955	ENSMUSP00000068491	DPH3_MOUSE	Q8K0W9	105638
	MGI:109173	Dsc1	ENSMUSG00000044322	ENSMUST00000025187	ENSMUSP00000025187	DSC1_MOUSE	P55849	13505
	MGI:1194993	Dsc3	ENSMUSG00000059898	ENSMUST00000115848	ENSMUSP00000078818	DSC3_MOUSE	P55850	13507
	MGI:1196466	Dsg2	ENSMUSG00000044393	ENSMUST00000059787	ENSMUSP00000057096	DSG2_MOUSE	O55111	13511
	MGI:1924093	Dtl	ENSMUSG00000037474	ENSMUST00000046398	ENSMUSP00000027933	DTL_MOUSE	Q3TLR7	76843
	MGI:2387107	Dusp9	ENSMUSG00000031383	ENSMUST00000019701	ENSMUSP00000019701	Q7TNL7_MOUSE	Q7TNL7	75590
	MGI:94941	Dvl1	ENSMUSG00000029071	ENSMUST00000030948	ENSMUSP00000030948	DVL1_MOUSE	P51141	13542
	MGI:106613	Dvl2	ENSMUSG00000020888	ENSMUST00000019362	ENSMUSP00000019362	DVL2_MOUSE	Q60838	13543
	MGI:103147	Dync1h1	ENSMUSG00000018707	ENSMUST00000018851	ENSMUSP00000018851	DYHC1_MOUSE	Q9JHU4	13424
	MGI:1913996	Dync2li1	ENSMUSG00000024253	ENSMUST00000025101	ENSMUSP00000025101	DC2L1_MOUSE	Q8K0T2	213575
	MGI:1330299	Dyrk1a	ENSMUSG00000022897	ENSMUST00000119878	ENSMUSP00000023614	DYR1A_MOUSE	Q61214	13548
	MGI:101941	E2f1	ENSMUSG00000027490	ENSMUST00000103145	ENSMUSP00000099434	E2F1_MOUSE	Q61501	13555
	MGI:1096341	E2f2	ENSMUSG00000018983	ENSMUST00000061721	ENSMUSP00000050047	E2F2_MOUSE	P56931	242705
	MGI:1096340	E2f3	ENSMUSG00000016477	ENSMUST00000102948	ENSMUSP00000100012	E2F3_MOUSE	O35261	13557
	MGI:1289147	E2f7	ENSMUSG00000020185	ENSMUST00000073781	ENSMUSP00000073453	E2F7_MOUSE	Q6S7F2	52679
	MGI:1922038	E2f8	ENSMUSG00000046179	ENSMUST00000119223	ENSMUSP00000056778	E2F8_MOUSE	Q58FA4	108961
	MGI:109530	E4f1	ENSMUSG00000024137	ENSMUST00000056032	ENSMUSP00000062344	E4F1_MOUSE	Q8CCE9	13560
	MGI:1101357	Ece1	ENSMUSG00000057530	ENSMUST00000073194	ENSMUSP00000072932	ECE1_MOUSE	Q4PZA2	230857
	MGI:1101356	Ece2	ENSMUSG00000022842	ENSMUST00000120394	ENSMUSP00000078550	ECE2_MOUSE	Q80Z60	107522
	MGI:1349469	Ecsit	ENSMUSG00000066839	ENSMUST00000098937	ENSMUSP00000096537	ECSIT_MOUSE	Q9QZH6	26940
	MGI:95283	Edn1	ENSMUSG00000021367	ENSMUST00000021796	ENSMUSP00000021796	EDN1_MOUSE	P22387	13614
	MGI:105923	Ednra	ENSMUSG00000031616	ENSMUST00000034029	ENSMUSP00000034029	EDNRA_MOUSE	Q61614	13617
	MGI:102720	Ednrb	ENSMUSG00000022122	ENSMUST00000022718	ENSMUSP00000022718	EDNRB_MOUSE	P48302	13618
	MGI:1891209	Efemp2	ENSMUSG00000024909	ENSMUST00000070118	ENSMUSP00000064719	FBLN4_MOUSE	Q9WVJ9	58859
	MGI:105097	Efnb2	ENSMUSG00000001300	ENSMUST00000098947	ENSMUSP00000001319	EFNB2_MOUSE	P52800	13642
	MGI:95294	Egfr	ENSMUSG00000020122	ENSMUST00000020329	ENSMUSP00000020329	EGFR_MOUSE	Q01279	13649
	MGI:1932286	Egln1	ENSMUSG00000031987	ENSMUST00000034469	ENSMUSP00000034469	EGLN1_MOUSE	Q91YE3	112405
	MGI:1924933	Ehmt1	ENSMUSG00000036893	ENSMUST00000102938	ENSMUSP00000100002	A2AIS3_MOUSE	A2AIS3	77683
	MGI:2148922	Ehmt2	ENSMUSG00000013787	ENSMUST00000114028	ENSMUSP00000013931	EHMT2_MOUSE	Q9Z148	110147
	MGI:1341830	Eif2ak3	ENSMUSG00000031668	ENSMUST00000034093	ENSMUSP00000034093	E2AK3_MOUSE	Q9Z2B5	13666
	MGI:2446632	Eif2c2	ENSMUSG00000036698	ENSMUST00000044113	ENSMUSP00000042207	I2C2_MOUSE	Q8CJG0	239528
	MGI:109207	Eif4g2	ENSMUSG00000005610	ENSMUST00000005750	ENSMUSP00000005750	IF4G2_MOUSE	Q62448	13690
	MGI:1196288	Eif6	ENSMUSG00000027613	ENSMUST00000029142	ENSMUSP00000029142	IF6_MOUSE	O55135	16418
	MGI:1101781	Elf3	ENSMUSG00000003051	ENSMUST00000003135	ENSMUSP00000003135	ELF3_MOUSE	Q3UPW2	13710
	MGI:1335079	Elf5	ENSMUSG00000027186	ENSMUST00000028609	ENSMUSP00000028609	ELF5_MOUSE	Q8VDK3	13711
	MGI:109377	Ell	ENSMUSG00000070002	ENSMUST00000093454	ENSMUSP00000091163	ELL_MOUSE	O08856	13716
	MGI:1933331	Elovl4	ENSMUSG00000032262	ENSMUST00000034796	ENSMUSP00000034796	ELOV4_MOUSE	Q9EQC4	83603
	MGI:95389	En1	ENSMUSG00000058665	ENSMUST00000079721	ENSMUSP00000078659	HME1_MOUSE	P09065	13798
	MGI:95390	En2	ENSMUSG00000039095	ENSMUST00000036177	ENSMUSP00000036761	HME2_MOUSE	P09066	13799
	MGI:108360	Enah	ENSMUSG00000022995	ENSMUST00000078719	ENSMUSP00000077781	ENAH_MOUSE	Q03173	13800
	MGI:1261433	Endog	ENSMUSG00000015337	ENSMUST00000015481	ENSMUSP00000015481	NUCG_MOUSE	O08600	13804
	MGI:95392	Eng	ENSMUSG00000026814	ENSMUST00000009705	ENSMUSP00000009705	EGLN_MOUSE	Q63961	13805
	MGI:1321390	Enpp2	ENSMUSG00000022425	ENSMUST00000041591	ENSMUSP00000036180	ENPP2_MOUSE	Q9R1E6	18606
	MGI:1201683	Eomes	ENSMUSG00000032446	ENSMUST00000035020	ENSMUSP00000107393	EOMES_MOUSE	O54839	13813
	MGI:1276116	Ep300	ENSMUSG00000055024	ENSMUST00000068387	ENSMUSP00000066789	Q8BJ14_MOUSE	Q8BJ14	328572
	MGI:1276124	Ep400	ENSMUSG00000029505	ENSMUST00000086645	ENSMUSP00000083845	EP400_MOUSE	Q8CHI8	75560
	MGI:109169	Epas1	ENSMUSG00000024140	ENSMUST00000024954	ENSMUSP00000024954	EPAS1_MOUSE	P97481	13819
	MGI:99612	Epha3	ENSMUSG00000052504	ENSMUST00000064405	ENSMUSP00000066554	EPHA3_MOUSE	P29319	13837
	MGI:104757	Ephb4	ENSMUSG00000029710	ENSMUST00000111055	ENSMUSP00000051622	EPHB4_MOUSE	P54761	13846
	MGI:95408	Epor	ENSMUSG00000006235	ENSMUST00000006397	ENSMUSP00000006397	EPOR_MOUSE	P14753	13857
	MGI:95410	Erbb2	ENSMUSG00000062312	ENSMUST00000058295	ENSMUSP00000053897	ERBB2_MOUSE	P70424	13866
	MGI:95411	Erbb3	ENSMUSG00000018166	ENSMUST00000082059	ENSMUSP00000080716	ERBB3_MOUSE	Q61526	13867
	MGI:104771	Erbb4	ENSMUSG00000062209	ENSMUST00000119142	ENSMUSP00000114123	ERBB4_MOUSE	Q61527	13869
	MGI:2151013	Erc1	ENSMUSG00000030172	ENSMUST00000032279	ENSMUSP00000032279	RB6I2_MOUSE	Q99MI1	111173
	MGI:95412	Ercc1	ENSMUSG00000003549	ENSMUST00000003645	ENSMUSP00000003645	ERCC1_MOUSE	P07903	13870
	MGI:95413	Ercc2	ENSMUSG00000030400	ENSMUST00000062831	ENSMUSP00000054380	ERCC2_MOUSE	O08811	13871
	MGI:109637	Erf	ENSMUSG00000040857	ENSMUST00000045847	ENSMUSP00000041912	ERF_MOUSE	P70459	13875
	MGI:1930134	Ern1	ENSMUSG00000020715	ENSMUST00000001059	ENSMUSP00000001059	ERN1_MOUSE	Q9EQY0	78943
	MGI:2146156	Espl1	ENSMUSG00000058290	ENSMUST00000064924	ENSMUSP00000064465	ESPL1_MOUSE	P60330	105988
	MGI:1346832	Esrrb	ENSMUSG00000021255	ENSMUST00000116402	ENSMUSP00000112103	ERR2_MOUSE	Q61539	26380
	MGI:95455	Ets1	ENSMUSG00000032035	ENSMUST00000034534	ENSMUSP00000034534	ETS1_MOUSE	P27577	23871
	MGI:95456	Ets2	ENSMUSG00000022895	ENSMUST00000023612	ENSMUSP00000023612	ETS2_MOUSE	P15037	23872
	MGI:109336	Etv6	ENSMUSG00000030199	ENSMUST00000081028	ENSMUSP00000079818	ETV6_MOUSE	P97360	14011
	MGI:95457	Evi1	ENSMUSG00000027684	ENSMUST00000108270	ENSMUSP00000103905	EVI1_MOUSE	P14404	14013
	MGI:95461	Evx1	ENSMUSG00000005503	ENSMUST00000031787	ENSMUSP00000031787	EVX1_MOUSE	P23683	14028
	MGI:1096376	Exoc4	ENSMUSG00000029763	ENSMUST00000052266	ENSMUSP00000051965	EXOC4_MOUSE	O35382	20336
	MGI:894663	Ext1	ENSMUSG00000061731	ENSMUST00000077273	ENSMUSP00000076505	EXT1_MOUSE	P97464	14042
	MGI:108050	Ext2	ENSMUSG00000027198	ENSMUST00000028623	ENSMUSP00000028623	EXT2_MOUSE	P70428	14043
	MGI:109344	Eya1	ENSMUSG00000025932	ENSMUST00000027066	ENSMUSP00000027066	EYA1_MOUSE	P97767	14048
	MGI:107940	Ezh2	ENSMUSG00000029687	ENSMUST00000081721	ENSMUSP00000080419	EZH2_MOUSE	Q61188	14056
	MGI:103107	F10	ENSMUSG00000031444	ENSMUST00000033821	ENSMUSP00000033821	FA10_MOUSE	O88947	14058
	MGI:88380	F2	ENSMUSG00000027249	ENSMUST00000028681	ENSMUSP00000028681	THRB_MOUSE	P19221	14061
	MGI:101802	F2r	ENSMUSG00000048376	ENSMUST00000059193	ENSMUSP00000061754	PAR1_MOUSE	P30558	14062
	MGI:101910	F2rl1	ENSMUSG00000021678	ENSMUST00000022185	ENSMUSP00000022185	PAR2_MOUSE	P55086	14063
	MGI:1298207	F2rl3	ENSMUSG00000050147	ENSMUST00000058099	ENSMUSP00000054426	PAR4_MOUSE	O88634	14065
	MGI:88381	F3	ENSMUSG00000028128	ENSMUST00000029771	ENSMUSP00000029771	TF_MOUSE	P20352	14066
	MGI:88382	F5	ENSMUSG00000026579	ENSMUST00000086040	ENSMUSP00000083204	FA5_MOUSE	O88783	14067
	MGI:109324	Fadd	ENSMUSG00000031077	ENSMUST00000033394	ENSMUSP00000033394	FADD_MOUSE	Q61160	14082
	MGI:2448480	Fancd2	ENSMUSG00000034023	ENSMUST00000036340	ENSMUSP00000045667	FACD2_MOUSE	Q80V62	211651
	MGI:1914280	Fancl	ENSMUSG00000004018	ENSMUST00000004120	ENSMUSP00000004120	FANCL_MOUSE	Q9CR14	67030
	MGI:95485	Fasn	ENSMUSG00000025153	ENSMUST00000055655	ENSMUSP00000052872	FAS_MOUSE	P19096	14104
	MGI:95489	Fbn1	ENSMUSG00000027204	ENSMUST00000028633	ENSMUSP00000028633	FBN1_MOUSE	Q61554	14118
	MGI:1914391	Fbxo5	ENSMUSG00000019773	ENSMUST00000019907	ENSMUSP00000019907	FBX5_MOUSE	Q7TSG3	67141
	MGI:1354695	Fbxw7	ENSMUSG00000028086	ENSMUST00000107679	ENSMUSP00000029727	FBXW7_MOUSE	Q8VBV4	50754
	MGI:1923041	Fbxw8	ENSMUSG00000032867	ENSMUST00000049474	ENSMUSP00000047012	FBXW8_MOUSE	Q8BIA4	231672
	MGI:102706	Fdft1	ENSMUSG00000021273	ENSMUST00000054963	ENSMUSP00000055313	FDFT_MOUSE	P53798	14137
	MGI:95513	Fech	ENSMUSG00000024588	ENSMUST00000025484	ENSMUSP00000025484	HEMH_MOUSE	P22315	14151
	MGI:102779	Fen1	ENSMUSG00000024742	ENSMUST00000025651	ENSMUSP00000025651	FEN1_MOUSE	P39749	14156
	MGI:2385001	Fermt2	ENSMUSG00000037712	ENSMUST00000045905	ENSMUSP00000112188	FERM2_MOUSE	Q8CIB5	218952
	MGI:1099809	Fgf10	ENSMUSG00000021732	ENSMUST00000022246	ENSMUSP00000022246	FGF10_MOUSE	O35565	14165
	MGI:1277980	Fgf18	ENSMUSG00000057967	ENSMUST00000020507	ENSMUSP00000020507	FGF18_MOUSE	O89101	14172
	MGI:95517	Fgf3	ENSMUSG00000031074	ENSMUST00000033392	ENSMUSP00000033392	FGF3_MOUSE	P05524	14174
	MGI:95518	Fgf4	ENSMUSG00000050917	ENSMUST00000060336	ENSMUSP00000056752	FGF4_MOUSE	P11403	14175
	MGI:99604	Fgf8	ENSMUSG00000025219	ENSMUST00000026241	ENSMUSP00000026241	FGF8_MOUSE	P37237	14179
	MGI:104723	Fgf9	ENSMUSG00000021974	ENSMUST00000022545	ENSMUSP00000022545	FGF9_MOUSE	P54130	14180
	MGI:95522	Fgfr1	ENSMUSG00000031565	ENSMUST00000084027	ENSMUSP00000112496	FGFR1_MOUSE	P16092	14182
	MGI:95523	Fgfr2	ENSMUSG00000030849	ENSMUST00000122054	ENSMUSP00000112430	FGFR2_MOUSE	P21803	14183
	MGI:95524	Fgfr3	ENSMUSG00000054252	ENSMUST00000114411	ENSMUSP00000070998	FGFR3_MOUSE	Q61851	14184
	MGI:103266	Fgl2	ENSMUSG00000039899	ENSMUST00000035799	ENSMUSP00000046131	FGL2_MOUSE	P12804	14190
	MGI:95530	Fh1	ENSMUSG00000026526	ENSMUST00000027810	ENSMUSP00000027810	FUMH_MOUSE	P97807	14194
	MGI:95541	Fkbp1a	ENSMUSG00000032966	ENSMUST00000050712	ENSMUSP00000037206	FKB1A_MOUSE	P26883	14225
	MGI:95543	Fkbp4	ENSMUSG00000030357	ENSMUST00000032508	ENSMUSP00000032508	FKBP4_MOUSE	P30416	14228
	MGI:1341070	Fkbp8	ENSMUSG00000019428	ENSMUST00000119353	ENSMUSP00000074935	FKBP8_MOUSE	O35465	14232
	MGI:2179507	Fktn	ENSMUSG00000028414	ENSMUST00000107638	ENSMUSP00000103264	FKTN_MOUSE	Q8R507	246179
	MGI:2442184	Flcn	ENSMUSG00000032633	ENSMUST00000102697	ENSMUSP00000099758	FLCN_MOUSE	Q8QZS3	216805
	MGI:95554	Fli1	ENSMUSG00000016087	ENSMUST00000016231	ENSMUSP00000016231	FLI1_MOUSE	P26323	14247
	MGI:1342286	Flii	ENSMUSG00000002812	ENSMUST00000002889	ENSMUSP00000002889	FLII_MOUSE	Q9JJ28	14248
	MGI:95556	Flna	ENSMUSG00000031328	ENSMUST00000033699	ENSMUSP00000033699	FLNA_MOUSE	Q8BTM8	192176
	MGI:1918686	Flrt3	ENSMUSG00000051379	ENSMUST00000056760	ENSMUSP00000053399	Q8BGT1_MOUS	Q8BGT1	71436
	MGI:95558	Flt1	ENSMUSG00000029648	ENSMUST00000031653	ENSMUSP00000031653	VGFR1_MOUSE	P35969	14254
	MGI:101815	Fmn1	ENSMUSG00000044042	ENSMUST00000102547	ENSMUSP00000099606	FMN1_MOUSE	Q05860	14260
	MGI:95566	Fn1	ENSMUSG00000026193	ENSMUST00000055226	ENSMUSP00000054499	FINC_MOUSE	P11276	14268
	MGI:1861305	Fntb	ENSMUSG00000033373	ENSMUST00000041008	ENSMUSP00000035498	FNTB_MOUSE	Q8K2I1	110606
	MGI:95568	Folr1	ENSMUSG00000001827	ENSMUST00000106982	ENSMUSP00000102599	FOLR1_MOUSE	P35846	14275
	MGI:107179	Fosl1	ENSMUSG00000024912	ENSMUST00000025850	ENSMUSP00000025850	FOSL1_MOUSE	P48755	14283
	MGI:1347476	Foxa2	ENSMUSG00000037025	ENSMUST00000109964	ENSMUSP00000045918	FOXA2_MOUSE	P35583	15376
	MGI:1347466	Foxc1	ENSMUSG00000050295	ENSMUST00000062292	ENSMUSP00000052196	FOXC1_MOUSE	Q61572	17300
	MGI:1347481	Foxc2	ENSMUSG00000046714	ENSMUST00000054691	ENSMUSP00000055290	FOXC2_MOUSE	Q61850	14234
	MGI:1347473	Foxd3	ENSMUSG00000067261	ENSMUST00000087285	ENSMUSP00000084541	FOXD3_MOUSE	Q61060	15221
	MGI:1347464	Foxg1	ENSMUSG00000020950	ENSMUST00000021333	ENSMUSP00000106375	FOXG1_MOUSE	Q60987	15228
	MGI:1347465	Foxh1	ENSMUSG00000033837	ENSMUST00000037824	ENSMUSP00000036591	FOXH1_MOUSE	O88621	14106
	MGI:1096329	Foxi1	ENSMUSG00000047861	ENSMUST00000060271	ENSMUSP00000058651	FOXI1_MOUSE	Q922I5	14233
	MGI:1347487	Foxm1	ENSMUSG00000001517	ENSMUST00000073316	ENSMUSP00000073041	FOXM1_MOUSE	O08696	14235
	MGI:1890077	Foxo1	ENSMUSG00000044167	ENSMUST00000053764	ENSMUSP00000055308	FOXO1_MOUSE	Q9R1E0	56458
	MGI:1914004	Foxp1	ENSMUSG00000030067	ENSMUST00000113324	ENSMUSP00000073953	FOXP1_MOUSE	P58462	108655
	MGI:2148705	Foxp2	ENSMUSG00000029563	ENSMUST00000115474	ENSMUSP00000111137	FOXP2_MOUSE	P58463	114142
	MGI:1921373	Foxp4	ENSMUSG00000023991	ENSMUST00000024790	ENSMUSP00000024790	FOXP4_MOUSE	Q9DBY0	74123
	MGI:1298228	Foxq1	ENSMUSG00000038415	ENSMUST00000042118	ENSMUSP00000036952	FOXQ1_MOUSE	O70220	15220
	MGI:1928394	Frap1	ENSMUSG00000028991	ENSMUST00000103221	ENSMUSP00000099510	FRAP_MOUSE	Q9JLN9	56717
	MGI:2385368	Fras1	ENSMUSG00000034687	ENSMUST00000036019	ENSMUSP00000043250	FRAS1_MOUSE	Q80T14	231470
	MGI:1100860	Frs2	ENSMUSG00000020170	ENSMUST00000020381	ENSMUSP00000020381	FRS2_MOUSE	Q8C180	327826
	MGI:95588	Fth1	ENSMUSG00000024661	ENSMUST00000025563	ENSMUSP00000025563	FRIH_MOUSE	P09528	14319
	MGI:97513	Furin	ENSMUSG00000030530	ENSMUST00000122232	ENSMUSP00000102985	FURIN_MOUSE	P23188	18550
	MGI:1096879	Fxn	ENSMUSG00000059363	ENSMUST00000081333	ENSMUSP00000080081	FRDA_MOUSE	O35943	14297
	MGI:108571	Fzd5	ENSMUSG00000045005	ENSMUST00000063982	ENSMUSP00000067783	FZD5_MOUSE	Q9EQD0	14367
	MGI:1926790	Fzr1	ENSMUSG00000020235	ENSMUST00000020457	ENSMUSP00000020457	FZR_MOUSE	Q9R1K5	56371
	MGI:1351465	G3bp1	ENSMUSG00000018583	ENSMUST00000018727	ENSMUSP00000018727	G3BP1_MOUSE	P97855	27041
	MGI:105979	G6pdx	ENSMUSG00000031400	ENSMUST00000004327	ENSMUSP00000004327	G6PD1_MOUSE	Q00612	14381
	MGI:108088	Gab1	ENSMUSG00000031714	ENSMUST00000034150	ENSMUSP00000034150	GAB1_MOUSE	Q9QYY0	14388
	MGI:95610	Gabpa	ENSMUSG00000008976	ENSMUST00000114184	ENSMUSP00000009120	GABPA_MOUSE	Q00422	14390
	MGI:95611	Gabpb1	ENSMUSG00000027361	ENSMUST00000110424	ENSMUSP00000106054	GABP1_MOUSE	Q00420	14391
	MGI:95621	Gabrb3	ENSMUSG00000033676	ENSMUST00000085240	ENSMUSP00000038051	GBRB3_MOUSE	P63080	14402
	MGI:95623	Gabrg2	ENSMUSG00000020436	ENSMUST00000070735	ENSMUSP00000063812	GBRG2_MOUSE	P22723	14406
	MGI:95632	Gad1	ENSMUSG00000070880	ENSMUST00000094934	ENSMUSP00000092539	DCE1_MOUSE	P48318	14415
	MGI:894693	Galnt1	ENSMUSG00000000420	ENSMUST00000000430	ENSMUSP00000000430	GALT1_MOUSE	O08912	14423
	MGI:95655	Gas1	ENSMUSG00000052957	ENSMUST00000065086	ENSMUSP00000064555	GAS1_MOUSE	Q01721	14451
	MGI:95661	Gata1	ENSMUSG00000031162	ENSMUST00000033502	ENSMUSP00000033502	GATA1_MOUSE	P17679	14460
	MGI:95662	Gata2	ENSMUSG00000015053	ENSMUST00000015197	ENSMUSP00000015197	GATA2_MOUSE	O09100	14461
	MGI:95663	Gata3	ENSMUSG00000015619	ENSMUST00000102976	ENSMUSP00000100041	GATA3_MOUSE	P23772	14462
	MGI:95664	Gata4	ENSMUSG00000021944	ENSMUST00000067417	ENSMUSP00000113891	GATA4_MOUSE	Q08369	14463
	MGI:107516	Gata6	ENSMUSG00000005836	ENSMUST00000047762	ENSMUSP00000041774	GATA6_MOUSE	Q61169	14465
	MGI:2384585	Gatad2a	ENSMUSG00000036180	ENSMUST00000065169	ENSMUSP00000070229	P66A_MOUSE	Q8CHY6	234366
	MGI:95665	Gba	ENSMUSG00000028048	ENSMUST00000077367	ENSMUSP00000076589	GLCM_MOUSE	P17439	14466
	MGI:99572	Gcgr	ENSMUSG00000025127	ENSMUST00000026119	ENSMUSP00000026119	GLR_MOUSE	Q61606	14527
	MGI:1270854	Gck	ENSMUSG00000041798	ENSMUST00000109822	ENSMUSP00000099984	HXK4_MOUSE	P52792	103988
	MGI:104990	Gclc	ENSMUSG00000032350	ENSMUST00000034905	ENSMUSP00000034905	GSH1_MOUSE	P97494	14629
	MGI:108045	Gcm1	ENSMUSG00000023333	ENSMUST00000024104	ENSMUSP00000024104	GCM1_MOUSE	P70348	14531
	MGI:1861438	Gcm2	ENSMUSG00000021362	ENSMUST00000021791	ENSMUSP00000021791	GCM2_MOUSE	O09102	107889
	MGI:95683	Gdf1	ENSMUSG00000055694	ENSMUST00000046516	ENSMUSP00000045892	GDF1_MOUSE	P20863	14559
	MGI:95686	Gdf3	ENSMUSG00000030117	ENSMUST00000032211	ENSMUSP00000032211	GDF3_MOUSE	Q07104	14562
	MGI:95689	Gdf6	ENSMUSG00000051279	ENSMUST00000057613	ENSMUSP00000062884	GDF6_MOUSE	P43028	242316
	MGI:1100842	Gfra1	ENSMUSG00000025089	ENSMUST00000026076	ENSMUSP00000026076	GFRA1_MOUSE	P97785	14585
	MGI:95708	Ghr	ENSMUSG00000055737	ENSMUST00000069451	ENSMUSP00000069457	GHR_MOUSE	P16882	14600
	MGI:1916520	Gins1	ENSMUSG00000027454	ENSMUST00000028948	ENSMUSP00000028948	PSF1_MOUSE	Q9CZ15	69270
	MGI:95713	Gja1	ENSMUSG00000050953	ENSMUST00000068581	ENSMUSP00000064536	CXA1_MOUSE	P23242	14609
	MGI:95720	Gjb2	ENSMUSG00000046352	ENSMUST00000055698	ENSMUSP00000054343	CXB2_MOUSE	Q00977	14619
	MGI:95721	Gjb3	ENSMUSG00000042367	ENSMUST00000046532	ENSMUSP00000046755	CXB3_MOUSE	P28231	14620
	MGI:95718	Gjc1	ENSMUSG00000034520	ENSMUST00000068933	ENSMUSP00000102690	CXG1_MOUSE	P28229	14615
	MGI:95727	Gli1	ENSMUSG00000025407	ENSMUST00000026474	ENSMUSP00000026474	GLI1_MOUSE	P47806	14632
	MGI:95728	Gli2	ENSMUSG00000048402	ENSMUST00000062483	ENSMUSP00000054837	Q0VGT2_MOUSE	Q0VGT2	14633
	MGI:95729	Gli3	ENSMUSG00000021318	ENSMUST00000110510	ENSMUSP00000106137	GLI3_MOUSE	Q61602	14634
	MGI:95739	Glul	ENSMUSG00000026473	ENSMUST00000086199	ENSMUSP00000083375	GLNA_MOUSE	P15105	14645
	MGI:1927344	Gmnn	ENSMUSG00000006715	ENSMUST00000006898	ENSMUSP00000106011	GEMI_MOUSE	O88513	57441
	MGI:95766	Gna11	ENSMUSG00000034781	ENSMUST00000043604	ENSMUSP00000043190	GNA11_MOUSE	P21278	14672
	MGI:95767	Gna12	ENSMUSG00000000149	ENSMUST00000000153	ENSMUSP00000000153	GNA12_MOUSE	P27600	14673
	MGI:95768	Gna13	ENSMUSG00000020611	ENSMUST00000020930	ENSMUSP00000020930	GNA13_MOUSE	P27601	14674
	MGI:95772	Gnai2	ENSMUSG00000032562	ENSMUST00000055704	ENSMUSP00000057543	GNAI2_MOUSE	P08752	14678
	MGI:95776	Gnaq	ENSMUSG00000024639	ENSMUST00000025541	ENSMUSP00000025541	GNAQ_MOUSE	P21279	14682
	MGI:95777	Gnas	ENSMUSG00000027523	ENSMUST00000080493	ENSMUSP00000079341	GNAS1_MOUSE	Q6R0H7	14683
	MGI:1354951	Gne	ENSMUSG00000028479	ENSMUST00000030201	ENSMUSP00000030201	GLCNE_MOUSE	Q91WG8	50798
	MGI:1353651	Gnl3	ENSMUSG00000042354	ENSMUST00000037739	ENSMUSP00000047119	GNL3_MOUSE	Q8CI11	30877
	MGI:1858963	Gnpnat1	ENSMUSG00000037722	ENSMUST00000046191	ENSMUSP00000042860	GNA1_MOUSE	Q9JK38	54342
	MGI:104903	Gpc3	ENSMUSG00000055653	ENSMUST00000069360	ENSMUSP00000064131	GPC3_MOUSE	Q8CFZ4	14734
	MGI:99778	Gpd2	ENSMUSG00000026827	ENSMUST00000112618	ENSMUSP00000028167	GPDM_MOUSE	Q64521	14571
	MGI:104767	Gpx4	ENSMUSG00000075706	ENSMUST00000097227	ENSMUSP00000101011	GPX41_MOUSE	O70325	625249
	MGI:95805	Grb2	ENSMUSG00000059923	ENSMUST00000106497	ENSMUSP00000021090	GRB2_MOUSE	Q60631	14784
	MGI:1344337	Grem1	ENSMUSG00000074934	ENSMUST00000099575	ENSMUSP00000097170	GREM1_MOUSE	O70326	23892
	MGI:2655333	Grhl3	ENSMUSG00000037188	ENSMUST00000105855	ENSMUSP00000101481	GRHL3_MOUSE	Q5FWH3	230824
	MGI:95819	Grin1	ENSMUSG00000026959	ENSMUST00000114310	ENSMUSP00000028335	NMDZ1_MOUSE	P35438	14810
	MGI:1921303	Grip1	ENSMUSG00000034813	ENSMUST00000041962	ENSMUSP00000042436	GRIP1_MOUSE	Q925T6	74053
	MGI:95841	Gsc	ENSMUSG00000021095	ENSMUST00000021513	ENSMUSP00000021513	GSC_MOUSE	Q02591	14836
	MGI:95891	H19	ENSMUSG00000000031	ENSMUST00000000031	ENSMUSP00000000031	Q61639_MOUSE	Q61639	14955
	MGI:95893	H1f0	ENSMUSG00000048769	ENSMUST00000052097		H10_MOUSE	P10922	14958
	MGI:1888388	H2afz	ENSMUSG00000037894	ENSMUST00000041045	ENSMUSP00000036907	H2AZ_MOUSE	P0C0S6	51788
	MGI:103577	Hand1	ENSMUSG00000037335	ENSMUST00000036917	ENSMUSP00000046999	HAND1_MOUSE	Q64279	15110
	MGI:103580	Hand2	ENSMUSG00000038193	ENSMUST00000040104	ENSMUSP00000044983	HAND2_MOUSE	Q61039	15111
	MGI:1261831	Hap1	ENSMUSG00000006930	ENSMUST00000056033	ENSMUSP00000050541	HAP1_MOUSE	O35668	15114
	MGI:107821	Has2	ENSMUSG00000022367	ENSMUST00000050544	ENSMUSP00000062212	HAS2_MOUSE	P70312	15117
	MGI:96019	Hba-x	ENSMUSG00000055609	ENSMUST00000020531	ENSMUSP00000020531	HBAZ_MOUSE	P06467	15126
	MGI:96020	Hbb	ENSMUSG00000073940	ENSMUST00000098192	ENSMUSP00000095794	HBB2_MOUSE	P02089
	MGI:96070	Hbegf	ENSMUSG00000024486	ENSMUST00000025363	ENSMUSP00000025363	HBEGF_MOUSE	Q06186	15200
	MGI:96052	Hck	ENSMUSG00000003283	ENSMUST00000003370	ENSMUSP00000003370	HCK_MOUSE	P08103	15162
	MGI:1298209	Hcn4	ENSMUSG00000032338	ENSMUST00000034889	ENSMUSP00000034889	HCN4_MOUSE	O70507	330953
	MGI:108086	Hdac1	ENSMUSG00000028800	ENSMUST00000102597	ENSMUSP00000099657	HDAC1_MOUSE	O09106	433759
	MGI:1097691	Hdac2	ENSMUSG00000019777	ENSMUST00000019911	ENSMUSP00000019911	HDAC2_MOUSE	P70288	15182
	MGI:1343091	Hdac3	ENSMUSG00000024454	ENSMUST00000043498	ENSMUSP00000037981	HDAC3_MOUSE	O88895	15183
	MGI:1891835	Hdac7	ENSMUSG00000022475	ENSMUST00000116409	ENSMUSP00000085744	HDAC7_MOUSE	Q8C2B3	56233
	MGI:106209	Hells	ENSMUSG00000025001	ENSMUST00000025965	ENSMUSP00000025965	HELLS_MOUSE	Q60848	15201
	MGI:104853	Hes1	ENSMUSG00000022528	ENSMUST00000023171	ENSMUSP00000023171	HES1_MOUSE	P35428	15205
	MGI:104876	Hes5	ENSMUSG00000048001	ENSMUST00000049621	ENSMUSP00000051118	HES5_MOUSE	P70120	15208
	MGI:96071	Hesx1	ENSMUSG00000040726	ENSMUST00000035433	ENSMUSP00000041999	HESX1_MOUSE	Q61658	15209
	MGI:1341800	Hey1	ENSMUSG00000040289	ENSMUST00000042412	ENSMUSP00000038014	HEY1_MOUSE	Q9WV93	15213
	MGI:1341884	Hey2	ENSMUSG00000019789	ENSMUST00000019924	ENSMUSP00000019924	HEY2_MOUSE	Q9QUS4	15214
	MGI:96079	Hgf	ENSMUSG00000028864	ENSMUST00000030683	ENSMUSP00000030683	HGF_MOUSE	Q08048	15234
	MGI:104681	Hgs	ENSMUSG00000025793	ENSMUST00000026900	ENSMUSP00000026900	HGS_MOUSE	Q99LI8	15239
	MGI:96086	Hhex	ENSMUSG00000024986	ENSMUST00000025944	ENSMUSP00000025944	HHEX_MOUSE	P43120	15242
	MGI:1341847	Hhip	ENSMUSG00000064325	ENSMUST00000079038	ENSMUSP00000078047		Q7TN16	15245
	MGI:106918	Hif1a	ENSMUSG00000021109	ENSMUST00000021530	ENSMUSP00000021530	HIF1A_MOUSE	Q61221	15251
	MGI:1099804	Hip1	ENSMUSG00000039959	ENSMUST00000060311	ENSMUSP00000059033	HIP1_MOUSE	Q8VD75	215114
	MGI:1314873	Hipk1	ENSMUSG00000008730	ENSMUST00000118317	ENSMUSP00000029438	HIPK1_MOUSE	O88904	15257
	MGI:1314872	Hipk2	ENSMUSG00000061436	ENSMUST00000038777	ENSMUSP00000045457	HIPK2_MOUSE	Q9QZR5	15258
	MGI:99430	Hira	ENSMUSG00000022702	ENSMUST00000004222	ENSMUSP00000004222	HIRA_MOUSE	Q61666	15260
	MGI:1931526	Hist1h1c	ENSMUSG00000036181	ENSMUST00000040914	ENSMUSP00000045816	H12_MOUSE	P15864	50708
	MGI:107502	Hist1h1d	ENSMUSG00000052565	ENSMUST00000045301	ENSMUSP00000044395	H13_MOUSE	P43277	14957
	MGI:1931527	Hist1h1e	ENSMUSG00000051627	ENSMUST00000062045	ENSMUSP00000057308	H14_MOUSE	P43274	50709
	MGI:1315197	Hk2	ENSMUSG00000000628	ENSMUST00000000642	ENSMUSP00000000642	HXK2_MOUSE	O08528	15277
	MGI:96109	Hlx	ENSMUSG00000039377	ENSMUST00000048572	ENSMUSP00000040505	HLX_MOUSE	Q61670	15284
	MGI:96158	Hmgcl	ENSMUSG00000028672	ENSMUST00000030432	ENSMUSP00000030432	HMGCL_MOUSE	P38060	15356
	MGI:96159	Hmgcr	ENSMUSG00000021670	ENSMUST00000022176	ENSMUSP00000022176	HMDH_MOUSE	Q01237	15357
	MGI:96120	Hmgn1	ENSMUSG00000040681	ENSMUST00000050884	ENSMUSP00000061012	HMGN1_MOUSE	P18608	15312
	MGI:96163	Hmox1	ENSMUSG00000005413	ENSMUST00000005548	ENSMUSP00000005548	HMOX1_MOUSE	P14901	15368
	MGI:98504	Hnf1a	ENSMUSG00000029556	ENSMUST00000031535	ENSMUSP00000031535	HNF1A_MOUSE	P22361	21405
	MGI:98505	Hnf1b	ENSMUSG00000020679	ENSMUST00000021016	ENSMUSP00000021016	HNF1B_MOUSE	P27889	21410
	MGI:109128	Hnf4a	ENSMUSG00000017950	ENSMUST00000018094	ENSMUSP00000018094	HNF4A_MOUSE	P49698	15378
	MGI:96170	Hoxa1	ENSMUSG00000029844	ENSMUST00000000964	ENSMUSP00000000964	HXA1_MOUSE	P09022	15394
	MGI:96172	Hoxa11	ENSMUSG00000038210	ENSMUST00000048026	ENSMUSP00000040920	HXA11_MOUSE	P31311	15396
	MGI:96173	Hoxa13	ENSMUSG00000038203	ENSMUST00000047993	ENSMUSP00000039170	HXA13_MOUSE	Q62424	15398
	MGI:96175	Hoxa3	ENSMUSG00000079560	ENSMUST00000114434	ENSMUSP00000043008	HXA3_MOUSE	P02831	15400
	MGI:96179	Hoxa7	ENSMUSG00000038236	ENSMUST00000048715	ENSMUSP00000048648	HXA7_MOUSE	P02830	15404
	MGI:96185	Hoxb4	ENSMUSG00000038692	ENSMUST00000049241	ENSMUSP00000048002	HXB4_MOUSE	P10284	15412
	MGI:96203	Hoxd11	ENSMUSG00000042499	ENSMUST00000048086	ENSMUSP00000045392	HXD11_MOUSE	P23813	15431
	MGI:96205	Hoxd13	ENSMUSG00000001819	ENSMUST00000001872	ENSMUSP00000001872	HXD13_MOUSE	P70217	15433
	MGI:96217	Hprt1	ENSMUSG00000025630	ENSMUST00000026723	ENSMUSP00000026723	HPRT_MOUSE	P00493	15452
	MGI:1354958	Hs6st1	ENSMUSG00000045216	ENSMUST00000088174	ENSMUSP00000085499	H6ST1_MOUSE	Q9QYK5	50785
	MGI:1096386	Hsd17b2	ENSMUSG00000031844	ENSMUST00000034304	ENSMUSP00000034304	DHB2_MOUSE	P51658	15486
	MGI:1330808	Hsd17b7	ENSMUSG00000026675	ENSMUST00000111353	ENSMUSP00000027989	DHB7_MOUSE	O88736	15490
	MGI:96238	Hsf1	ENSMUSG00000022556	ENSMUST00000023215	ENSMUSP00000023215	HSF1_MOUSE	P38532	15499
	MGI:96239	Hsf2	ENSMUSG00000019878	ENSMUST00000081139	ENSMUSP00000079913	HSF2_MOUSE	P38533	15500
	MGI:95835	Hspa5	ENSMUSG00000026864	ENSMUST00000028222	ENSMUSP00000028222	GRP78_MOUSE	P20029	14828
	MGI:96257	Hspg2	ENSMUSG00000028763	ENSMUST00000030547	ENSMUSP00000095450	PGBM_MOUSE	Q05793	15530
	MGI:109323	Htr2b	ENSMUSG00000026228	ENSMUST00000027431	ENSMUSP00000027431	5HT2B_MOUSE	Q02152	15559
	MGI:109246	Htr4	ENSMUSG00000026322	ENSMUST00000027560	ENSMUSP00000027560	5HT4R_MOUSE	P97288	15562
	MGI:96067	Htt	ENSMUSG00000029104	ENSMUST00000080036	ENSMUSP00000078945	HD_MOUSE	P42859	15194
	MGI:1277962	Hus1	ENSMUSG00000020413	ENSMUST00000020683	ENSMUSP00000020683	HUS1_MOUSE	Q8BQY8	15574
	MGI:108030	Hyou1	ENSMUSG00000032115	ENSMUST00000066601	ENSMUSP00000068594	HYOU1_MOUSE	Q9JKR6	12282
	MGI:1888594	Icmt	ENSMUSG00000039662	ENSMUST00000048892	ENSMUSP00000043390	ICMT_MOUSE	Q9EQK7	57295
	MGI:96396	Id1	ENSMUSG00000042745	ENSMUST00000109824	ENSMUSP00000105449	ID1_MOUSE	P20067	15901
	MGI:96398	Id3	ENSMUSG00000007872	ENSMUST00000008016	ENSMUSP00000008016	ID3_MOUSE	P41133	15903
	MGI:2682064	Ift172	ENSMUSG00000038564	ENSMUST00000041565	ENSMUSP00000049335	IF172_MOUSE	Q6VH22	67661
	MGI:1915585	Ift20	ENSMUSG00000001105	ENSMUST00000050366	ENSMUSP00000051699	IFT20_MOUSE	Q61025	55978
	MGI:1921166	Ift57	ENSMUSG00000032965	ENSMUST00000046777	ENSMUSP00000046645	IFT57_MOUSE	Q8BXG3	73916
	MGI:96432	Igf1	ENSMUSG00000020053	ENSMUST00000062862	ENSMUSP00000093005	IGF1_MOUSE	P05017	16000
	MGI:96433	Igf1r	ENSMUSG00000005533	ENSMUST00000005671	ENSMUSP00000005671	IGF1R_MOUSE	Q60751	16001
	MGI:96435	Igf2r	ENSMUSG00000023830	ENSMUST00000024599	ENSMUSP00000024599	MPRI_MOUSE	Q07113	16004
	MGI:96533	Ihh	ENSMUSG00000006538	ENSMUST00000006713	ENSMUSP00000006713	IHH_MOUSE	P97812	16147
	MGI:1338071	Ikbkb	ENSMUSG00000031537	ENSMUST00000033939	ENSMUSP00000033939	IKKB_MOUSE	O88351	16150
	MGI:1338074	Ikbkg	ENSMUSG00000004221	ENSMUST00000004330	ENSMUSP00000004330	NEMO_MOUSE	O88522	16151
	MGI:107426	Il11ra1	ENSMUSG00000073889	ENSMUST00000108041	ENSMUSP00000095736	I11RA_MOUSE	Q64385	16157
	MGI:96560	Il6st	ENSMUSG00000021756	ENSMUST00000070731	ENSMUSP00000064205	IL6RB_MOUSE	Q00560	16195
	MGI:1195267	Ilk	ENSMUSG00000030890	ENSMUST00000033182	ENSMUSP00000033182	ILK_MOUSE	O55222	16202
	MGI:109367	Impdh2	ENSMUSG00000062867	ENSMUST00000081111	ENSMUSP00000079888	IMDH2_MOUSE	P24547	23918
	MGI:1313288	Incenp	ENSMUSG00000024660	ENSMUST00000113168	ENSMUSP00000108793	INCE_MOUSE	Q9WU62	16319
	MGI:103257	Inpp5b	ENSMUSG00000028894	ENSMUST00000071763	ENSMUSP00000071671	Q8K337_MOUSE	Q8K337	16330
	MGI:1859980	Insm1	ENSMUSG00000068154	ENSMUST00000089257	ENSMUSP00000092048	INSM1_MOUSE	Q63ZV0	53626
	MGI:1915760	Ints1	ENSMUSG00000029547	ENSMUST00000072607	ENSMUSP00000072406	INT1_MOUSE	Q6P4S8	68510
	MGI:1916968	Ipmk	ENSMUSG00000060733	ENSMUST00000121446	ENSMUSP00000078240	IPMK_MOUSE	Q7TT16	69718
	MGI:1859211	Irf6	ENSMUSG00000026638	ENSMUST00000076521	ENSMUSP00000075839	IRF6_MOUSE	P97431	54139
	MGI:101791	Isl1	ENSMUSG00000042258	ENSMUST00000036060	ENSMUSP00000044879	ISL1_MOUSE	P61372	16392
	MGI:96603	Itga4	ENSMUSG00000027009	ENSMUST00000028395	ENSMUSP00000028395	ITA4_MOUSE	Q00651	16401
	MGI:96604	Itga5	ENSMUSG00000000555	ENSMUST00000023128	ENSMUSP00000023128	ITA5_MOUSE	P11688	16402
	MGI:96605	Itga6	ENSMUSG00000027111	ENSMUST00000036783	ENSMUSP00000040155	ITA6_MOUSE	Q61739	16403
	MGI:102700	Itga7	ENSMUSG00000025348	ENSMUST00000073153	ENSMUSP00000072897	ITA7_MOUSE	Q61738	16404
	MGI:96608	Itgav	ENSMUSG00000027087	ENSMUST00000028499	ENSMUSP00000028499	ITAV_MOUSE	P43406	16410
	MGI:96610	Itgb1	ENSMUSG00000025809	ENSMUST00000090006	ENSMUSP00000087457	ITB1_MOUSE	P09055	16412
	MGI:96611	Itgb2	ENSMUSG00000000290	ENSMUST00000000299	ENSMUSP00000000299	ITB2_MOUSE	P11835	16414
	MGI:96612	Itgb3	ENSMUSG00000020689	ENSMUST00000021028	ENSMUSP00000021028	ITB3_MOUSE	O54890	16416
	MGI:1338035	Itgb8	ENSMUSG00000025321	ENSMUST00000026360	ENSMUSP00000026360	Q0VBD0_MOUSE	Q0VBD0	320910
	MGI:96623	Itpr1	ENSMUSG00000030102	ENSMUST00000032192	ENSMUSP00000032192	ITPR1_MOUSE	P11881	16438
	MGI:1095416	Jag1	ENSMUSG00000027276	ENSMUST00000028735	ENSMUSP00000028735	JAG1_MOUSE	Q9QXX0	16449
	MGI:1098270	Jag2	ENSMUSG00000002799	ENSMUST00000075827	ENSMUSP00000075224	JAG2_MOUSE	Q9QYE5	16450
	MGI:96629	Jak2	ENSMUSG00000024789	ENSMUST00000025705	ENSMUSP00000064394	JAK2_MOUSE	Q62120	16452
	MGI:1858910	Jmjd6	ENSMUSG00000056962	ENSMUST00000047616	ENSMUSP00000047570	JMJD6_MOUSE	Q9ERI5	107817
	MGI:1891496	Jph2	ENSMUSG00000017817	ENSMUST00000017961	ENSMUSP00000105052	JPH2_MOUSE	Q9ET78	59091
	MGI:96646	Jun	ENSMUSG00000052684	ENSMUST00000107094	ENSMUSP00000054270	JUN_MOUSE	P05627	16476
	MGI:96647	Junb	ENSMUSG00000052837	ENSMUST00000064922	ENSMUSP00000064680	JUNB_MOUSE	P09450	16477
	MGI:96650	Jup	ENSMUSG00000001552	ENSMUST00000001592	ENSMUSP00000001592	PLAK_MOUSE	Q02257	16480
	MGI:1343101	Kat2a	ENSMUSG00000020918	ENSMUST00000100451	ENSMUSP00000099407	GCNL2_MOUSE	Q9JHD2	14534
	MGI:1343094	Kat2b	ENSMUSG00000000708	ENSMUST00000000724	ENSMUSP00000000724	PCAF_MOUSE	Q9JHD1	18519
	MGI:1932051	Kat5	ENSMUSG00000024926	ENSMUST00000113640	ENSMUSP00000025865	TIP60_MOUSE	Q8CHK4	81601
	MGI:96654	Kcna1	ENSMUSG00000047976	ENSMUST00000055168	ENSMUSP00000055225	KCNA1_MOUSE	P16388	16485
	MGI:96683	Kdr	ENSMUSG00000062960	ENSMUST00000076072	ENSMUSP00000075443	VGFR2_MOUSE	P35918	16542
	MGI:893579	Khdrbs1	ENSMUSG00000028790	ENSMUST00000066257	ENSMUSP00000066516	KHDR1_MOUSE	Q60749	20218
	MGI:107689	Kif3a	ENSMUSG00000018395	ENSMUST00000118353	ENSMUSP00000112782	KIF3A_MOUSE	P28741	16568
	MGI:107688	Kif3b	ENSMUSG00000027475	ENSMUST00000028977	ENSMUSP00000028977	KIF3B_MOUSE	Q61771	16569
	MGI:109564	Kif5a	ENSMUSG00000074657	ENSMUST00000099172	ENSMUSP00000096775	KIF5A_MOUSE	P33175	16572
	MGI:1098268	Kif5b	ENSMUSG00000006740	ENSMUST00000025083	ENSMUSP00000025083	KINH_MOUSE	Q61768	16573
	MGI:2148793	Kiss1r	ENSMUSG00000035773	ENSMUST00000045529	ENSMUSP00000040516	KISSR_MOUSE	Q91V45	114229
	MGI:96677	Kit	ENSMUSG00000005672	ENSMUST00000005815	ENSMUSP00000005815	KIT_MOUSE	P05532	16590
	MGI:1342771	Klf1	ENSMUSG00000054191	ENSMUST00000067060	ENSMUSP00000064366	KLF1_MOUSE	P46099	16596
	MGI:1342772	Klf2	ENSMUSG00000055148	ENSMUST00000067912	ENSMUSP00000064823	KLF2_MOUSE	Q60843	16598
	MGI:1338056	Klf5	ENSMUSG00000005148	ENSMUST00000005279	ENSMUSP00000005279	KLF5_MOUSE	Q9Z0Z7	12224
	MGI:1346318	Klf6	ENSMUSG00000000078	ENSMUST00000000080	ENSMUSP00000000080	KLF6_MOUSE	O08584	23849
	MGI:96680	Kras	ENSMUSG00000030265	ENSMUST00000111710	ENSMUSP00000032397	RASK_MOUSE	P32883	16653
	MGI:1930618	Krit1	ENSMUSG00000000600	ENSMUST00000080085	ENSMUSP00000078985	KRIT1_MOUSE	Q6S5J6	79264
	MGI:96685	Krt10	ENSMUSG00000019761	ENSMUST00000103131	ENSMUSP00000099420	K1C10_MOUSE	P02535	16661
	MGI:96692	Krt18	ENSMUSG00000023043	ENSMUST00000023803	ENSMUSP00000023803	K1C18_MOUSE	P05784	16668
	MGI:96693	Krt19	ENSMUSG00000020911	ENSMUST00000007317	ENSMUSP00000007317	K1C19_MOUSE	P19001	16669
	MGI:96705	Krt8	ENSMUSG00000049382	ENSMUST00000023952	ENSMUSP00000023952	K2C8_MOUSE	P11679	16691
	MGI:96721	L1cam	ENSMUSG00000031391	ENSMUST00000102871	ENSMUSP00000099935	L1CAM_MOUSE	P11627	16728
	MGI:2143628	L3mbtl3	ENSMUSG00000039089	ENSMUST00000040219	ENSMUSP00000037619	LMBL3_MOUSE	Q8BLB7	237339
	MGI:99892	Lama1	ENSMUSG00000032796	ENSMUST00000035471	ENSMUSP00000043957	LAMA1_MOUSE	P19137	16772
	MGI:105382	Lama5	ENSMUSG00000015647	ENSMUST00000015791	ENSMUSP00000015791	LAMA5_MOUSE	Q61001	16776
	MGI:99914	Lamc1	ENSMUSG00000026478	ENSMUST00000027752	ENSMUSP00000027752	LAMC1_MOUSE	P02468	226519
	MGI:96745	Lamp1	ENSMUSG00000031447	ENSMUST00000110847	ENSMUSP00000033824	LAMP1_MOUSE	P11438	16783
	MGI:96748	Lamp2	ENSMUSG00000016534	ENSMUST00000074913	ENSMUSP00000016678	LAMP2_MOUSE	P17047	16784
	MGI:1354386	Lats2	ENSMUSG00000021959	ENSMUST00000022531	ENSMUSP00000022531	LATS2_MOUSE	Q7TSJ6	50523
	MGI:104867	Lbx1	ENSMUSG00000025216	ENSMUST00000099401	ENSMUSP00000096997	LBX1_MOUSE	P52955	16814
	MGI:1321402	Lcp2	ENSMUSG00000002699	ENSMUST00000052413	ENSMUSP00000056621	LCP2_MOUSE	Q60787	16822
	MGI:894762	Ldb1	ENSMUSG00000025223	ENSMUST00000026252	ENSMUSP00000026252	LDB1_MOUSE	P70662	16825
	MGI:107405	Lefty1	ENSMUSG00000038793	ENSMUST00000037361	ENSMUSP00000041427	LFTY1_MOUSE	Q64280	13590
	MGI:2443573	Lefty2	ENSMUSG00000066652	ENSMUST00000085797	ENSMUSP00000082952	LFTY2_MOUSE	P57785	320202
	MGI:3580376	Lemd3	ENSMUSG00000048661	ENSMUST00000119093	ENSMUSP00000113103	MAN1_MOUSE	Q9WU40	380664
	MGI:1891468	Lgr4	ENSMUSG00000050199	ENSMUST00000046548	ENSMUSP00000047325	LGR4_MOUSE	A2ARI4	107515
	MGI:99783	Lhx1	ENSMUSG00000018698	ENSMUST00000018842	ENSMUSP00000018842	LHX1_MOUSE	P63006	16869
	MGI:102673	Lhx3	ENSMUSG00000026934	ENSMUST00000028302	ENSMUSP00000056822	LHX3_MOUSE	P50481	16871
	MGI:101776	Lhx4	ENSMUSG00000026468	ENSMUST00000027740	ENSMUSP00000027740	LHX4_MOUSE	P53776	16872
	MGI:1934604	Lias	ENSMUSG00000029199	ENSMUST00000031101	ENSMUSP00000031101	LIAS_MOUSE	Q99M04	79464
	MGI:96788	Lifr	ENSMUSG00000054263	ENSMUST00000067190	ENSMUSP00000064551	LIFR_MOUSE	P42703	16880
	MGI:109152	Lig3	ENSMUSG00000020697	ENSMUST00000021039	ENSMUSP00000021039	DNLI3_MOUSE	P97386	16882
	MGI:1335098	Lig4	ENSMUSG00000049717	ENSMUST00000095476	ENSMUSP00000093130	DNLI4_MOUSE	Q8BTF7	319583
	MGI:1195263	Lims1	ENSMUSG00000019920	ENSMUST00000020077	ENSMUSP00000020078	LIMS1_MOUSE	Q99JW4	110829
	MGI:102811	Lmo2	ENSMUSG00000032698	ENSMUST00000111140	ENSMUSP00000106773	RBTN2_MOUSE	P25801	16909
	MGI:109360	Lmo4	ENSMUSG00000028266	ENSMUST00000029933	ENSMUSP00000029933	LMO4_MOUSE	P61969	16911
	MGI:3036247	Lmtk2	ENSMUSG00000038970	ENSMUST00000041804	ENSMUSP00000048238	LMTK2_MOUSE	Q3TYD6	231876
	MGI:96817	Lox	ENSMUSG00000024529	ENSMUST00000025409	ENSMUSP00000025409	LYOX_MOUSE	P28301	16948
	MGI:108429	Lpar1	ENSMUSG00000038668	ENSMUST00000107575	ENSMUSP00000103201	LPAR1_MOUSE	P61793	14745
	MGI:96828	Lrp1	ENSMUSG00000040249	ENSMUST00000049149	ENSMUSP00000044004	LRP1_MOUSE	Q91ZX7	16971
	MGI:95794	Lrp2	ENSMUSG00000027070	ENSMUST00000080953	ENSMUSP00000079752	LRP2_MOUSE	A2ARV4	14725
	MGI:2442252	Lrp4	ENSMUSG00000027253	ENSMUST00000028689	ENSMUSP00000028689	LRP4_MOUSE	Q8VI56	228357
	MGI:99502	Ltbp2	ENSMUSG00000002020	ENSMUST00000002073	ENSMUSP00000002073	LTBP2_MOUSE	O08999	16997
	MGI:107527	Ly6a	ENSMUSG00000075602	ENSMUST00000023248	ENSMUSP00000023248	LY6A_MOUSE	P05533	110454
	MGI:96904	M6pr	ENSMUSG00000007458	ENSMUST00000112610	ENSMUSP00000007602	MPRD_MOUSE	P24668	17113
	MGI:108559	Macf1	ENSMUSG00000028649	ENSMUST00000084301	ENSMUSP00000080755	MACF1_MOUSE	Q9QXZ0	11426
	MGI:1341857	Mad1l1	ENSMUSG00000029554	ENSMUST00000031534	ENSMUSP00000031534	MD1L1_MOUSE	Q9WTX8	17120
	MGI:1860374	Mad2l1	ENSMUSG00000029910	ENSMUST00000116605	ENSMUSP00000078504	MD2L1_MOUSE	Q9Z1B5	56150
	MGI:96909	Maf	ENSMUSG00000055435	ENSMUST00000069009	ENSMUSP00000067704	MAF_MOUSE	P54843	17132
	MGI:104555	Mafb	ENSMUSG00000074622	ENSMUST00000099126	ENSMUSP00000096728	MAFB_MOUSE	P54841	16658
	MGI:96911	Mafg	ENSMUSG00000051510	ENSMUST00000058162	ENSMUSP00000053899	MAFG_MOUSE	O54790	17134
	MGI:99951	Mafk	ENSMUSG00000018143	ENSMUST00000018287	ENSMUSP00000018287	MAFK_MOUSE	Q61827	17135
	MGI:1346866	Map2k1	ENSMUSG00000004936	ENSMUST00000005066	ENSMUSP00000005066	MP2K1_MOUSE	P31938	26395
	MGI:1346869	Map2k4	ENSMUSG00000033352	ENSMUST00000046963	ENSMUSP00000041282	MP2K4_MOUSE	P47809	26398
	MGI:1346871	Map2k7	ENSMUSG00000002948	ENSMUST00000052385	ENSMUSP00000050752	MP2K7_MOUSE	Q8CE90	26400
	MGI:1346874	Map3k3	ENSMUSG00000020700	ENSMUST00000002044	ENSMUSP00000002044	M3K3_MOUSE	Q61084	26406
	MGI:1346875	Map3k4	ENSMUSG00000014426	ENSMUST00000089058	ENSMUSP00000086459	M3K4_MOUSE	O08648	26407
	MGI:1346877	Map3k7	ENSMUSG00000028284	ENSMUST00000037607	ENSMUSP00000079734	M3K7_MOUSE	Q62073	26409
	MGI:1915902	Map3k7ip2	ENSMUSG00000015755	ENSMUST00000015899	ENSMUSP00000015899	TAB2_MOUSE	Q99K90	68652
	MGI:1349394	Map4k4	ENSMUSG00000026074	ENSMUST00000088000	ENSMUSP00000027244	M4K4_MOUSE	P97820	26921
	MGI:1346858	Mapk1	ENSMUSG00000063358	ENSMUST00000023462	ENSMUSP00000065983	MK01_MOUSE	P63085	26413
	MGI:1346865	Mapk14	ENSMUSG00000053436	ENSMUST00000062694	ENSMUSP00000061958	MK14_MOUSE	P47811	26416
	MGI:1346859	Mapk3	ENSMUSG00000063065	ENSMUST00000050201	ENSMUSP00000051619	MK03_MOUSE	Q63844	26417
	MGI:1346347	Mapk7	ENSMUSG00000001034	ENSMUST00000079080	ENSMUSP00000112070	MK07_MOUSE	Q9WVS8	23939
	MGI:1346861	Mapk8	ENSMUSG00000021936	ENSMUST00000111944	ENSMUSP00000107576	MK08_MOUSE	Q91Y86	26419
	MGI:1309464	Mapk8ip1	ENSMUSG00000027223	ENSMUST00000050312	ENSMUSP00000050773	JIP1_MOUSE	Q9WVI9	19099
	MGI:1353598	Mapk8ip3	ENSMUSG00000024163	ENSMUST00000115229	ENSMUSP00000085683	JIP3_MOUSE	Q9ESN9	30957
	MGI:1346862	Mapk9	ENSMUSG00000020366	ENSMUST00000020634	ENSMUSP00000042744	MK09_MOUSE	Q9WTU6	26420
	MGI:96907	Marcks	ENSMUSG00000069662	ENSMUST00000092584	ENSMUSP00000090245	MARCS_MOUSE	P26645	17118
	MGI:96921	Max	ENSMUSG00000059436	ENSMUST00000110395	ENSMUSP00000106025	MAX_MOUSE	P28574	17187
	MGI:96922	Mb	ENSMUSG00000080083	ENSMUST00000116196	ENSMUSP00000111902	MYG_MOUSE	P04247	17189
	MGI:1333813	Mbd2	ENSMUSG00000024513	ENSMUST00000074058	ENSMUSP00000073701	MBD2_MOUSE	Q9Z2E1	17191
	MGI:1333812	Mbd3	ENSMUSG00000035478	ENSMUST00000092295	ENSMUSP00000089948	MBD3_MOUSE	Q9Z2D8	17192
	MGI:101769	Mcl1	ENSMUSG00000038612	ENSMUST00000037947	ENSMUSP00000044048	MCL1_MOUSE	P97287	17210
	MGI:1930089	Mcm3ap	ENSMUSG00000001150	ENSMUST00000001178	ENSMUSP00000001178	MCM3A_MOUSE	Q9WUU9	54387
	MGI:107687	Mdfi	ENSMUSG00000032717	ENSMUST00000066368	ENSMUSP00000069915	MDFI_MOUSE	P70331	17240
	MGI:96952	Mdm2	ENSMUSG00000020184	ENSMUST00000020408	ENSMUSP00000020408	MDM2_MOUSE	P23804	17246
	MGI:107934	Mdm4	ENSMUSG00000054387	ENSMUST00000067398	ENSMUSP00000068661	MDM4_MOUSE	O35618	17248
	MGI:1100846	Med1	ENSMUSG00000018160	ENSMUST00000107545	ENSMUSP00000090411	MED1_MOUSE	Q925J9	19014
	MGI:1347064	Med21	ENSMUSG00000030291	ENSMUST00000032429	ENSMUSP00000032429	MED21_MOUSE	Q9CQ39	108098
	MGI:1344385	Med24	ENSMUSG00000017210	ENSMUST00000100500	ENSMUSP00000017354	MED24_MOUSE	Q99K74	23989
	MGI:99458	Mef2c	ENSMUSG00000005583	ENSMUST00000109560	ENSMUSP00000105188	MEF2C_MOUSE	Q8CFN5	17260
	MGI:104717	Meis1	ENSMUSG00000020160	ENSMUST00000102878	ENSMUSP00000069277	MEIS1_MOUSE	Q60954	17268
	MGI:1316736	Men1	ENSMUSG00000024947	ENSMUST00000113502	ENSMUSP00000109130	MEN1_MOUSE	O88559	17283
	MGI:103220	Meox1	ENSMUSG00000001493	ENSMUST00000107175	ENSMUSP00000051158	MEOX1_MOUSE	P32442	17285
	MGI:103219	Meox2	ENSMUSG00000036144	ENSMUST00000041183	ENSMUSP00000043587	MEOX2_MOUSE	P32443	17286
	MGI:96964	Mep1b	ENSMUSG00000024313	ENSMUST00000115840	ENSMUSP00000080866	MEP1B_MOUSE	Q61847	17288
	MGI:107785	Mesp1	ENSMUSG00000030544	ENSMUST00000032760	ENSMUSP00000032760	MESP1_MOUSE	P97309	17292
	MGI:1096325	Mesp2	ENSMUSG00000030543	ENSMUST00000107394	ENSMUSP00000103017	MESP2_MOUSE	O08574	17293
	MGI:96968	Mest	ENSMUSG00000051855	ENSMUST00000063387	ENSMUSP00000069673	MEST_MOUSE	Q07646	17294
	MGI:96969	Met	ENSMUSG00000009376	ENSMUST00000115443	ENSMUSP00000079324	MET_MOUSE	P16056	17295
	MGI:1929701	Metap2	ENSMUSG00000036112	ENSMUST00000047910	ENSMUSP00000048285	AMPM2_MOUSE	O08663	56307
	MGI:1914664	Mfn1	ENSMUSG00000027668	ENSMUST00000091257	ENSMUSP00000088801	MFN1_MOUSE	Q811U4	67414
	MGI:2442230	Mfn2	ENSMUSG00000029020	ENSMUST00000105716	ENSMUSP00000101341	MFN2_MOUSE	Q80U63	170731
	MGI:2444881	Mfsd7b	ENSMUSG00000066595	ENSMUST00000085635	ENSMUSP00000082777	B2RXV4_MOUSE	B2RXV4	226844
	MGI:96973	Mgat1	ENSMUSG00000020346	ENSMUST00000081794	ENSMUSP00000080484	MGAT1_MOUSE	P27808	17308
	MGI:2384966	Mgat2	ENSMUSG00000043998	ENSMUST00000060579	ENSMUSP00000057905	MGAT2_MOUSE	Q921V5	217664
	MGI:2443157	Mib1	ENSMUSG00000024294	ENSMUST00000052838	ENSMUSP00000054428	MIB1_MOUSE	Q80SY4	225164
	MGI:96982	Mif	ENSMUSG00000033307	ENSMUST00000038169	ENSMUSP00000041149	MIF_MOUSE	P34884	17319
	MGI:1351322	Mixl1	ENSMUSG00000026497	ENSMUST00000027778	ENSMUSP00000027778	MIXL1_MOUSE	Q9WUI0	27217
	MGI:1891836	Mkks	ENSMUSG00000027274	ENSMUST00000110089	ENSMUSP00000112106	MKKS_MOUSE	Q9JI70	59030
	MGI:2384495	Mkl1	ENSMUSG00000042292	ENSMUST00000109579	ENSMUSP00000105207	MKL1_MOUSE	Q8K4J6	223701
	MGI:96995	Mll1	ENSMUSG00000002028	ENSMUST00000114689	ENSMUSP00000110337	HRX_MOUSE	P55200	214162
	MGI:2682319	Mll2	ENSMUSG00000048154	ENSMUST00000023741	ENSMUSP00000023741	Q6PDK2_MOUSE	Q6PDK2	381022
	MGI:1927238	Mllt1	ENSMUSG00000024212	ENSMUST00000025053	ENSMUSP00000025053	Q9ERL0_MOUSE	Q9ERL0	64144
	MGI:1917372	Mllt3	ENSMUSG00000028496	ENSMUST00000097993	ENSMUSP00000095603	AF9_MOUSE	A2AM29	70122
	MGI:1314653	Mllt4	ENSMUSG00000068036	ENSMUST00000077439	ENSMUSP00000076652	AFAD_MOUSE	Q9QZQ1	17356
	MGI:101900	Mmp14	ENSMUSG00000000957	ENSMUST00000089688	ENSMUSP00000087119	MMP14_MOUSE	P53690	17387
	MGI:97009	Mmp2	ENSMUSG00000031740	ENSMUST00000034187	ENSMUSP00000034187	MMP2_MOUSE	P33434	17390
	MGI:106207	Mnat1	ENSMUSG00000021103	ENSMUST00000021523	ENSMUSP00000021523	MAT1_MOUSE	P51949	17420
	MGI:109150	Mnt	ENSMUSG00000000282	ENSMUST00000000291	ENSMUSP00000000291	MNT_MOUSE	O08789	17428
	MGI:109160	Mnx1	ENSMUSG00000001566	ENSMUST00000001608	ENSMUSP00000001608	MNX1_MOUSE	Q9QZW9	15285
	MGI:1096551	Morf4l1	ENSMUSG00000043223	ENSMUST00000077786	ENSMUSP00000083017	MO4L1_MOUSE	P60762	21761
	MGI:1927167	Morf4l2	ENSMUSG00000031422	ENSMUST00000113097	ENSMUSP00000108722	MO4L2_MOUSE	Q9R0Q4	56397
	MGI:97076	Mpl	ENSMUSG00000006389	ENSMUST00000006556	ENSMUSP00000099732	TPOR_MOUSE	Q08351	17480
	MGI:97142	Mrc1	ENSMUSG00000026712	ENSMUST00000028045	ENSMUSP00000028045	MRC1_MOUSE	Q61830	17533
	MGI:1860483	Msgn1	ENSMUSG00000047002	ENSMUST00000049877	ENSMUSP00000055001	MSGN1_MOUSE	Q9JK54	56184
	MGI:99614	Mst1r	ENSMUSG00000032584	ENSMUST00000035203	ENSMUSP00000035203	RON_MOUSE	Q62190	19882
	MGI:97168	Msx1	ENSMUSG00000048450	ENSMUST00000063116	ENSMUSP00000058354	MSX1_MOUSE	P13297	17701
	MGI:1346340	Mta2	ENSMUSG00000071646	ENSMUST00000096240	ENSMUSP00000093959	MTA2_MOUSE	Q9R190	23942
	MGI:1306778	Mtap1b	ENSMUSG00000052727	ENSMUST00000064762	ENSMUSP00000068374	MAP1B_MOUSE	P14873	17755
	MGI:97175	Mtap2	ENSMUSG00000015222	ENSMUST00000024639	ENSMUSP00000109646	MAP2_MOUSE	P20357	17756
	MGI:1099452	Mtm1	ENSMUSG00000031337	ENSMUST00000033700	ENSMUSP00000057182	MTM1_MOUSE	Q9Z2C5	17772
	MGI:1924366	Mtmr2	ENSMUSG00000031918	ENSMUST00000115652	ENSMUSP00000111316	MTMR2_MOUSE	Q9Z2D1	77116
	MGI:894292	Mtr	ENSMUSG00000021311	ENSMUST00000099856	ENSMUSP00000097442	METH_MOUSE	A6H5Y3	238505
	MGI:106926	Mttp	ENSMUSG00000028158	ENSMUST00000029805	ENSMUSP00000029805	MTP_MOUSE	O08601	17777
	MGI:99837	Mug1	ENSMUSG00000059908	ENSMUST00000032228	ENSMUSP00000032228	MUG1_MOUSE	P28665	17836
	MGI:97249	Myb	ENSMUSG00000019982	ENSMUST00000020156	ENSMUSP00000020158	MYB_MOUSE	P06876	17863
	MGI:101785	Mybl2	ENSMUSG00000017861	ENSMUST00000018005	ENSMUSP00000018005	MYBB_MOUSE	P48972	17865
	MGI:97250	Myc	ENSMUSG00000022346	ENSMUST00000022971	ENSMUSP00000022971	MYC_MOUSE	P01108	17869
	MGI:2179432	Mycbp2	ENSMUSG00000033004	ENSMUST00000039876	ENSMUSP00000045930	MYCB2_MOUSE	Q7TPH6	105689
	MGI:97357	Mycn	ENSMUSG00000037169	ENSMUST00000043396	ENSMUSP00000045993	MYCN_MOUSE	P03966	18109
	MGI:97252	Myf5	ENSMUSG00000000435	ENSMUST00000000445	ENSMUSP00000000445	MYF5_MOUSE	P24699	17877
	MGI:97253	Myf6	ENSMUSG00000035923	ENSMUST00000044210	ENSMUSP00000047529	MYF6_MOUSE	P15375	17878
	MGI:1930780	Myh10	ENSMUSG00000020900	ENSMUST00000092984	ENSMUSP00000090661	MYH10_MOUSE	Q61879	77579
	MGI:97255	Myh6	ENSMUSG00000040752	ENSMUST00000081857	ENSMUSP00000080538	MYH6_MOUSE	Q02566	17888
	MGI:107717	Myh9	ENSMUSG00000022443	ENSMUST00000016771	ENSMUSP00000016771	MYH9_MOUSE	Q8VDD5	17886
	MGI:97269	Myl1	ENSMUSG00000061816	ENSMUST00000027151	ENSMUSP00000027151	MLE1_MOUSE	P05977	17901
	MGI:97272	Myl2	ENSMUSG00000013936	ENSMUST00000111750	ENSMUSP00000014080	MLRV_MOUSE	P51667	17906
	MGI:107495	Myl7	ENSMUSG00000020469	ENSMUST00000102921	ENSMUSP00000099985	MLRA_MOUSE	Q9QVP4	17898
	MGI:2137495	Myocd	ENSMUSG00000020542	ENSMUST00000108695	ENSMUSP00000099695	MYCD_MOUSE	Q8VIM5	214384
	MGI:1915023	Myst1	ENSMUSG00000030801	ENSMUST00000033070	ENSMUSP00000033070	MYST1_MOUSE	Q9D1P2	67773
	MGI:2442415	Myst3	ENSMUSG00000031540	ENSMUST00000110696	ENSMUSP00000038181	MYST3_MOUSE	Q8BZ21	244349
	MGI:1919200	Nanog	ENSMUSG00000012396	ENSMUST00000012540	ENSMUSP00000012540	NANOG_MOUSE	Q80Z64	71950
	MGI:104563	Napa	ENSMUSG00000006024	ENSMUST00000006181	ENSMUSP00000006181	SNAA_MOUSE	Q9DB05	108124
	MGI:1355328	Nasp	ENSMUSG00000028693	ENSMUST00000030456	ENSMUSP00000030456	NASP_MOUSE	Q99MD9	50927
	MGI:1351625	Nbn	ENSMUSG00000028224	ENSMUST00000029879	ENSMUSP00000029879	NBN_MOUSE	Q9R207	27354
	MGI:97281	Ncam1	ENSMUSG00000039542	ENSMUST00000114483	ENSMUSP00000110127	NCAM1_MOUSE	P13595	17967
	MGI:1923294	Ncapg2	ENSMUSG00000042029	ENSMUST00000084828	ENSMUSP00000081889	CNDG2_MOUSE	Q6DFV1	76044
	MGI:1347351	Ncdn	ENSMUSG00000028833	ENSMUST00000030637	ENSMUSP00000030637	NCDN_MOUSE	Q9Z0E0	26562
	MGI:109186	Ncf4	ENSMUSG00000071715	ENSMUST00000096357	ENSMUSP00000094084	NCF4_MOUSE	P97369	17972
	MGI:1306821	Nck2	ENSMUSG00000066877	ENSMUST00000114744	ENSMUSP00000083611	Q8BQ28_MOUSE	Q8BQ28	17974
	MGI:1929915	Ncoa6	ENSMUSG00000038369	ENSMUST00000109670	ENSMUSP00000045386	NCOA6_MOUSE	Q9JL19	56406
	MGI:1337080	Ncor2	ENSMUSG00000029478	ENSMUST00000111402	ENSMUSP00000107032	NCOR2_MOUSE	Q9WU42	20602
	MGI:1891700	Ncstn	ENSMUSG00000003458	ENSMUST00000003550	ENSMUSP00000003550	NICA_MOUSE	P57716	59287
	MGI:1932915	Ndel1	ENSMUSG00000018736	ENSMUST00000018880	ENSMUSP00000018880	NDEL1_MOUSE	Q9ERR1	83431
	MGI:104719	Ndst1	ENSMUSG00000054008	ENSMUST00000066785	ENSMUSP00000068687	NDST1_MOUSE	Q3UHN9	15531
	MGI:97040	Ndst2	ENSMUSG00000039308	ENSMUST00000047490	ENSMUSP00000040227	NDST2_MOUSE	P52850	17423
	MGI:1914434	Ndufa13	ENSMUSG00000036199	ENSMUST00000110167	ENSMUSP00000105796	NDUAD_MOUSE	Q9ERS2	67184
	MGI:97297	Nedd4	ENSMUSG00000032216	ENSMUST00000034740	ENSMUSP00000034740	NEDD4_MOUSE	P46935	17999
	MGI:1339708	Neurod1	ENSMUSG00000034701	ENSMUST00000041099	ENSMUSP00000040364	NDF1_MOUSE	Q60867	18012
	MGI:109619	Neurog2	ENSMUSG00000027967	ENSMUST00000029587	ENSMUSP00000029587	NGN2_MOUSE	P70447	11924
	MGI:97306	Nf1	ENSMUSG00000020716	ENSMUST00000071325	ENSMUSP00000071289	NF1_MOUSE	Q04690	18015
	MGI:97307	Nf2	ENSMUSG00000009073	ENSMUST00000109910	ENSMUSP00000105536	MERL_MOUSE	P46662	18016
	MGI:1859333	Nfat5	ENSMUSG00000003847	ENSMUST00000077440	ENSMUSP00000075311	NFAT5_MOUSE	Q9WV30	54446
	MGI:102469	Nfatc1	ENSMUSG00000033016	ENSMUST00000078049	ENSMUSP00000077196	NFAC1_MOUSE	O88942	18018
	MGI:103296	Nfatc3	ENSMUSG00000031902	ENSMUST00000109308	ENSMUSP00000104931	NFAC3_MOUSE	P97305	18021
	MGI:1920431	Nfatc4	ENSMUSG00000023411	ENSMUST00000024179	ENSMUSP00000024179	Q8K120_MOUSE	Q8K120	73181
	MGI:99421	Nfe2l1	ENSMUSG00000038615	ENSMUST00000048638	ENSMUSP00000080467	NF2L1_MOUSE	Q61985	18023
	MGI:103188	Nfib	ENSMUSG00000008575	ENSMUST00000050872	ENSMUSP00000052863	NFIB_MOUSE	P97863	18028
	MGI:97312	Nfkb1	ENSMUSG00000028163	ENSMUST00000029812	ENSMUSP00000029812	NFKB1_MOUSE	P25799	18033
	MGI:1931595	Nfkbiz	ENSMUSG00000035356	ENSMUST00000114458	ENSMUSP00000041173	IKBZ_MOUSE	Q9EST8	80859
	MGI:97316	Nfya	ENSMUSG00000023994	ENSMUST00000046719	ENSMUSP00000043909	NFYA_MOUSE	P23708	18044
	MGI:97323	Ngfr	ENSMUSG00000000120	ENSMUST00000000122	ENSMUSP00000000122	TNR16_MOUSE	Q9Z0W1	18053
	MGI:97350	Nkx2-5	ENSMUSG00000015579	ENSMUST00000015723	ENSMUSP00000015723	NKX25_MOUSE	P42582	18091
	MGI:97351	Nkx2-6	ENSMUSG00000044186	ENSMUST00000062437	ENSMUSP00000049898	NKX26_MOUSE	P43688	18092
	MGI:108015	Nkx3-2	ENSMUSG00000049691	ENSMUST00000060820	ENSMUSP00000051990	NKX32_MOUSE	P97503	12020
	MGI:1206039	Nkx6-1	ENSMUSG00000035187	ENSMUST00000044125	ENSMUSP00000042716	NKX61_MOUSE	Q99MA9	18096
	MGI:2429770	Nle1	ENSMUSG00000020692	ENSMUST00000103213	ENSMUSP00000099502	NLE1_MOUSE	Q8VEJ4	217011
	MGI:97359	Nodal	ENSMUSG00000037171	ENSMUST00000049339	ENSMUSP00000039653	NODAL_MOUSE	P43021	18119
	MGI:104327	Nog	ENSMUSG00000048616	ENSMUST00000061728	ENSMUSP00000061427	NOGG_MOUSE	P97466	18121
	MGI:97363	Notch1	ENSMUSG00000026923	ENSMUST00000028288	ENSMUSP00000028288	NOTC1_MOUSE	Q01705	18128
	MGI:97364	Notch2	ENSMUSG00000027878	ENSMUST00000079812	ENSMUSP00000078741	NOTC2_MOUSE	O35516	18129
	MGI:109185	Nov	ENSMUSG00000037362	ENSMUST00000050027	ENSMUSP00000054389	NOV_MOUSE	Q64299	18133
	MGI:106184	Npm1	ENSMUSG00000057113	ENSMUST00000075641	ENSMUSP00000075067	NPM_MOUSE	Q61937	18148
	MGI:1352451	Nr2f1	ENSMUSG00000069171	ENSMUST00000091458	ENSMUSP00000089036	COT1_MOUSE	Q60632	13865
	MGI:1352452	Nr2f2	ENSMUSG00000030551	ENSMUST00000032768	ENSMUSP00000032768	COT2_MOUSE	P43135	11819
	MGI:95824	Nr3c1	ENSMUSG00000024431	ENSMUST00000097592	ENSMUSP00000111231	GCR_MOUSE	P06537	14815
	MGI:1352457	Nr4a3	ENSMUSG00000028341	ENSMUST00000030025	ENSMUSP00000030025	NR4A3_MOUSE	Q9QZB6	18124
	MGI:1346834	Nr5a2	ENSMUSG00000026398	ENSMUST00000027649	ENSMUSP00000027649	NR5A2_MOUSE	P45448	26424
	MGI:1352459	Nr6a1	ENSMUSG00000063972	ENSMUST00000112877	ENSMUSP00000075624	NR6A1_MOUSE	Q64249	14536
	MGI:97376	Nras	ENSMUSG00000027852	ENSMUST00000029445	ENSMUSP00000029445	RASN_MOUSE	P08556	18176
	MGI:96083	Nrg1	ENSMUSG00000062991	ENSMUST00000073884	ENSMUSP00000079600	Q6DR99_MOUSE	Q6DR99	211323
	MGI:106206	Nrp1	ENSMUSG00000025810	ENSMUST00000026917	ENSMUSP00000026917	NRP1_MOUSE	P97333	18186
	MGI:1100492	Nrp2	ENSMUSG00000025969	ENSMUST00000114157	ENSMUSP00000109794	NRP2_MOUSE	O35375	18187
	MGI:1096391	Nrxn1	ENSMUSG00000024109	ENSMUST00000054059	ENSMUSP00000057294	NRX1A_MOUSE	Q9CS84	18189
	MGI:1096362	Nrxn2	ENSMUSG00000033768	ENSMUST00000113462	ENSMUSP00000076424	B2RX09_MOUSE	B2RX09	18190
	MGI:1096389	Nrxn3	ENSMUSG00000066392	ENSMUST00000085138	ENSMUSP00000105765	Q8CCT8_MOUSE	Q8CCT8	18191
	MGI:1276545	Nsd1	ENSMUSG00000021488	ENSMUST00000099490	ENSMUSP00000021944	NSD1_MOUSE	O88491	18193
	MGI:97380	Ntf3	ENSMUSG00000049107	ENSMUST00000112244	ENSMUSP00000107863	NTF3_MOUSE	P20181	18205
	MGI:107423	Numb	ENSMUSG00000021224	ENSMUST00000085215	ENSMUSP00000082311	NUMB_MOUSE	Q9QZS3	18222
	MGI:894702	Numbl	ENSMUSG00000063160	ENSMUST00000079258	ENSMUSP00000078245	NUMBL_MOUSE	O08919	18223
	MGI:1095411	Nup214	ENSMUSG00000001855	ENSMUST00000065398	ENSMUSP00000066492	NU214_MOUSE	Q80U93	227720
	MGI:1351502	Nup50	ENSMUSG00000016619	ENSMUST00000016763	ENSMUSP00000016763	NUP50_MOUSE	Q9JIH2	18141
	MGI:109404	Nup98	ENSMUSG00000063550	ENSMUST00000096648	ENSMUSP00000094405	Q6PFD9_MOUSE	Q6PFD9	269966
	MGI:109589	Ocrl	ENSMUSG00000001173	ENSMUST00000001202	ENSMUSP00000001202	Q6NVF0_MOUSE	Q6NVF0	320634
	MGI:97402	Odc1	ENSMUSG00000011179	ENSMUST00000011323	ENSMUSP00000011323	DCOR_MOUSE	P00860	18263
	MGI:1350328	Ofd1	ENSMUSG00000040586	ENSMUST00000049501	ENSMUSP00000041744	OFD1_MOUSE	Q80Z25	237222
	MGI:1355334	Olig1	ENSMUSG00000046160	ENSMUST00000056882	ENSMUSP00000061408	OLIG1_MOUSE	Q9JKN5	50914
	MGI:1355331	Olig2	ENSMUSG00000039830	ENSMUST00000035608	ENSMUSP00000036797	OLIG2_MOUSE	Q9EQW6	50913
	MGI:1925542	Orai1	ENSMUSG00000049686	ENSMUST00000051016	ENSMUSP00000058169	CRCM1_MOUSE	Q8BWG9	109305
	MGI:97450	Otx1	ENSMUSG00000005917	ENSMUST00000006071	ENSMUSP00000006071	OTX1_MOUSE	P80205	18423
	MGI:97451	Otx2	ENSMUSG00000021848	ENSMUST00000058010	ENSMUSP00000113690	OTX2_MOUSE	P80206	18424
	MGI:1338039	Ovol2	ENSMUSG00000037279	ENSMUST00000037423	ENSMUSP00000044026	OVOL2_MOUSE	Q8CIV7	107586
	MGI:1926594	P2ry4	ENSMUSG00000044359	ENSMUST00000053373	ENSMUSP00000055869	P2RY4_MOUSE	Q9JJS7	57385
	MGI:97463	P4ha1	ENSMUSG00000019916	ENSMUST00000105466	ENSMUSP00000009789	P4HA1_MOUSE	Q60715	18451
	MGI:109520	Pafah1b1	ENSMUSG00000020745	ENSMUST00000102520	ENSMUSP00000021091	LIS1_MOUSE	P63005	18472
	MGI:1917834	Pak4	ENSMUSG00000030602	ENSMUST00000108283	ENSMUSP00000032823	PAK4_MOUSE	Q8BTW9	70584
	MGI:97475	Pam	ENSMUSG00000026335	ENSMUST00000058762	ENSMUSP00000057112	AMD_MOUSE	P97467	18484
	MGI:1347094	Parg	ENSMUSG00000021911	ENSMUST00000022470	ENSMUSP00000022470	PARG_MOUSE	O88622	26430
	MGI:1340806	Parp1	ENSMUSG00000026496	ENSMUST00000027777	ENSMUSP00000027777	PARP1_MOUSE	P11103	11545
	MGI:1341112	Parp2	ENSMUSG00000036023	ENSMUST00000036126	ENSMUSP00000048877	PARP2_MOUSE	O88554	11546
	MGI:97486	Pax2	ENSMUSG00000004231	ENSMUST00000004340	ENSMUSP00000004340	PAX2_MOUSE	P32114	18504
	MGI:97487	Pax3	ENSMUSG00000004872	ENSMUST00000004994	ENSMUSP00000084320	PAX3_MOUSE	P24610	18505
	MGI:97490	Pax6	ENSMUSG00000027168	ENSMUST00000111087	ENSMUSP00000087878	PAX6_MOUSE	P63015	18508
	MGI:1890430	Paxip1	ENSMUSG00000002221	ENSMUST00000002291	ENSMUSP00000002291	PAXI1_MOUSE	Q6NZQ4	55982
	MGI:99161	Pcgf2	ENSMUSG00000018537	ENSMUST00000103148	ENSMUSP00000018681	PCGF2_MOUSE	P23798	22658
	MGI:97503	Pcna	ENSMUSG00000027342	ENSMUST00000028817	ENSMUSP00000028817	PCNA_MOUSE	P17918	18538
	MGI:97511	Pcsk1	ENSMUSG00000021587	ENSMUST00000022075	ENSMUSP00000022075	NEC1_MOUSE	P63239	18548
	MGI:97515	Pcsk5	ENSMUSG00000024713	ENSMUST00000025618	ENSMUSP00000025618	PCSK5_MOUSE	Q04592	18552
	MGI:102897	Pcsk6	ENSMUSG00000030513	ENSMUST00000055576	ENSMUSP00000053742	Q62030_MOUSE	Q62030	18553
	MGI:88557	Pcyt1a	ENSMUSG00000005615	ENSMUST00000079791	ENSMUSP00000078721	PCY1A_MOUSE	P49586	13026
	MGI:1915921	Pcyt2	ENSMUSG00000025137	ENSMUST00000026129	ENSMUSP00000026129	PCY2_MOUSE	Q922E4	68671
	MGI:97527	Pdgfa	ENSMUSG00000025856	ENSMUST00000046901	ENSMUSP00000038870	PDGFA_MOUSE	P20033	18590
	MGI:97528	Pdgfb	ENSMUSG00000000489	ENSMUST00000000500	ENSMUSP00000000500	PDGFB_MOUSE	P31240	18591
	MGI:1859631	Pdgfc	ENSMUSG00000028019	ENSMUST00000029652	ENSMUSP00000029652	PDGFC_MOUSE	Q8CI19	54635
	MGI:97530	Pdgfra	ENSMUSG00000029231	ENSMUST00000000476	ENSMUSP00000000476	PGFRA_MOUSE	P26618	18595
	MGI:97531	Pdgfrb	ENSMUSG00000024620	ENSMUST00000115274	ENSMUSP00000110929	PGFRB_MOUSE	P05622	18596
	MGI:95834	Pdia3	ENSMUSG00000027248	ENSMUST00000028683	ENSMUSP00000028683	PDIA3_MOUSE	P27773	14827
	MGI:1859274	Pdlim3	ENSMUSG00000031636	ENSMUST00000034053	ENSMUSP00000034053	PDLI3_MOUSE	O70209	53318
	MGI:1338068	Pdpk1	ENSMUSG00000024122	ENSMUST00000102927	ENSMUSP00000099991	PDPK1_MOUSE	Q9Z2A0	18607
	MGI:103098	Pdpn	ENSMUSG00000028583	ENSMUST00000030317	ENSMUSP00000030317	PDPN_MOUSE	Q62011	14726
	MGI:1918615	Pdss2	ENSMUSG00000038240	ENSMUST00000095725	ENSMUSP00000093393	DLP1_MOUSE	Q33DR3	71365
	MGI:2145154	Pelo	ENSMUSG00000042275	ENSMUST00000109226	ENSMUSP00000104849	PELO_MOUSE	Q80X73	105083
	MGI:1890613	Pes1	ENSMUSG00000020430	ENSMUST00000109985	ENSMUSP00000020705	PESC_MOUSE	Q9EQ61	64934
	MGI:1338788	Pex11a	ENSMUSG00000030545	ENSMUST00000098352	ENSMUSP00000032761	PX11A_MOUSE	Q9Z211	18631
	MGI:1338882	Pex11b	ENSMUSG00000074396	ENSMUST00000118557	ENSMUSP00000037962	PX11B_MOUSE	Q9Z210	18632
	MGI:2181202	Pfkfb3	ENSMUSG00000026773	ENSMUST00000091464	ENSMUSP00000089043	A2AUP1_MOUSE	A2AUP1	170768
	MGI:97549	Pfn1	ENSMUSG00000018293	ENSMUST00000018437	ENSMUSP00000018437	PROF1_MOUSE	P62962	18643
	MGI:102520	Phb2	ENSMUSG00000004264	ENSMUST00000004375	ENSMUSP00000004375	PHB2_MOUSE	O35129	12034
	MGI:103248	Phc1	ENSMUSG00000040669	ENSMUST00000079560	ENSMUSP00000078514	PHC1_MOUSE	Q64028	13619
	MGI:1860454	Phc2	ENSMUSG00000028796	ENSMUST00000106080	ENSMUSP00000030588	PHC2_MOUSE	Q9QWH1	54383
	MGI:1355330	Phgdh	ENSMUSG00000053398	ENSMUST00000065793	ENSMUSP00000064755	SERA_MOUSE	Q61753	236539
	MGI:1100882	Phox2b	ENSMUSG00000012520	ENSMUST00000012664	ENSMUSP00000012664	PHX2B_MOUSE	O35690	18935
	MGI:1913125	Pias1	ENSMUSG00000032405	ENSMUST00000098651	ENSMUSP00000096248	PIAS1_MOUSE	O88907	56469
	MGI:2136940	Pias4	ENSMUSG00000004934	ENSMUST00000005064	ENSMUSP00000005064	PIAS4_MOUSE	Q9JM05	59004
	MGI:99461	Piga	ENSMUSG00000031381	ENSMUST00000033754	ENSMUSP00000033754	PIGA_MOUSE	Q64323	18700
	MGI:1206581	Pik3ca	ENSMUSG00000027665	ENSMUST00000108243	ENSMUSP00000029201	PK3CA_MOUSE	P42337	18706
	MGI:1922019	Pik3cb	ENSMUSG00000032462	ENSMUST00000035037	ENSMUSP00000035037	PK3CB_MOUSE	Q8BTI9	74769
	MGI:1298224	Pip5k1c	ENSMUSG00000034902	ENSMUST00000045469	ENSMUSP00000038225	PI51C_MOUSE	O70161	18717
	MGI:1927542	Pitpnb	ENSMUSG00000050017	ENSMUST00000058552	ENSMUSP00000083835	PIPNB_MOUSE	P53811	56305
	MGI:107374	Pitx1	ENSMUSG00000021506	ENSMUST00000021968	ENSMUSP00000021968	PITX1_MOUSE	P70314	18740
	MGI:109340	Pitx2	ENSMUSG00000028023	ENSMUST00000042587	ENSMUSP00000029657	PITX2_MOUSE	P97474	18741
	MGI:97603	Pkd1	ENSMUSG00000032855	ENSMUST00000035565	ENSMUSP00000049296	PKD1_MOUSE	O08852	18763
	MGI:1099818	Pkd2	ENSMUSG00000034462	ENSMUST00000086831	ENSMUSP00000084041	PKD2_MOUSE	O35245	18764
	MGI:2155808	Pkhd1	ENSMUSG00000043760	ENSMUST00000060305	ENSMUSP00000055243	Q8CIS7_MOUSE	Q8CIS7	241035
	MGI:1914701	Pkp2	ENSMUSG00000041957	ENSMUST00000039408	ENSMUSP00000036890	Q9CQ73_MOUSE	Q9CQ73	67451
	MGI:104778	Plcb3	ENSMUSG00000024960	ENSMUST00000025912	ENSMUSP00000025912	PLCB3_MOUSE	P51432	18797
	MGI:97615	Plcg1	ENSMUSG00000016933	ENSMUST00000103115	ENSMUSP00000099404	PLCG1_MOUSE	Q62077	18803
	MGI:1277961	Plec1	ENSMUSG00000022565	ENSMUST00000073418	ENSMUSP00000073124	PLEC1_MOUSE	Q9QXS1	18810
	MGI:101783	Plk4	ENSMUSG00000025758	ENSMUST00000026858	ENSMUSP00000026858	PLK4_MOUSE	Q64702	20873
	MGI:1347008	Plod3	ENSMUSG00000004846	ENSMUST00000004968	ENSMUSP00000004968	PLOD3_MOUSE	Q9R0E1	26433
	MGI:2154239	Plxnb2	ENSMUSG00000036606	ENSMUST00000109331	ENSMUSP00000051731	B2RXS4_MOUSE	B2RXS4	140570
	MGI:1859214	Pmm2	ENSMUSG00000022711	ENSMUST00000023396	ENSMUSP00000023396	PMM2_MOUSE	Q9Z2M7	54128
	MGI:1354723	Pnpla6	ENSMUSG00000004565	ENSMUST00000004681	ENSMUSP00000004681	PLPL6_MOUSE	Q3TRM4	50767
	MGI:1914702	Pnpla8	ENSMUSG00000036257	ENSMUST00000043082	ENSMUSP00000043286	PLPL8_MOUSE	Q8K1N1	67452
	MGI:2153207	Pofut1	ENSMUSG00000046020	ENSMUST00000049863	ENSMUSP00000053122	OFUT1_MOUSE	Q91ZW2	140484
	MGI:97740	Polb	ENSMUSG00000031536	ENSMUST00000033938	ENSMUSP00000033938	DPOLB_MOUSE	Q8K409	18970
	MGI:97741	Pold1	ENSMUSG00000038644	ENSMUST00000049343	ENSMUSP00000039776	DPOD1_MOUSE	P52431	18971
	MGI:1196389	Polg	ENSMUSG00000039176	ENSMUST00000036427	ENSMUSP00000035345	DPOG1_MOUSE	P54099	18975
	MGI:97742	Pomc	ENSMUSG00000020660	ENSMUST00000020990	ENSMUSP00000020990	COLI_MOUSE	P01193	18976
	MGI:2138994	Pomt1	ENSMUSG00000039254	ENSMUST00000036473	ENSMUSP00000038722	POMT1_MOUSE	Q8R2R1	99011
	MGI:97744	Por	ENSMUSG00000005514	ENSMUST00000005651	ENSMUSP00000005651	NCPR_MOUSE	P37040	18984
	MGI:2141503	Pot1a	ENSMUSG00000029676	ENSMUST00000031687	ENSMUSP00000110986	POTE1_MOUSE	Q91WC1	101185
	MGI:101898	Pou2f1	ENSMUSG00000026565	ENSMUST00000027850	ENSMUSP00000027850	PO2F1_MOUSE	P25425	18986
	MGI:101895	Pou3f2	ENSMUSG00000052621	ENSMUST00000064587	ENSMUSP00000063809	PO3F2_MOUSE	P31360	18992
	MGI:102564	Pou3f3	ENSMUSG00000045515	ENSMUST00000054883	ENSMUSP00000052088	PO3F3_MOUSE	P31361	18993
	MGI:102525	Pou4f1	ENSMUSG00000048349	ENSMUST00000053016	ENSMUSP00000060798	PO4F1_MOUSE	P17208	18996
	MGI:101893	Pou5f1	ENSMUSG00000024406	ENSMUST00000025271	ENSMUSP00000025271	PO5F1_MOUSE	P20263	18999
	MGI:1915166	Ppap2b	ENSMUSG00000028517	ENSMUST00000064139	ENSMUSP00000065719	LPP3_MOUSE	Q99JY8	67916
	MGI:101884	Ppard	ENSMUSG00000002250	ENSMUST00000002320	ENSMUSP00000002320	PPARD_MOUSE	P35396	19015
	MGI:97747	Pparg	ENSMUSG00000000440	ENSMUST00000000450	ENSMUSP00000000450	PPARG_MOUSE	P37238	19016
	MGI:97749	Ppia	ENSMUSG00000071866	ENSMUST00000090749	ENSMUSP00000088252	PPIA_MOUSE	P17742	268373
	MGI:101841	Ppm1b	ENSMUSG00000061130	ENSMUST00000080217	ENSMUSP00000107923	PPM1B_MOUSE	P36993	19043
	MGI:1858214	Ppm1d	ENSMUSG00000020525	ENSMUST00000020835	ENSMUSP00000020835	PPM1D_MOUSE	Q9QZ67	53892
	MGI:1918464	Ppm1f	ENSMUSG00000026181	ENSMUST00000027373	ENSMUSP00000027373	PPM1F_MOUSE	Q8CGA0	68606
	MGI:1309528	Ppp1r12a	ENSMUSG00000019907	ENSMUST00000105279	ENSMUSP00000069257	MYPT1_MOUSE	Q9DBR7	17931
	MGI:1858229	Ppp1r3c	ENSMUSG00000067279	ENSMUST00000087321	ENSMUSP00000084578	PPR3C_MOUSE	Q7TMB3	53412
	MGI:2140494	Ppp1r8	ENSMUSG00000028882	ENSMUST00000030702	ENSMUSP00000030702	PP1R8_MOUSE	Q8R3G1	100336
	MGI:1321159	Ppp2ca	ENSMUSG00000020349	ENSMUST00000020608	ENSMUSP00000020608	PP2AA_MOUSE	P63330	19052
	MGI:107172	Ppp3r1	ENSMUSG00000033953	ENSMUST00000102880	ENSMUSP00000099944	CANB1_MOUSE	Q63810	19058
	MGI:1891763	Ppp4c	ENSMUSG00000030697	ENSMUST00000032936	ENSMUSP00000032936	PP4C_MOUSE	P97470	56420
	MGI:99655	Prdm1	ENSMUSG00000038151	ENSMUST00000105490	ENSMUSP00000039248	PRDM1_MOUSE	Q60636	12142
	MGI:97592	Prkaca	ENSMUSG00000005469	ENSMUST00000005606	ENSMUSP00000005606	KAPCA_MOUSE	P05132	18747
	MGI:97594	Prkacb	ENSMUSG00000005034	ENSMUST00000005164	ENSMUSP00000099573	KAPCB_MOUSE	P68181	18749
	MGI:104878	Prkar1a	ENSMUSG00000020612	ENSMUST00000020932	ENSMUSP00000020932	KAP0_MOUSE	Q9DBC7	19084
	MGI:99260	Prkci	ENSMUSG00000037643	ENSMUST00000108249	ENSMUSP00000103884	KPCI_MOUSE	Q62074	18759
	MGI:99879	Prkd1	ENSMUSG00000002688	ENSMUST00000002765	ENSMUSP00000002765	KPCD1_MOUSE	Q62101	18760
	MGI:1344375	Prkra	ENSMUSG00000002731	ENSMUST00000002808	ENSMUSP00000002808	PRKRA_MOUSE	Q9WTX2	23992
	MGI:104596	Procr	ENSMUSG00000027611	ENSMUST00000029140	ENSMUSP00000029140	EPCR_MOUSE	Q64695	19124
	MGI:106247	Prpf19	ENSMUSG00000024735	ENSMUST00000025642	ENSMUSP00000025642	PRP19_MOUSE	Q99KP6	28000
	MGI:97783	Psap	ENSMUSG00000004207	ENSMUST00000004316	ENSMUSP00000004316	SAP_MOUSE	Q61207	19156
	MGI:1202717	Psen1	ENSMUSG00000019969	ENSMUST00000041806	ENSMUSP00000048363	PSN1_MOUSE	P49769	19164
	MGI:109284	Psen2	ENSMUSG00000010609	ENSMUST00000111106	ENSMUSP00000106737	PSN2_MOUSE	Q61144	19165
	MGI:106054	Psmc1	ENSMUSG00000021178	ENSMUST00000021595	ENSMUSP00000021595	PRS4_MOUSE	P62192	19179
	MGI:1098754	Psmc3	ENSMUSG00000002102	ENSMUST00000002171	ENSMUSP00000071054	PRS6A_MOUSE	O88685	19182
	MGI:1346093	Psmc4	ENSMUSG00000030603	ENSMUST00000032824	ENSMUSP00000032824	PRS6B_MOUSE	P54775	23996
	MGI:1201670	Psmd4	ENSMUSG00000005625	ENSMUST00000071664	ENSMUSP00000102857	PSMD4_MOUSE	O35226	19185
	MGI:105373	Ptch1	ENSMUSG00000021466	ENSMUST00000021921	ENSMUSP00000021921	PTC1_MOUSE	Q61115	19206
	MGI:1095405	Ptch2	ENSMUSG00000028681	ENSMUST00000030443	ENSMUSP00000030443	PTC2_MOUSE	O35595	19207
	MGI:1276575	Ptdss1	ENSMUSG00000021518	ENSMUST00000021990	ENSMUSP00000021990	PTSS1_MOUSE	Q99LH2	19210
	MGI:109583	Pten	ENSMUSG00000013663	ENSMUST00000013807	ENSMUSP00000013807	PTEN_MOUSE	O08586	19211
	MGI:104311	Ptger4	ENSMUSG00000039942	ENSMUST00000047379	ENSMUSP00000048736	PE2R4_MOUSE	P32240	19219
	MGI:1929282	Ptges3	ENSMUSG00000071072	ENSMUST00000052798	ENSMUSP00000050292	TEBP_MOUSE	Q9R0Q7	56351
	MGI:99535	Ptgir	ENSMUSG00000043017	ENSMUST00000060386	ENSMUSP00000061124	PI2R_MOUSE	P43252	19222
	MGI:97797	Ptgs1	ENSMUSG00000047250	ENSMUST00000062069	ENSMUSP00000059977	PGH1_MOUSE	P22437	19224
	MGI:97798	Ptgs2	ENSMUSG00000032487	ENSMUST00000035065	ENSMUSP00000035065	PGH2_MOUSE	Q05769	19225
	MGI:97799	Pth	ENSMUSG00000059077	ENSMUST00000079793	ENSMUSP00000078723	Q9Z0L6_MOUSE	Q9Z0L6	19226
	MGI:97801	Pthr1	ENSMUSG00000032492	ENSMUST00000006005	ENSMUSP00000006005	PTHR1_MOUSE	P41593	19228
	MGI:97800	Pthlh	ENSMUSG00000048776	ENSMUST00000052296	ENSMUSP00000051433	PTHR_MOUSE	P22858	19227
	MGI:95481	Ptk2	ENSMUSG00000022607	ENSMUST00000110033	ENSMUSP00000105660	FAK1_MOUSE	P34152	14083
	MGI:99511	Ptpn11	ENSMUSG00000043733	ENSMUST00000054547	ENSMUSP00000058757	PTN11_MOUSE	P35235	19247
	MGI:104673	Ptpn12	ENSMUSG00000028771	ENSMUST00000030556	ENSMUSP00000030556	PTN12_MOUSE	P35831	19248
	MGI:104574	Ptprj	ENSMUSG00000025314	ENSMUST00000026352	ENSMUSP00000026352	PTPRJ_MOUSE	Q64455	19271
	MGI:1353578	Pttg1	ENSMUSG00000020415	ENSMUST00000101340	ENSMUSP00000020687	PTTG1_MOUSE	Q9CQJ7	30939
	MGI:108295	Pxn	ENSMUSG00000029528	ENSMUST00000086523	ENSMUSP00000083709	PAXI_MOUSE	Q8VI36	19303
	MGI:1916161	Pygo2	ENSMUSG00000047824	ENSMUST00000060061	ENSMUSP00000053672	Q3V113_MOUSE	Q3V113	68911
	MGI:87854	Pzp	ENSMUSG00000030359	ENSMUST00000032510	ENSMUSP00000107760	A2M_MOUSE	Q61838	11287
	MGI:97837	Qk	ENSMUSG00000062078	ENSMUST00000097414	ENSMUSP00000095025	QKI_MOUSE	Q9QYS9	19317
	MGI:97845	Rac1	ENSMUSG00000001847	ENSMUST00000100489	ENSMUSP00000079380	RAC1_MOUSE	P63001	19353
	MGI:1333807	Rad17	ENSMUSG00000021635	ENSMUST00000022136	ENSMUSP00000022136	RAD17_MOUSE	Q6NXW6	19356
	MGI:105126	Rad23a	ENSMUSG00000003813	ENSMUST00000003911	ENSMUSP00000003911	RD23A_MOUSE	P54726	19358
	MGI:105128	Rad23b	ENSMUSG00000028426	ENSMUST00000030134	ENSMUSP00000030134	RD23B_MOUSE	P54728	19359
	MGI:109292	Rad50	ENSMUSG00000020380	ENSMUST00000020649	ENSMUSP00000020649	RAD50_MOUSE	P70388	19360
	MGI:97890	Rad51	ENSMUSG00000027323	ENSMUST00000028795	ENSMUSP00000028795	RAD51_MOUSE	Q08297	19361
	MGI:2150020	Rad51c	ENSMUSG00000007646	ENSMUST00000007790	ENSMUSP00000007790	Q924H5_MOUSE	Q924H5	114714
	MGI:1099436	Rad51l1	ENSMUSG00000059060	ENSMUST00000079533	ENSMUSP00000078490	RA51B_MOUSE	O35719	19363
	MGI:1261809	Rad51l3	ENSMUSG00000018841	ENSMUST00000018985	ENSMUSP00000018985	RA51D_MOUSE	O55230	19364
	MGI:1328356	Rad9	ENSMUSG00000024824	ENSMUST00000025740	ENSMUSP00000025740	RAD9A_MOUSE	Q9Z0F6	19367
	MGI:1913929	Rae1	ENSMUSG00000027509	ENSMUST00000029013	ENSMUSP00000029013	RAE1L_MOUSE	Q8C570	66679
	MGI:97847	Raf1	ENSMUSG00000000441	ENSMUST00000112949	ENSMUSP00000000451	RAF1_MOUSE	Q99N57	110157
	MGI:103291	Rai1	ENSMUSG00000062115	ENSMUST00000064190	ENSMUSP00000070896	RAI1_MOUSE	Q61818	19377
	MGI:1859650	Ramp2	ENSMUSG00000001240	ENSMUST00000001271	ENSMUSP00000001271	RAMP2_MOUSE	Q9WUP0	54409
	MGI:894323	Ranbp2	ENSMUSG00000003226	ENSMUST00000003310	ENSMUSP00000003310	RBP2_MOUSE	Q9ERU9	19386
	MGI:97852	Rap1a	ENSMUSG00000068798	ENSMUST00000090678	ENSMUSP00000088174	RAP1A_MOUSE	P62835	109905
	MGI:894315	Rap1b	ENSMUSG00000052681	ENSMUST00000064667	ENSMUSP00000066238	RAP1B_MOUSE	Q99JI6	215449
	MGI:104580	Rapgef1	ENSMUSG00000039844	ENSMUST00000095087	ENSMUSP00000092703	Q3UHC1_MOUSE	Q3UHC1	107746
	MGI:2659071	Rapgef2	ENSMUSG00000062232	ENSMUST00000037943	ENSMUSP00000043884	RPGF2_MOUSE	Q8CHG7	76089
	MGI:99422	Rapsn	ENSMUSG00000002104	ENSMUST00000050323	ENSMUSP00000054150	RAPSN_MOUSE	P12672	19400
	MGI:97856	Rara	ENSMUSG00000037992	ENSMUST00000107474	ENSMUSP00000103099	RARA_MOUSE	P11416	19401
	MGI:97857	Rarb	ENSMUSG00000017491	ENSMUST00000037779	ENSMUSP00000049108	RARB_MOUSE	P22605	218772
	MGI:97858	Rarg	ENSMUSG00000001288	ENSMUST00000043172	ENSMUSP00000048838	RARG_MOUSE	P18911	19411
	MGI:109632	Rax	ENSMUSG00000024518	ENSMUST00000025396	ENSMUSP00000025396	RX_MOUSE	O35602	19434
	MGI:97874	Rb1	ENSMUSG00000022105	ENSMUST00000022701	ENSMUSP00000022701	RB_MOUSE	P13405	19645
	MGI:894835	Rbbp6	ENSMUSG00000030779	ENSMUST00000052135	ENSMUSP00000049528	RBBP6_MOUSE	P97868	19647
	MGI:2442995	Rbbp8	ENSMUSG00000041238	ENSMUST00000047322	ENSMUSP00000046255	Q80YR6_MOUSE	Q80YR6	225182
	MGI:103300	Rbl1	ENSMUSG00000027641	ENSMUST00000029170	ENSMUSP00000029170	RBL1_MOUSE	Q64701	19650
	MGI:105085	Rbl2	ENSMUSG00000031666	ENSMUST00000034091	ENSMUSP00000034091	RBL2_MOUSE	Q64700	19651
	MGI:2443205	Rbm15	ENSMUSG00000048109	ENSMUST00000061772	ENSMUSP00000054424	Q0VBL3_MOUSE	Q0VBL3	229700
	MGI:1861774	Rbms1	ENSMUSG00000026970	ENSMUST00000028347	ENSMUSP00000028347	RBMS1_MOUSE	Q91W59	56878
	MGI:96522	Rbpj	ENSMUSG00000039191	ENSMUST00000037618	ENSMUSP00000040694	SUH_MOUSE	P31266	19664
	MGI:1929645	Rec8	ENSMUSG00000002324	ENSMUST00000002395	ENSMUSP00000002395	REC8_MOUSE	Q8C5S7	56739
	MGI:1855698	Reck	ENSMUSG00000028476	ENSMUST00000030198	ENSMUSP00000030198	RECK_MOUSE	Q9Z0J1	53614
	MGI:1931028	Recql4	ENSMUSG00000033762	ENSMUST00000109798	ENSMUSP00000044363	RECQ4_MOUSE	Q75NR7	79456
	MGI:97897	Rel	ENSMUSG00000020275	ENSMUST00000102864	ENSMUSP00000099928	REL_MOUSE	P15307	19696
	MGI:103290	Rela	ENSMUSG00000024927	ENSMUST00000025867	ENSMUSP00000025867	TF65_MOUSE	Q04207	19697
	MGI:104897	Rest	ENSMUSG00000029249	ENSMUST00000080359	ENSMUSP00000079231	REST_MOUSE	Q8VIG1	19712
	MGI:1929074	Rev1	ENSMUSG00000026082	ENSMUST00000027251	ENSMUSP00000027251	REV1_MOUSE	Q920Q2	56210
	MGI:894275	Rfng	ENSMUSG00000025158	ENSMUST00000026156	ENSMUSP00000026156	RFNG_MOUSE	O09009	19719
	MGI:106582	Rfx3	ENSMUSG00000040929	ENSMUST00000046898	ENSMUSP00000038760	RFX3_MOUSE	P48381	19726
	MGI:2679262	Rgma	ENSMUSG00000070509	ENSMUST00000094312	ENSMUSP00000091870	RGMA_MOUSE	Q6PCX7	244058
	MGI:1859709	Rgs14	ENSMUSG00000052087	ENSMUST00000063771	ENSMUSP00000068731	RGS14_MOUSE	P97492	51791
	MGI:108409	Rgs4	ENSMUSG00000038530	ENSMUST00000027991	ENSMUSP00000027991	RGS4_MOUSE	O08899	19736
	MGI:2141866	Ric8	ENSMUSG00000025485	ENSMUST00000026558	ENSMUSP00000026558	RIC8A_MOUSE	Q3TIR3	101489
	MGI:1916233	Rint1	ENSMUSG00000028999	ENSMUST00000030852	ENSMUSP00000030852	RINT1_MOUSE	Q8BZ36	72772
	MGI:1919638	Ripk4	ENSMUSG00000005251	ENSMUST00000019386	ENSMUSP00000019386	RIPK4_MOUSE	Q9ERK0	72388
	MGI:1335073	Rnaseh1	ENSMUSG00000020630	ENSMUST00000020959	ENSMUSP00000020959	RNH1_MOUSE	O70338	19819
	MGI:1101759	Rnf2	ENSMUSG00000026484	ENSMUST00000076110	ENSMUSP00000075476	RING2_MOUSE	Q9CQJ4	19821
	MGI:1932697	Robld3	ENSMUSG00000028062	ENSMUST00000029698	ENSMUSP00000029698	MAPIP_MOUSE	Q9JHS3	83409
	MGI:1274781	Robo1	ENSMUSG00000022883	ENSMUST00000114277	ENSMUSP00000109916	ROBO1_MOUSE	O89026	19876
	MGI:1890110	Robo2	ENSMUSG00000052516	ENSMUST00000117785	ENSMUSP00000069846	ROBO2_MOUSE	Q7TPD3	268902
	MGI:1343102	Robo3	ENSMUSG00000032128	ENSMUST00000115038	ENSMUSP00000080611	ROBO3_MOUSE	Q9Z2I4	19649
	MGI:107927	Rock1	ENSMUSG00000024290	ENSMUST00000067947	ENSMUSP00000069549	ROCK1_MOUSE	P70335	19877
	MGI:107926	Rock2	ENSMUSG00000020580	ENSMUST00000020904	ENSMUSP00000020904	ROCK2_MOUSE	P70336	19878
	MGI:1347520	Ror1	ENSMUSG00000035305	ENSMUST00000039630	ENSMUSP00000048171	ROR1_MOUSE	Q9Z139	26563
	MGI:1347521	Ror2	ENSMUSG00000021464	ENSMUST00000021918	ENSMUSP00000021918	ROR2_MOUSE	Q9Z138	26564
	MGI:1915525	Rpa1	ENSMUSG00000000751	ENSMUST00000000767	ENSMUSP00000090585	RFA1_MOUSE	Q8VEE4	68275
	MGI:1920563	Rpgrip1l	ENSMUSG00000033282	ENSMUST00000047783	ENSMUSP00000042702	FTM_MOUSE	Q8CG73	244585
	MGI:1333780	Rps19	ENSMUSG00000040952	ENSMUST00000108428	ENSMUSP00000048491	RS19_MOUSE	Q9CZX8	20085
	MGI:1270849	Rps6kb1	ENSMUSG00000020516	ENSMUST00000020824	ENSMUSP00000020824	KS6B1_MOUSE	Q8BSK8	72508
	MGI:1927343	Rps6kb2	ENSMUSG00000024830	ENSMUST00000025749	ENSMUSP00000025749	KS6B2_MOUSE	Q9Z1M4	58988
	MGI:105381	Rpsa	ENSMUSG00000032518	ENSMUST00000035105	ENSMUSP00000035105	RSSA_MOUSE	P14206	16785
	MGI:1925255	Rrn3	ENSMUSG00000022682	ENSMUST00000023363	ENSMUSP00000023363	B2RS91_MOUSE	B2RS91	106298
	MGI:1922667	Rspo2	ENSMUSG00000051920	ENSMUST00000063492	ENSMUSP00000067325	RSPO2_MOUSE	Q8BFU0	239405
	MGI:1920030	Rspo3	ENSMUSG00000019880	ENSMUST00000092623	ENSMUSP00000090287	RSPO3_MOUSE	Q2TJ95	72780
	MGI:2139369	Rtel1	ENSMUSG00000038685	ENSMUST00000054622	ENSMUSP00000053120	Q6H1L3_MOUSE	Q6H1L3	269400
	MGI:1915835	Rtn4	ENSMUSG00000020458	ENSMUST00000102843	ENSMUSP00000099907	RTN4_MOUSE	Q99P72	68585
	MGI:99852	Runx1	ENSMUSG00000022952	ENSMUST00000023673	ENSMUSP00000023673	RUNX1_MOUSE	Q03347	12394
	MGI:104793	Runx1t1	ENSMUSG00000006586	ENSMUST00000098257	ENSMUSP00000095856	MTG8_MOUSE	Q61909	12395
	MGI:98214	Rxra	ENSMUSG00000015846	ENSMUST00000077257	ENSMUSP00000076491	RXRA_MOUSE	P28700	20181
	MGI:98215	Rxrb	ENSMUSG00000039656	ENSMUST00000044858	ENSMUSP00000036585	RXRB_MOUSE	P28704	20182
	MGI:99659	Ryr1	ENSMUSG00000030592	ENSMUST00000032813	ENSMUSP00000032813	Q80X16_MOUSE	Q80X16	20190
	MGI:99685	Ryr2	ENSMUSG00000021313	ENSMUST00000021750	ENSMUSP00000021750	Q9ERN6_MOUSE	Q9ERN6	20191
	MGI:1330282	S100a4	ENSMUSG00000001020	ENSMUST00000001046	ENSMUSP00000001046	S10A4_MOUSE	P07091	20198
	MGI:88244	S100a8	ENSMUSG00000056054	ENSMUST00000069927	ENSMUSP00000064385	S10A8_MOUSE	P27005	20201
	MGI:1096355	S1pr1	ENSMUSG00000045092	ENSMUST00000055676	ENSMUSP00000050897	S1PR1_MOUSE	O08530	13609
	MGI:99569	S1pr2	ENSMUSG00000043895	ENSMUST00000054197	ENSMUSP00000053394	S1PR2_MOUSE	P52592	14739
	MGI:1339365	S1pr3	ENSMUSG00000067586	ENSMUST00000087978	ENSMUSP00000085293	S1PR3_MOUSE	Q9Z0U9	13610
	MGI:1889585	Sall1	ENSMUSG00000031665	ENSMUST00000034090	ENSMUSP00000034090	SALL1_MOUSE	Q9ER74	58198
	MGI:1354373	Sall2	ENSMUSG00000049532	ENSMUST00000058326	ENSMUSP00000056401	SALL2_MOUSE	Q9QX96	50524
	MGI:2139360	Sall4	ENSMUSG00000027547	ENSMUST00000029061	ENSMUSP00000029061	SALL4_MOUSE	Q8BX22	99377
	MGI:2679336	Satb2	ENSMUSG00000038331	ENSMUST00000114415	ENSMUSP00000110057	SATB2_MOUSE	Q8VI24	212712
	MGI:1913961	Sbds	ENSMUSG00000025337	ENSMUST00000026387	ENSMUSP00000026387	SBDS_MOUSE	P70122	66711
	MGI:1353611	Sc5d	ENSMUSG00000032018	ENSMUST00000052725	ENSMUSP00000057354	SC5D_MOUSE	O88822	235293
	MGI:893578	Scarb1	ENSMUSG00000037936	ENSMUST00000086075	ENSMUSP00000083242	SCRB1_MOUSE	Q61009	20778
	MGI:98251	Scn5a	ENSMUSG00000032511	ENSMUST00000117911	ENSMUSP00000066228	Q3UH91_MOUSE	Q3UH91	20271
	MGI:107636	Scn9a	ENSMUSG00000075316	ENSMUST00000112358	ENSMUSP00000107977	SCN9A_MOUSE	Q62205	20274
	MGI:101782	Scnn1a	ENSMUSG00000030340	ENSMUST00000081440	ENSMUSP00000080164	SCNNA_MOUSE	Q61180	20276
	MGI:102934	Scx	ENSMUSG00000034161	ENSMUST00000043089	ENSMUSP00000043668	SCX_MOUSE	Q64124	20289
	MGI:1914175	Sdhd	ENSMUSG00000000171	ENSMUST00000000175	ENSMUSP00000000175	DHSD_MOUSE	Q9CXV1	66925
	MGI:107558	Sema3a	ENSMUSG00000028883	ENSMUST00000095012	ENSMUSP00000030714	SEM3A_MOUSE	O08665	20346
	MGI:107557	Sema3c	ENSMUSG00000028780	ENSMUST00000030568	ENSMUSP00000030568	SEM3C_MOUSE	Q62181	20348
	MGI:107556	Sema5a	ENSMUSG00000022231	ENSMUST00000067458	ENSMUSP00000069024	SEM5A_MOUSE	Q62217	20356
	MGI:109579	Serpinb5	ENSMUSG00000067006	ENSMUST00000086701	ENSMUSP00000083908	SPB5_MOUSE	P70124	20724
	MGI:96051	Serpind1	ENSMUSG00000022766	ENSMUST00000023450	ENSMUSP00000023450	HEP2_MOUSE	P49182	15160
	MGI:88283	Serpinh1	ENSMUSG00000070436	ENSMUST00000094154	ENSMUSP00000091706	SERPH_MOUSE	P19324	12406
	MGI:1934229	Setdb1	ENSMUSG00000015697	ENSMUST00000015841	ENSMUSP00000102788	SETB1_MOUSE	O88974	84505
	MGI:1932339	Sf3b1	ENSMUSG00000025982	ENSMUST00000027127	ENSMUSP00000027127	SF3B1_MOUSE	Q99NB9	81898
	MGI:98282	Sfpi1	ENSMUSG00000002111	ENSMUST00000002180	ENSMUSP00000002180	SPI1_MOUSE	P17433	20375
	MGI:892014	Sfrp1	ENSMUSG00000031548	ENSMUST00000033952	ENSMUSP00000033952	SFRP1_MOUSE	Q8C4U3	20377
	MGI:108078	Sfrp2	ENSMUSG00000027996	ENSMUST00000029625	ENSMUSP00000029625	SFRP2_MOUSE	P97299	20319
	MGI:1860298	Sfrp5	ENSMUSG00000018822	ENSMUST00000018966	ENSMUSP00000018966	SFRP5_MOUSE	Q9WU66	54612
	MGI:98283	Sfrs1	ENSMUSG00000018379	ENSMUST00000079866	ENSMUSP00000078792	SFRS1_MOUSE	Q6PDM2	110809
	MGI:98284	Sfrs2	ENSMUSG00000034120	ENSMUST00000092403	ENSMUSP00000090059	SFRS2_MOUSE	Q62093	20382
	MGI:98285	Sfrs3	ENSMUSG00000071172	ENSMUST00000037776	ENSMUSP00000049025	SFRS3_MOUSE	P84104	20383
	MGI:98294	Shb	ENSMUSG00000044813	ENSMUST00000061986	ENSMUSP00000060433	SHB_MOUSE	Q6PD21	230126
	MGI:98296	Shc1	ENSMUSG00000042626	ENSMUST00000094378	ENSMUSP00000091940	SHC1_MOUSE	P98083	20416
	MGI:98297	Shh	ENSMUSG00000002633	ENSMUST00000002708	ENSMUSP00000002708	SHH_MOUSE	Q62226	20423
	MGI:1201673	Shox2	ENSMUSG00000027833	ENSMUST00000029422	ENSMUSP00000029422	SHOX2_MOUSE	P70390	20429
	MGI:108064	Siah1a	ENSMUSG00000036840	ENSMUST00000045296	ENSMUSP00000044123	SIA1A_MOUSE	P61092	20437
	MGI:108062	Siah2	ENSMUSG00000036432	ENSMUST00000099089	ENSMUSP00000067496	SIAH2_MOUSE	Q06986	20439
	MGI:107157	Sin3a	ENSMUSG00000042557	ENSMUST00000085721	ENSMUSP00000082868	SIN3A_MOUSE	Q60520	20466
	MGI:1913853	Sip1	ENSMUSG00000060121	ENSMUST00000021379	ENSMUSP00000021379	GEMI2_MOUSE	Q9CQQ4	66603
	MGI:2135607	Sirt1	ENSMUSG00000020063	ENSMUST00000120239	ENSMUSP00000020257	SIRT1_MOUSE	Q923E4	93759
	MGI:102780	Six1	ENSMUSG00000051367	ENSMUST00000050029	ENSMUSP00000059026	SIX1_MOUSE	Q62231	20471
	MGI:102764	Six3	ENSMUSG00000038805	ENSMUST00000043819	ENSMUSP00000039867	SIX3_MOUSE	Q62233	20473
	MGI:106034	Six4	ENSMUSG00000034460	ENSMUST00000043208	ENSMUSP00000036150	SIX4_MOUSE	Q61321	20474
	MGI:98310	Ski	ENSMUSG00000029050	ENSMUST00000030917	ENSMUSP00000030917	SKI_MOUSE	Q60698	20481
	MGI:106203	Skil	ENSMUSG00000027660	ENSMUST00000029194	ENSMUSP00000029194	SKIL_MOUSE	Q60665	20482
	MGI:103182	Slc19a1	ENSMUSG00000001436	ENSMUST00000105410	ENSMUSP00000101050	S19A1_MOUSE	P41438	20509
	MGI:1914533	Slc25a19	ENSMUSG00000020744	ENSMUST00000021089	ENSMUSP00000021089	DNC_MOUSE	Q9DAM5	67283
	MGI:1347347	Slc27a4	ENSMUSG00000059316	ENSMUST00000080065	ENSMUSP00000078971	S27A4_MOUSE	Q91VE0	26569
	MGI:95755	Slc2a1	ENSMUSG00000028645	ENSMUST00000030398	ENSMUSP00000030398	GTR1_MOUSE	P17809	20525
	MGI:95757	Slc2a3	ENSMUSG00000003153	ENSMUST00000032476	ENSMUSP00000032476	GTR3_MOUSE	P32037	20527
	MGI:1860103	Slc2a8	ENSMUSG00000026791	ENSMUST00000028129	ENSMUSP00000028129	GTR8_MOUSE	Q9JIF3	56017
	MGI:1345281	Slc30a1	ENSMUSG00000037434	ENSMUST00000044954	ENSMUSP00000042410	ZNT1_MOUSE	Q60738	22782
	MGI:1333843	Slc31a1	ENSMUSG00000066150	ENSMUST00000084526	ENSMUSP00000081574	COPT1_MOUSE	Q8K211	20529
	MGI:1194488	Slc32a1	ENSMUSG00000037771	ENSMUST00000045738	ENSMUSP00000036299	VIAAT_MOUSE	O35633	22348
	MGI:2443301	Slc35c1	ENSMUSG00000049922	ENSMUST00000067631	ENSMUSP00000063461	FUCT1_MOUSE	Q8BLX4	228368
	MGI:1919277	Slc39a4	ENSMUSG00000063354	ENSMUST00000073428	ENSMUSP00000073134	S39A4_MOUSE	Q78IQ7	72027
	MGI:96955	Slc3a2	ENSMUSG00000010095	ENSMUST00000010239	ENSMUSP00000010239	4F2_MOUSE	P10852	17254
	MGI:1315204	Slc40a1	ENSMUSG00000025993	ENSMUST00000027137	ENSMUSP00000027137	S40A1_MOUSE	Q9JHI9	53945
	MGI:109351	Slc4a2	ENSMUSG00000028962	ENSMUST00000080067	ENSMUSP00000078972	B3A2_MOUSE	P13808	20535
	MGI:95760	Slc6a9	ENSMUSG00000028542	ENSMUST00000102685	ENSMUSP00000030269	SC6A9_MOUSE	P28571	14664
	MGI:107956	Slc8a1	ENSMUSG00000054640	ENSMUST00000086538	ENSMUSP00000083725	NAC1_MOUSE	P70414	20541
	MGI:1349482	Slc9a3r1	ENSMUSG00000020733	ENSMUST00000021077	ENSMUSP00000021077	NHERF_MOUSE	P70441	26941
	MGI:1315203	Slit1	ENSMUSG00000025020	ENSMUST00000025993	ENSMUSP00000025993	SLIT1_MOUSE	Q80TR4	20562
	MGI:1315205	Slit2	ENSMUSG00000031558	ENSMUST00000033967	ENSMUSP00000033967	SLIT2_MOUSE	Q9R1B9	20563
	MGI:1315202	Slit3	ENSMUSG00000056427	ENSMUST00000069837	ENSMUSP00000066857	SLIT3_MOUSE	Q9WVB4	20564
	MGI:109452	Smad1	ENSMUSG00000031681	ENSMUST00000066091	ENSMUSP00000071035	SMAD1_MOUSE	P70340	17125
	MGI:108051	Smad2	ENSMUSG00000024563	ENSMUST00000025453	ENSMUSP00000025453	SMAD2_MOUSE	Q62432	17126
	MGI:1201674	Smad3	ENSMUSG00000032402	ENSMUST00000113931	ENSMUSP00000109564	SMAD3_MOUSE	Q8BUN5	17127
	MGI:894293	Smad4	ENSMUSG00000024515	ENSMUST00000025393	ENSMUSP00000025393	SMAD4_MOUSE	P97471	17128
	MGI:1328787	Smad5	ENSMUSG00000021540	ENSMUST00000109876	ENSMUSP00000065798	SMAD5_MOUSE	P97454	17129
	MGI:1100518	Smad7	ENSMUSG00000025880	ENSMUST00000026999	ENSMUSP00000026999	SMAD7_MOUSE	O35253	17131
	MGI:1859993	Smad9	ENSMUSG00000027796	ENSMUST00000029371	ENSMUSP00000029371	SMAD9_MOUSE	Q9JIW5	55994
	MGI:88192	Smarca4	ENSMUSG00000032187	ENSMUST00000098948	ENSMUSP00000096547	Q6AXG8_MOUSE	Q6AXG8	20586
	MGI:1935129	Smarca5	ENSMUSG00000031715	ENSMUST00000043359	ENSMUSP00000044361	SMCA5_MOUSE	Q91ZW3	93762
	MGI:95453	Smarcad1	ENSMUSG00000029920	ENSMUST00000031984	ENSMUSP00000031984	SMRCD_MOUSE	Q04692	13990
	MGI:1328366	Smarcb1	ENSMUSG00000000902	ENSMUST00000000925	ENSMUSP00000000925	SNF5_MOUSE	Q9Z0H3	20587
	MGI:1203524	Smarcc1	ENSMUSG00000032481	ENSMUST00000088716	ENSMUSP00000086094	SMRC1_MOUSE	P97496	20588
	MGI:109257	Smn1	ENSMUSG00000021645	ENSMUST00000022147	ENSMUSP00000022147	SMN_MOUSE	P97801	20595
	MGI:108075	Smo	ENSMUSG00000001761	ENSMUST00000001812	ENSMUSP00000001812	SMO_MOUSE	P56726	319757
	MGI:104790	Smyd1	ENSMUSG00000055027	ENSMUST00000074301	ENSMUSP00000073911	SMYD1_MOUSE	P97443	12180
	MGI:98330	Snai1	ENSMUSG00000042821	ENSMUST00000052631	ENSMUSP00000050581	SNAI1_MOUSE	Q02085	20613
	MGI:1928395	Snx1	ENSMUSG00000032382	ENSMUST00000034946	ENSMUSP00000034946	SNX1_MOUSE	Q9WV80	56440
	MGI:2661416	Snx13	ENSMUSG00000020590	ENSMUST00000048519	ENSMUSP00000038430	SNX13_MOUSE	Q6PHS6	217463
	MGI:1915054	Snx2	ENSMUSG00000034484	ENSMUST00000037850	ENSMUSP00000039243	SNX2_MOUSE	Q9CWK8	67804
	MGI:1201791	Socs3	ENSMUSG00000053113	ENSMUST00000054002	ENSMUSP00000059129	SOCS3_MOUSE	O35718	12702
	MGI:98352	Sod2	ENSMUSG00000006818	ENSMUST00000007012	ENSMUSP00000007012	SODM_MOUSE	P09671	20656
	MGI:98354	Sos1	ENSMUSG00000024241	ENSMUST00000068714	ENSMUSP00000067786	SOS1_MOUSE	Q62245	20662
	MGI:98358	Sox10	ENSMUSG00000033006	ENSMUST00000040019	ENSMUSP00000039466	SOX10_MOUSE	Q04888	20665
	MGI:107543	Sox17	ENSMUSG00000025902	ENSMUST00000027035	ENSMUSP00000027035	SOX17_MOUSE	Q61473	20671
	MGI:98364	Sox2	ENSMUSG00000074637	ENSMUST00000099151	ENSMUSP00000096755	SOX2_MOUSE	P48432	20674
	MGI:98366	Sox4	ENSMUSG00000076431	ENSMUST00000067230	ENSMUSP00000100013	SOX4_MOUSE	Q06831	20677
	MGI:98368	Sox6	ENSMUSG00000051910	ENSMUST00000072804	ENSMUSP00000072583	SOX6_MOUSE	P40645	20679
	MGI:98371	Sox9	ENSMUSG00000000567	ENSMUST00000000579	ENSMUSP00000000579	SOX9_MOUSE	Q04887	20682
	MGI:98372	Sp1	ENSMUSG00000001280	ENSMUST00000001326	ENSMUSP00000001326	SP1_MOUSE	O89090	20683
	MGI:107595	Sp4	ENSMUSG00000025323	ENSMUST00000026367	ENSMUSP00000026367	SP4_MOUSE	Q62445	20688
	MGI:2443471	Sp8	ENSMUSG00000048562	ENSMUST00000063918	ENSMUSP00000065746	SP8_MOUSE	Q8BMJ8	320145
	MGI:1891706	Spen	ENSMUSG00000040761	ENSMUST00000105787	ENSMUSP00000077925	MINT_MOUSE	Q62504	56381
	MGI:1316649	Sphk1	ENSMUSG00000061878	ENSMUST00000106385	ENSMUSP00000067865	SPHK1_MOUSE	Q8CI15	20698
	MGI:1861380	Sphk2	ENSMUSG00000057342	ENSMUST00000107737	ENSMUSP00000103367	SPHK2_MOUSE	Q9JIA7	56632
	MGI:1338033	Spint1	ENSMUSG00000027315	ENSMUST00000028783	ENSMUSP00000028783	SPIT1_MOUSE	Q9R097	20732
	MGI:103078	Spr	ENSMUSG00000033735	ENSMUST00000045986	ENSMUSP00000048111	SPRE_MOUSE	Q64105	20751
	MGI:1345138	Spry2	ENSMUSG00000022114	ENSMUST00000022709	ENSMUSP00000022709	SPY2_MOUSE	Q9QXV8	24064
	MGI:1345144	Spry4	ENSMUSG00000024427	ENSMUST00000025295	ENSMUSP00000025295	SPY4_MOUSE	Q9WTP2	24066
	MGI:1099431	Sptlc1	ENSMUSG00000021468	ENSMUST00000021920	ENSMUSP00000021920	SPTC1_MOUSE	O35704	268656
	MGI:108074	Sptlc2	ENSMUSG00000021036	ENSMUST00000021424	ENSMUSP00000021424	SPTC2_MOUSE	P97363	20773
	MGI:98397	Src	ENSMUSG00000027646	ENSMUST00000092576	ENSMUSP00000090237	SRC_MOUSE	P05480	20779
	MGI:107606	Srebf1	ENSMUSG00000020538	ENSMUST00000020846	ENSMUSP00000020846	SRBP1_MOUSE	Q9WTN3	20787
	MGI:106658	Srf	ENSMUSG00000015605	ENSMUST00000015749	ENSMUSP00000015749	SRF_MOUSE	Q9JM73	20807
	MGI:1933527	Srrt	ENSMUSG00000037364	ENSMUST00000040873	ENSMUSP00000043123	ARS2_MOUSE	Q99MR6	83701
	MGI:107708	Ss18	ENSMUSG00000037013	ENSMUST00000040924	ENSMUSP00000046320	SSXT_MOUSE	Q62280	268996
	MGI:2444061	Ss18l1	ENSMUSG00000039086	ENSMUST00000041126	ENSMUSP00000041288	Q7TQF3_MOUSE	Q7TQF3	269397
	MGI:98423	Ssb	ENSMUSG00000068882	ENSMUST00000090852	ENSMUSP00000088365	LA_MOUSE	P32067	20823
	MGI:107912	Ssrp1	ENSMUSG00000027067	ENSMUST00000028463	ENSMUSP00000028463	SSRP1_MOUSE	Q08943	20833
	MGI:1329014	Stam	ENSMUSG00000026718	ENSMUST00000102960	ENSMUSP00000100025	STAM1_MOUSE	P70297	20844
	MGI:1929100	Stam2	ENSMUSG00000055371	ENSMUST00000102759	ENSMUSP00000099820	STAM2_MOUSE	O88811	56324
	MGI:103038	Stat3	ENSMUSG00000004040	ENSMUST00000092671	ENSMUSP00000090342	STAT3_MOUSE	P42227	20848
	MGI:107477	Stil	ENSMUSG00000028718	ENSMUST00000030490	ENSMUSP00000030490	STIL_MOUSE	Q60988	20460
	MGI:107476	Stim1	ENSMUSG00000030987	ENSMUST00000033289	ENSMUSP00000033289	STIM1_MOUSE	P70302	20866
	MGI:1341870	Stk11	ENSMUSG00000003068	ENSMUST00000003152	ENSMUSP00000003152	STK11_MOUSE	Q9WTK7	20869
	MGI:1891731	Stub1	ENSMUSG00000039615	ENSMUST00000044911	ENSMUSP00000040431	STUB1_MOUSE	Q9WUD1	56424
	MGI:109355	Stx1a	ENSMUSG00000007207	ENSMUST00000005509	ENSMUSP00000005509	STX1A_MOUSE	O35526	20907
	MGI:893577	Stx4a	ENSMUSG00000030805	ENSMUST00000033075	ENSMUSP00000033075	STX4_MOUSE	P70452	20909
	MGI:107362	Stxbp3a	ENSMUSG00000027882	ENSMUST00000102621	ENSMUSP00000099681	STXB3_MOUSE	Q60770	20912
	MGI:1926058	Stxbp5	ENSMUSG00000019790	ENSMUST00000105570	ENSMUSP00000044535	STXB5_MOUSE	Q8K400	78808
	MGI:1919204	Suds3	ENSMUSG00000066900	ENSMUST00000086471	ENSMUSP00000083662	SDS3_MOUSE	Q8BR65	71954
	MGI:1345643	Sufu	ENSMUSG00000025231	ENSMUST00000111867	ENSMUSP00000049109	SUFU_MOUSE	Q9Z0P7	24069
	MGI:98443	Surf1	ENSMUSG00000015790	ENSMUST00000015934	ENSMUSP00000015934	SURF1_MOUSE	P09925	20930
	MGI:1099440	Suv39h1	ENSMUSG00000039231	ENSMUST00000089440	ENSMUSP00000111301	SUV91_MOUSE	O54864	20937
	MGI:2444557	Suv420h1	ENSMUSG00000045098	ENSMUST00000113972	ENSMUSP00000060162	SUV41_MOUSE	Q3U8K7	225888
	MGI:2385262	Suv420h2	ENSMUSG00000059851	ENSMUST00000098853	ENSMUSP00000104223	SUV42_MOUSE	Q6Q783	232811
	MGI:1261758	Suz12	ENSMUSG00000017548	ENSMUST00000017692	ENSMUSP00000017692	SUZ12_MOUSE	Q80U70	52615
	MGI:99515	Syk	ENSMUSG00000021457	ENSMUST00000120135	ENSMUSP00000113852	KSYK_MOUSE	P48025	20963
	MGI:1354961	Synj1	ENSMUSG00000022973	ENSMUST00000118390	ENSMUSP00000023696	SYNJ1_MOUSE	Q8CHC4	104015
	MGI:98467	Syp	ENSMUSG00000031144	ENSMUST00000069520	ENSMUSP00000112337	SYPH_MOUSE	Q62277	20977
	MGI:1926373	Syt9	ENSMUSG00000062542	ENSMUST00000073459	ENSMUSP00000073164	SYT9_MOUSE	Q9R0N9	60510
	MGI:1341163	Tacc3	ENSMUSG00000037313	ENSMUST00000114426	ENSMUSP00000078491	TACC3_MOUSE	Q9JJ11	21335
	MGI:1346320	Taf10	ENSMUSG00000043866	ENSMUST00000054556	ENSMUSP00000062023	TAF10_MOUSE	Q8K0H5	24075
	MGI:98480	Tal1	ENSMUSG00000028717	ENSMUST00000030489	ENSMUSP00000030489	TAL1_MOUSE	P22091	21349
	MGI:1923062	Tasp1	ENSMUSG00000039033	ENSMUST00000110079	ENSMUSP00000105706	TASP1_MOUSE	Q8R1G1	75812
	MGI:101838	Tbp	ENSMUSG00000014767	ENSMUST00000119879	ENSMUSP00000114007	TBP_MOUSE	P29037	21374
	MGI:98494	Tbx2	ENSMUSG00000000093	ENSMUST00000000095	ENSMUSP00000000095	TBX2_MOUSE	Q60707	21385
	MGI:1888496	Tbx20	ENSMUSG00000031965	ENSMUST00000052946	ENSMUSP00000052591	TBX20_MOUSE	Q9ES03	57246
	MGI:98495	Tbx3	ENSMUSG00000018604	ENSMUST00000018748	ENSMUSP00000018748	TBX3_MOUSE	P70324	21386
	MGI:102556	Tbx4	ENSMUSG00000000094	ENSMUST00000108047	ENSMUSP00000000096	TBX4_MOUSE	P70325	21387
	MGI:102541	Tbx5	ENSMUSG00000018263	ENSMUST00000018407	ENSMUSP00000018407	TBX5_MOUSE	P70326	21388
	MGI:102539	Tbx6	ENSMUSG00000030699	ENSMUST00000073564	ENSMUSP00000073254	TBX6_MOUSE	P70327	21389
	MGI:1351315	Tceb3	ENSMUSG00000028668	ENSMUST00000030427	ENSMUSP00000030427	ELOA1_MOUSE	Q8CB77	27224
	MGI:98510	Tcf3	ENSMUSG00000055799	ENSMUST00000114053	ENSMUSP00000069403	TF7L1_MOUSE	Q9Z1J1	21423
	MGI:98506	Tcf4	ENSMUSG00000053477	ENSMUST00000066717	ENSMUSP00000110636	ITF2_MOUSE	Q60722	21413
	MGI:104671	Tcfap2a	ENSMUSG00000021359	ENSMUST00000110193	ENSMUSP00000073044	AP2A_MOUSE	P34056	21418
	MGI:106032	Tcfap2c	ENSMUSG00000028640	ENSMUST00000099058	ENSMUSP00000030391	AP2C_MOUSE	Q61312	21420
	MGI:103270	Tcfeb	ENSMUSG00000023990	ENSMUST00000024786	ENSMUSP00000024786	TFEB_MOUSE	Q9R210	21425
	MGI:101876	Tead1	ENSMUSG00000055320	ENSMUST00000106638	ENSMUSP00000081755	TEAD1_MOUSE	P30051	21676
	MGI:104904	Tead2	ENSMUSG00000030796	ENSMUST00000033060	ENSMUSP00000033060	TEAD2_MOUSE	P48301	21677
	MGI:106907	Tead4	ENSMUSG00000030353	ENSMUST00000006311	ENSMUSP00000006311	TEAD4_MOUSE	Q62296	21679
	MGI:98664	Tek	ENSMUSG00000006386	ENSMUST00000102798	ENSMUSP00000071162	TIE2_MOUSE	Q02858	21687
	MGI:1918968	Telo2	ENSMUSG00000024170	ENSMUST00000115181	ENSMUSP00000110835	TELO2_MOUSE	Q9DC40	71718
	MGI:109573	Tep1	ENSMUSG00000006281	ENSMUST00000006444	ENSMUSP00000006444	TEP1_MOUSE	P97499	21745
	MGI:109634	Terf1	ENSMUSG00000025925	ENSMUST00000027057	ENSMUSP00000027057	TERF1_MOUSE	P70371	21749
	MGI:1195972	Terf2	ENSMUSG00000031921	ENSMUST00000068388	ENSMUSP00000065586	TERF2_MOUSE	O35144	21750
	MGI:107810	Tfam	ENSMUSG00000003923	ENSMUST00000092430	ENSMUSP00000090086	TFAM_MOUSE	P40630	21780
	MGI:101934	Tfdp1	ENSMUSG00000038482	ENSMUST00000079071	ENSMUSP00000078078	TFDP1_MOUSE	Q08639	21781
	MGI:1095418	Tfpi	ENSMUSG00000027082	ENSMUST00000111718	ENSMUSP00000028487	TFPI1_MOUSE	O54819	21788
	MGI:98822	Tfrc	ENSMUSG00000022797	ENSMUST00000023486	ENSMUSP00000023486	TFR1_MOUSE	Q62351	22042
	MGI:98725	Tgfb1	ENSMUSG00000002603	ENSMUST00000002678	ENSMUSP00000002678	TGFB1_MOUSE	P04202	21803
	MGI:98726	Tgfb2	ENSMUSG00000039239	ENSMUST00000045288	ENSMUSP00000043849	TGFB2_MOUSE	P27090	21808
	MGI:98728	Tgfbr1	ENSMUSG00000007613	ENSMUST00000007757	ENSMUSP00000007757	TGFR1_MOUSE	Q64729	21812
	MGI:98729	Tgfbr2	ENSMUSG00000032440	ENSMUST00000061101	ENSMUSP00000062333	TGFR2_MOUSE	Q62312	21813
	MGI:1194497	Tgif1	ENSMUSG00000047407	ENSMUST00000059775	ENSMUSP00000060512	TGIF1_MOUSE	P70284	21815
	MGI:98731	Tgm2	ENSMUSG00000037820	ENSMUST00000103122	ENSMUSP00000099411	TGM2_MOUSE	P21981	21817
	MGI:98735	Th	ENSMUSG00000000214	ENSMUST00000000219	ENSMUSP00000000219	TY3H_MOUSE	P24529	21823
	MGI:1930964	Thap11	ENSMUSG00000036442	ENSMUST00000040445	ENSMUSP00000048994	THA11_MOUSE	Q9JJD0	59016
	MGI:98736	Thbd	ENSMUSG00000074743	ENSMUST00000099270	ENSMUSP00000096877	TRBM_MOUSE	P15306	21824
	MGI:98737	Thbs1	ENSMUSG00000040152	ENSMUST00000039559	ENSMUSP00000044903	TSP1_MOUSE	P35441	21825
	MGI:98738	Thbs2	ENSMUSG00000023885	ENSMUST00000024659	ENSMUSP00000024659	TSP2_MOUSE	Q03350	21826
	MGI:1919668	Thoc1	ENSMUSG00000024287	ENSMUST00000025137	ENSMUSP00000025137	THOC1_MOUSE	Q8R3N6	225160
	MGI:98742	Thra	ENSMUSG00000058756	ENSMUST00000064187	ENSMUSP00000068281	THA_MOUSE	P63058	21833
	MGI:107913	Tial1	ENSMUSG00000030846	ENSMUST00000106226	ENSMUSP00000101833	TIAR_MOUSE	P70318	21843
	MGI:99906	Tie1	ENSMUSG00000033191	ENSMUST00000047421	ENSMUSP00000037129	TIE1_MOUSE	Q06806	21846
	MGI:1321393	Timeless	ENSMUSG00000039994	ENSMUST00000055539	ENSMUSP00000058021	TIM_MOUSE	Q9R1X4	21853
	MGI:107246	Tinf2	ENSMUSG00000007589	ENSMUST00000100536	ENSMUSP00000098104	TINF2_MOUSE	Q9QXG9	28113
	MGI:105992	Tkt	ENSMUSG00000021957	ENSMUST00000022529	ENSMUSP00000022529	TKT_MOUSE	P40142	21881
	MGI:106923	Tll1	ENSMUSG00000053626	ENSMUST00000066166	ENSMUSP00000070560	TLL1_MOUSE	Q62381	21892
	MGI:1099832	Tln1	ENSMUSG00000028465	ENSMUST00000030187	ENSMUSP00000030187	TLN1_MOUSE	P26039	21894
	MGI:1350935	Tlx2	ENSMUSG00000068327	ENSMUST00000089641	ENSMUSP00000087069	TLX2_MOUSE	Q61663	21909
	MGI:1351209	Tlx3	ENSMUSG00000040610	ENSMUST00000037746	ENSMUSP00000047457	TLX3_MOUSE	O55144	27140
	MGI:1920416	Tm7sf2	ENSMUSG00000024799	ENSMUST00000025713	ENSMUSP00000025713	ERG24_MOUSE	Q71KT5	73166
	MGI:1915831	Tmed10	ENSMUSG00000021248	ENSMUST00000040766	ENSMUSP00000037583	TMEDA_MOUSE	Q9D1D4	68581
	MGI:1921416	Tmem38a	ENSMUSG00000031791	ENSMUST00000034244	ENSMUSP00000034244	TM38A_MOUSE	Q3TMP8	74166
	MGI:1098718	Tmem38b	ENSMUSG00000028420	ENSMUST00000030127	ENSMUSP00000030127	TM38B_MOUSE	Q9DAV9	52076
	MGI:104798	Tnf	ENSMUSG00000024401	ENSMUST00000025263	ENSMUSP00000025263	TNFA_MOUSE	P06804	21926
	MGI:1314884	Tnfrsf1a	ENSMUSG00000030341	ENSMUST00000032491	ENSMUSP00000032491	TNR1A_MOUSE	P25118	21937
	MGI:1314883	Tnfrsf1b	ENSMUSG00000028599	ENSMUST00000030336	ENSMUSP00000030336	TNR1B_MOUSE	P25119	21938
	MGI:1341087	Tnks	ENSMUSG00000031529	ENSMUST00000033929	ENSMUSP00000033929	Q6PFX9_MOUSE	Q6PFX9	21951
	MGI:1921743	Tnks2	ENSMUSG00000024811	ENSMUST00000025729	ENSMUSP00000025729	Q8BXH7_MOUSE	Q8BXH7	74493
	MGI:104597	Tnnt2	ENSMUSG00000026414	ENSMUST00000112087	ENSMUSP00000107716	TNNT2_MOUSE	P50752	21956
	MGI:98788	Top1	ENSMUSG00000070544	ENSMUST00000109468	ENSMUSP00000105094	TOP1_MOUSE	Q04750	21969
	MGI:1197527	Top3a	ENSMUSG00000002814	ENSMUST00000002891	ENSMUSP00000002891	TOP3A_MOUSE	O70157	21975
	MGI:1353568	Tor1a	ENSMUSG00000026849	ENSMUST00000028200	ENSMUSP00000028200	TOR1A_MOUSE	Q9ER39	30931
	MGI:98809	Tpm1	ENSMUSG00000032366	ENSMUST00000034928	ENSMUSP00000109315	TPM1_MOUSE	P58771	22003
	MGI:1890149	Tpm3	ENSMUSG00000027940	ENSMUST00000119570	ENSMUSP00000029550	TPM3_MOUSE	P21107	59069
	MGI:104890	Tpt1	ENSMUSG00000060126	ENSMUST00000080850	ENSMUSP00000106519	TCTP_MOUSE	P63028	22070
	MGI:101835	Traf2	ENSMUSG00000026942	ENSMUST00000114234	ENSMUSP00000028311	TRAF2_MOUSE	P39429	22030
	MGI:108072	Traf6	ENSMUSG00000027164	ENSMUST00000004949	ENSMUSP00000004949	TRAF6_MOUSE	P70196	22034
	MGI:1096377	Traip	ENSMUSG00000032586	ENSMUST00000049348	ENSMUSP00000040001	TRAIP_MOUSE	Q8VIG6	22036
	MGI:109274	Trim28	ENSMUSG00000005566	ENSMUST00000005705	ENSMUSP00000005705	TIF1B_MOUSE	Q62318	21849
	MGI:2137357	Trim33	ENSMUSG00000033014	ENSMUST00000029444	ENSMUSP00000029444	TRI33_MOUSE	Q99PP7	94093
	MGI:1927230	Trio	ENSMUSG00000022263	ENSMUST00000090247	ENSMUSP00000087714	TRIO_MOUSE	Q0KL02	223435
	MGI:98834	Trp53	ENSMUSG00000059552	ENSMUST00000108658	ENSMUSP00000104298	P53_MOUSE	P02340	22059
	MGI:2138319	Trp53bp2	ENSMUSG00000026510	ENSMUST00000117245	ENSMUSP00000112508	ASPP2_MOUSE	Q8CG79	209456
	MGI:1336991	Trp73	ENSMUSG00000029026	ENSMUST00000105644	ENSMUSP00000101269	B1AX90_MOUSE	B1AX90	22062
	MGI:1929996	Trpm7	ENSMUSG00000027365	ENSMUST00000103224	ENSMUSP00000099513	TRPM7_MOUSE	Q923J1	58800
	MGI:2153272	Trrap	ENSMUSG00000045482	ENSMUST00000094120	ENSMUSP00000098035	TRRAP_MOUSE	Q80YV3	100683
	MGI:1929183	Tsc1	ENSMUSG00000026812	ENSMUST00000113869	ENSMUSP00000109501	Q924U7_MOUSE	Q924U7	64930
	MGI:102548	Tsc2	ENSMUSG00000002496	ENSMUST00000088420	ENSMUSP00000085764	TSC2_MOUSE	Q61037	22084
	MGI:106581	Tsg101	ENSMUSG00000014402	ENSMUST00000014546	ENSMUSP00000014546	TS101_MOUSE	Q61187	22088
	MGI:98857	Tsta3	ENSMUSG00000022570	ENSMUST00000023231	ENSMUSP00000023231	FCL_MOUSE	P23591	22122
	MGI:98864	Ttn	ENSMUSG00000051747	ENSMUST00000099981	ENSMUSP00000097561	TITIN_MOUSE	A2ASS6	22138
	MGI:101834	Tubg1	ENSMUSG00000035198	ENSMUST00000043680	ENSMUSP00000048036	TBG1_MOUSE	P83887	103733
	MGI:1329045	Tulp3	ENSMUSG00000001521	ENSMUST00000001562	ENSMUSP00000001562	TULP3_MOUSE	O88413	22158
	MGI:98872	Twist1	ENSMUSG00000035799	ENSMUST00000049089	ENSMUSP00000040089	TWST1_MOUSE	P26687	22160
	MGI:98874	Txn1	ENSMUSG00000028367	ENSMUST00000030051	ENSMUSP00000030051	THIO_MOUSE	P10639	22166
	MGI:1354175	Txnrd1	ENSMUSG00000020250	ENSMUST00000020484	ENSMUSP00000020484	TRXR1_MOUSE	Q9JMH6	50493
	MGI:1347023	Txnrd2	ENSMUSG00000075704	ENSMUST00000082425	ENSMUSP00000111269	TRXR2_MOUSE	Q9JLT4	26462
	MGI:1341217	Uba3	ENSMUSG00000030061	ENSMUST00000089287	ENSMUSP00000086701	UBA3_MOUSE	Q8C878	22200
	MGI:1913894	Uba6	ENSMUSG00000035898	ENSMUST00000039373	ENSMUSP00000035328	UBA6_MOUSE	Q8C7R4	231380
	MGI:102959	Ube2a	ENSMUSG00000016308	ENSMUST00000016452	ENSMUSP00000016452	UBE2A_MOUSE	Q9Z255	22209
	MGI:102944	Ube2b	ENSMUSG00000020390	ENSMUST00000020657	ENSMUSP00000020657	UBE2B_MOUSE	P63147	22210
	MGI:107365	Ube2i	ENSMUSG00000015120	ENSMUST00000049911	ENSMUSP00000055714	UBC9_MOUSE	P63280	22196
	MGI:1934835	Ube2n	ENSMUSG00000074781	ENSMUST00000099329	ENSMUSP00000096932	UBE2N_MOUSE	P61089	93765
	MGI:1927086	Ube4b	ENSMUSG00000028960	ENSMUST00000103212	ENSMUSP00000099501	UBE4B_MOUSE	Q9ES00	63958
	MGI:104889	Ubp1	ENSMUSG00000009741	ENSMUST00000084885	ENSMUSP00000081946	UBIP1_MOUSE	Q811S7	22221
	MGI:1277977	Ubr1	ENSMUSG00000027272	ENSMUST00000028728	ENSMUSP00000028728	UBR1_MOUSE	O70481	22222
	MGI:1861099	Ubr2	ENSMUSG00000023977	ENSMUST00000075833	ENSMUSP00000075230	UBR2_MOUSE	Q6WKZ8	224826
	MGI:1861100	Ubr3	ENSMUSG00000044308	ENSMUST00000055758	ENSMUSP00000060159	UBR3_MOUSE	Q5U430	68795
	MGI:1918040	Ubr5	ENSMUSG00000037487	ENSMUST00000110336	ENSMUSP00000022899	UBR5_MOUSE	Q80TP3	70790
	MGI:1332243	Ugcg	ENSMUSG00000028381	ENSMUST00000030074	ENSMUSP00000030074	CEGT_MOUSE	O88693	22234
	MGI:3051532	Unc13a	ENSMUSG00000034799	ENSMUST00000066644	ENSMUSP00000030170	UN13A_MOUSE	Q4KUS2	382018
	MGI:1342278	Unc13b	ENSMUSG00000028456	ENSMUST00000107952	ENSMUSP00000078894	UN13B_MOUSE	Q9Z1N9	22249
	MGI:894703	Unc5b	ENSMUSG00000020099	ENSMUST00000077925	ENSMUSP00000077080	UNC5B_MOUSE	Q8K1S3	107449
	MGI:108013	Uncx	ENSMUSG00000029546	ENSMUST00000031523	ENSMUSP00000031523	UNC4_MOUSE	O08934	22255
	MGI:107995	Upf1	ENSMUSG00000058301	ENSMUST00000075666	ENSMUSP00000075089	RENT1_MOUSE	Q9EPU0	19704
	MGI:2449307	Upf2	ENSMUSG00000043241	ENSMUST00000060092	ENSMUSP00000058375	A2AT37_MOUSE	A2AT37	326622
	MGI:98916	Urod	ENSMUSG00000028684	ENSMUST00000030446	ENSMUSP00000030446	DCUP_MOUSE	P70697	22275
	MGI:98917	Uros	ENSMUSG00000030979	ENSMUST00000106145	ENSMUSP00000101751	HEM4_MOUSE	P51163	22276
	MGI:99542	Usf1	ENSMUSG00000026641	ENSMUST00000001284	ENSMUSP00000001284	USF1_MOUSE	Q61069	22278
	MGI:99961	Usf2	ENSMUSG00000058239	ENSMUST00000058860	ENSMUSP00000057569	USF2_MOUSE	Q64705	22282
	MGI:1934029	Usp8	ENSMUSG00000027363	ENSMUST00000110416	ENSMUSP00000028841	UBP8_MOUSE	Q80U87	84092
	MGI:1277163	Vax1	ENSMUSG00000006270	ENSMUST00000006432	ENSMUSP00000006432	VAX1_MOUSE	Q2NKI2	22326
	MGI:98926	Vcam1	ENSMUSG00000027962	ENSMUST00000029574	ENSMUSP00000029574	VCAM1_MOUSE	P29533	22329
	MGI:98927	Vcl	ENSMUSG00000021823	ENSMUST00000022369	ENSMUSP00000022369	VINC_MOUSE	Q64727	22330
	MGI:99919	Vcp	ENSMUSG00000028452	ENSMUST00000030164	ENSMUSP00000030164	TERA_MOUSE	Q01853	269523
	MGI:103178	Vegfa	ENSMUSG00000023951	ENSMUST00000071648	ENSMUSP00000071575	VEGFA_MOUSE	Q00731	22339
	MGI:1313291	Vezf1	ENSMUSG00000018377	ENSMUST00000018521		Q5SXC4_MOUSE	Q5SXC4	22344
	MGI:2143698	Vezt	ENSMUSG00000036099	ENSMUST00000119818	ENSMUSP00000037955	VEZA_MOUSE	Q3ZK22	215008
	MGI:103223	Vhl	ENSMUSG00000033933	ENSMUST00000035673	ENSMUSP00000039418	VHL_MOUSE	P40338	22346
	MGI:2445220	Vprbp	ENSMUSG00000040325	ENSMUST00000055009	ENSMUSP00000060025	VPRBP_MOUSE	Q80TR8	321006
	MGI:1353654	Vps26a	ENSMUSG00000020078	ENSMUST00000092473	ENSMUSP00000101087	VP26A_MOUSE	P40336	30930
	MGI:1098641	Wasf2	ENSMUSG00000028868	ENSMUST00000084241	ENSMUSP00000081263	WASF2_MOUSE	Q8BH43	242687
	MGI:1920428	Wasl	ENSMUSG00000029684	ENSMUST00000031695	ENSMUSP00000031695	WASL_MOUSE	Q91YD9	73178
	MGI:1915186	Wdr55	ENSMUSG00000042660	ENSMUST00000049323	ENSMUSP00000039010	WDR55_MOUSE	Q9CX97	67936
	MGI:1917715	Wdr77	ENSMUSG00000000561	ENSMUST00000010278	ENSMUSP00000010278	MEP50_MOUSE	Q99J09	70465
	MGI:98953	Wnt1	ENSMUSG00000022997	ENSMUST00000023734	ENSMUSP00000023734	WNT1_MOUSE	P04426	22408
	MGI:101948	Wnt11	ENSMUSG00000015957	ENSMUST00000067495	ENSMUSP00000064333	WNT11_MOUSE	P48615	22411
	MGI:98954	Wnt2	ENSMUSG00000010797	ENSMUST00000010941	ENSMUSP00000010941	WNT2_MOUSE	P21552	22413
	MGI:98955	Wnt3	ENSMUSG00000000125	ENSMUST00000000127	ENSMUSP00000000127	WNT3_MOUSE	P17553	22415
	MGI:98956	Wnt3a	ENSMUSG00000009900	ENSMUST00000010044	ENSMUSP00000010044	WNT3A_MOUSE	P27467	22416
	MGI:98961	Wnt7a	ENSMUSG00000030093	ENSMUST00000032180	ENSMUSP00000032180	WNT7A_MOUSE	P24383	22421
	MGI:98962	Wnt7b	ENSMUSG00000022382	ENSMUST00000109424	ENSMUSP00000023015	WNT7B_MOUSE	P28047	22422
	MGI:2446084	Wnt9a	ENSMUSG00000000126	ENSMUST00000000128	ENSMUSP00000104411	WNT9A_MOUSE	Q8R5M2	216795
	MGI:109635	Wrn	ENSMUSG00000031583	ENSMUST00000033990	ENSMUSP00000033990	WRN_MOUSE	O09053	22427
	MGI:98968	Wt1	ENSMUSG00000016458	ENSMUST00000016602	ENSMUSP00000016602	WT1_MOUSE	P22561	22431
	MGI:1917649	Wwtr1	ENSMUSG00000027803	ENSMUST00000120977	ENSMUSP00000113040	WWTR1_MOUSE	Q9EPK5	97064
	MGI:1914689	Xab2	ENSMUSG00000019470	ENSMUST00000019614	ENSMUSP00000019614	SYF1_MOUSE	Q9DCD2	67439
	MGI:98970	Xbp1	ENSMUSG00000020484	ENSMUST00000109866	ENSMUSP00000054852	XBP1_MOUSE	O35426	22433
	MGI:99135	Xpa	ENSMUSG00000028329	ENSMUST00000058232	ENSMUSP00000030013	XPA_MOUSE	Q64267	22590
	MGI:103557	Xpc	ENSMUSG00000030094	ENSMUST00000032182	ENSMUSP00000032182	XPC_MOUSE	P51612	22591
	MGI:99137	Xrcc1	ENSMUSG00000051768	ENSMUST00000063249	ENSMUSP00000070995	XRCC1_MOUSE	Q60596	22594
	MGI:1927345	Xrcc2	ENSMUSG00000028933	ENSMUST00000030773	ENSMUSP00000030773	XRCC2_MOUSE	Q9CX47	57434
	MGI:104517	Xrcc5	ENSMUSG00000026187	ENSMUST00000027379	ENSMUSP00000027379	KU86_MOUSE	P27641	22596
	MGI:103262	Yap1	ENSMUSG00000053110	ENSMUST00000065353	ENSMUSP00000083772	YAP1_MOUSE	P46938	22601
	MGI:99146	Ybx1	ENSMUSG00000028639	ENSMUST00000079644	ENSMUSP00000078589	YBOX1_MOUSE	P62960	22608
	MGI:894689	Ywhae	ENSMUSG00000020849	ENSMUST00000067664	ENSMUSP00000070993	1433E_MOUSE	P62259	22627
	MGI:99150	Yy1	ENSMUSG00000021264	ENSMUST00000021692	ENSMUSP00000021692	TYY1_MOUSE	Q00899	22632
	MGI:107410	Zbtb17	ENSMUSG00000006215	ENSMUST00000006377	ENSMUSP00000006377	ZBT17_MOUSE	Q60821	22642
	MGI:1344313	Zeb1	ENSMUSG00000024238	ENSMUST00000025081	ENSMUSP00000025081	ZEB1_MOUSE	Q64318	21417
	MGI:1344407	Zeb2	ENSMUSG00000026872	ENSMUST00000068415	ENSMUSP00000069685	ZEB2_MOUSE	Q9R0G7	24136
	MGI:1890378	Zfp110	ENSMUSG00000058638	ENSMUST00000004614	ENSMUSP00000004614	Q8BS00_MOUSE	Q8BS00	65020
	MGI:1330262	Zfp259	ENSMUSG00000032078	ENSMUST00000114552	ENSMUSP00000110199	ZPR1_MOUSE	Q62384	22687
	MGI:107946	Zfp36l1	ENSMUSG00000021127	ENSMUST00000021552	ENSMUSP00000021552	TISB_MOUSE	P23950	12192
	MGI:1914233	Zfp830	ENSMUSG00000046010	ENSMUST00000056677	ENSMUSP00000056154	ZN830_MOUSE	Q8R1N0	66983
	MGI:1095400	Zfpm1	ENSMUSG00000049577	ENSMUST00000054052	ENSMUSP00000058037	FOG1_MOUSE	O35615	22761
	MGI:1334444	Zfpm2	ENSMUSG00000022306	ENSMUST00000053467	ENSMUSP00000051335	FOG2_MOUSE	Q8CCH7	22762
	MGI:1341890	Zfr	ENSMUSG00000022201	ENSMUST00000022814	ENSMUSP00000022814	ZFR_MOUSE	O88532	22763
	MGI:99211	Zfx	ENSMUSG00000079509	ENSMUST00000113926	ENSMUSP00000085423	ZFX_MOUSE	P17012	22764
	MGI:106676	Zic3	ENSMUSG00000067860	ENSMUST00000088627	ENSMUSP00000085999	ZIC3_MOUSE	Q62521	22773
	MGI:3040693	Zmiz1	ENSMUSG00000007817	ENSMUST00000007961	ENSMUSP00000007961	ZMIZ1_MOUSE	Q6P1E1	328365
