# Supplementary material for: Defining the Role of Essential Genes in Human Disease
Source: PLoS One. 2011 Nov 11;6(11):e27368. doi: 10.1371/journal.pone.0027368 (PMC3214036; doi:10.1371/journal.pone.0027368)
Supplement: Dataset S2 — List of housekeeping genes in each category. (XLS) [file pone.0027368.s004.xls]

## Sheet: disease
356	NM_005157	V-ABL ABELSON MURINE LEUKEMIA VIRAL ONCOGENE HOMOLOG 1
98	NM_001614	ACTIN, BETA
63	NM_001101	ACTIN, BETA
62	NM_001101	ACTIN, BETA
97	NM_001614	ACTIN, BETA
343	NM_004924	ACTININ, ALPHA 4
2	NM_000020	ACTIVIN A RECEPTOR TYPE II-LIKE 1
64	NM_001111	ADENOSINE DEAMINASE, RNA-SPECIFIC
9	NM_000214	JAGGED 1 (ALAGILLE SYNDROME)
3	NM_000034	ALDOLASE A, FRUCTOSE-BISPHOSPHATE
286	NM_004048	BETA-2-MICROGLOBULIN
73	NM_001250	CD40 ANTIGEN (TNF RECEPTOR SUPERFAMILY MEMBER 5)
129	NM_001843	CONTACTIN 1
130	NM_001848	COLLAGEN, TYPE VI, ALPHA 1
133	NM_001863	CYTOCHROME C OXIDASE SUBUNIT VIB POLYPEPTIDE 1 (UBIQUITOUS)
4	NM_000100	CYSTATIN B (STEFIN B)
137	NM_001904	CATENIN (CADHERIN-ASSOCIATED PROTEIN), BETA 1, 88KDA
138	NM_001909	CATHEPSIN D (LYSOSOMAL ASPARTYL PEPTIDASE)
139	NM_001914	CYTOCHROME B5 TYPE A (MICROSOMAL)
79	NM_001344	DEFENDER AGAINST CELL DEATH 1
82	NM_001360	7-DEHYDROCHOLESTEROL REDUCTASE
15	NM_000398	CYTOCHROME B5 REDUCTASE 3
361	NM_005219	DIAPHANOUS HOMOLOG 1 (DROSOPHILA)
86	NM_001428	ENOLASE 1, (ALPHA)
147	NM_002032	FERRITIN, HEAVY POLYPEPTIDE 1
92	NM_001493	GDP DISSOCIATION INHIBITOR 1
16	NM_000405	GM2 GANGLIOSIDE ACTIVATOR
150	NM_002070	GUANINE NUCLEOTIDE BINDING PROTEIN (G PROTEIN), ALPHA INHIBITING ACTIVITY POLYPEPTIDE 2
19	NM_000516	GNAS COMPLEX LOCUS
153	NM_002088	GLUTAMATE RECEPTOR, IONOTROPIC, KAINATE 5
6	NM_000182	HYDROXYACYL-COENZYME A DEHYDROGENASE/3-KETOACYL-COENZYME A THIOLASE/ENOYL-COENZYME A HYDRATASE (TRIFUNCTIONAL PROTEIN), ALPHA SUBUNIT
7	NM_000183	HYDROXYACYL-COENZYME A DEHYDROGENASE/3-KETOACYL-COENZYME A THIOLASE/ENOYL-COENZYME A HYDRATASE (TRIFUNCTIONAL PROTEIN), BETA SUBUNIT
469	NM_006899	ISOCITRATE DEHYDROGENASE 3 (NAD+) BETA
378	NM_005566	LACTATE DEHYDROGENASE A
165	NM_002300	LACTATE DEHYDROGENASE B
10	NM_000239	LYSOZYME (RENAL AMYLOIDOSIS)
20	NM_000529	MELANOCORTIN 2 RECEPTOR (ADRENOCORTICOTROPIC HORMONE)
398	NM_005954	METALLOTHIONEIN 3 (GROWTH INHIBITORY FACTOR (NEUROTROPHIC))
17	NM_000431	MEVALONATE KINASE (MEVALONIC ACIDURIA)
178	NM_002473	MYOSIN, HEAVY POLYPEPTIDE 9, NON-MUSCLE
317	NM_004541	NADH DEHYDROGENASE (UBIQUINONE) 1 ALPHA SUBCOMPLEX, 1, 7.5KDA
179	NM_002488	NADH DEHYDROGENASE (UBIQUINONE) 1 ALPHA SUBCOMPLEX, 2, 8KDA
477	NM_007103	NADH DEHYDROGENASE (UBIQUINONE) FLAVOPROTEIN 1, 51KDA
566	NM_020529	NUCLEAR FACTOR OF KAPPA LIGHT POLYPEPTIDE GENE ENHANCER IN B-CELLS INHIBITOR, ALPHA
11	NM_000269	NON-METASTATIC CELLS 1, PROTEIN (NM23A) EXPRESSED IN
12	NM_000291	PHOSPHOGLYCERATE KINASE 1
188	NM_002635	SOLUTE CARRIER FAMILY 25 (MITOCHONDRIAL CARRIER; PHOSPHATE CARRIER), MEMBER 3
195	NM_002743	PROTEIN KINASE C SUBSTRATE 80K-H
196	NM_002792	PROTEASOME (PROSOME, MACROPAIN) SUBUNIT, ALPHA TYPE, 7
31	NM_000969	RIBOSOMAL PROTEIN L5
33	NM_000975	RIBOSOMAL PROTEIN L11
56	NM_001022	RIBOSOMAL PROTEIN S19
57	NM_001026	RIBOSOMAL PROTEIN S24
296	NM_004168	SUCCINATE DEHYDROGENASE COMPLEX, SUBUNIT A, FLAVOPROTEIN (FP)
8	NM_000199	N-SULFOGLUCOSAMINE SULFOHYDROLASE (SULFAMIDASE)
381	NM_005629	SOLUTE CARRIER FAMILY 6 (NEUROTRANSMITTER TRANSPORTER, CREATINE), MEMBER 8
18	NM_000454	SUPEROXIDE DISMUTASE 1, SOLUBLE (AMYOTROPHIC LATERAL SCLEROSIS 1 (ADULT))
59	NM_001053	SOMATOSTATIN RECEPTOR 5
455	NM_006755	TRANSALDOLASE 1
228	NM_003190	TAP BINDING PROTEIN (TAPASIN)
13	NM_000356	TREACHER COLLINS-FRANCESCHETTI SYNDROME 1
14	NM_000367	THIOPURINE S-METHYLTRANSFERASE
232	NM_003321	TU TRANSLATION ELONGATION FACTOR, MITOCHONDRIAL
234	NM_003334	UBIQUITIN-ACTIVATING ENZYME E1 (A1S9T AND BN75 TEMPERATURE SENSITIVITY COMPLEMENTING)
245	NM_003466	PAIRED BOX GENE 8
404	NM_006010	ARGININE-RICH, MUTATED IN EARLY STAGE TUMORS
324	NM_004643	POLY(A) BINDING PROTEIN, NUCLEAR 1
261	NM_003680	TYROSYL-TRNA SYNTHETASE
271	NM_003795	SORTING NEXIN 3
275	NM_003899	RHO GUANINE NUCLEOTIDE EXCHANGE FACTOR (GEF) 7
278	NM_003915	COPINE I
382	NM_005682	G PROTEIN-COUPLED RECEPTOR 56
301	NM_004285	HEXOSE-6-PHOSPHATE DEHYDROGENASE (GLUCOSE 1-DEHYDROGENASE)
528	NM_014694	ADAMTS-LIKE 2
535	NM_014874	MITOFUSIN 2
386	NM_005726	TS TRANSLATION ELONGATION FACTOR, MITOCHONDRIAL
391	NM_005787	ASPARAGINE-LINKED GLYCOSYLATION 3 HOMOLOG (YEAST, ALPHA-1,3-MANNOSYLTRANSFERASE)
414	NM_006118	HCLS1 ASSOCIATED PROTEIN X-1
439	NM_006445	PRP8 PRE-MRNA PROCESSING FACTOR 8 HOMOLOG (YEAST)
485	NM_007262	PARKINSON DISEASE (AUTOSOMAL RECESSIVE, EARLY ONSET) 7
502	NM_012179	F-BOX PROTEIN 7
551	NM_016457	PROTEIN KINASE D2
447	NM_006623	PHOSPHOGLYCERATE DEHYDROGENASE
519	NM_014402	UBIQUINOL-CYTOCHROME C REDUCTASE, COMPLEX III SUBUNIT VII, 9.5KDA

## Sheet: disease_viable
138 NM_001909 CATHEPSIN	D	(LYSOSOMAL	ASPARTYL	PEPTIDASE)

## Sheet: total genome
Genome total housekeeping gene = 600
ENTREZ_GENE_ID	Gene Name
25	V-ABL ABELSON MURINE LEUKEMIA VIRAL ONCOGENE HOMOLOG 1
39	ACETYL-COENZYME A ACETYLTRANSFERASE 2 (ACETOACETYL COENZYME A THIOLASE)
60	ACTIN, BETA
71	ACTIN, BETA
81	ACTININ, ALPHA 4
94	ACTIVIN A RECEPTOR TYPE II-LIKE 1
103	ADENOSINE DEAMINASE, RNA-SPECIFIC
118	ADDUCIN 1 (ALPHA)
156	ADRENERGIC, BETA, RECEPTOR KINASE 1
162	ADAPTOR-RELATED PROTEIN COMPLEX 1, BETA 1 SUBUNIT
166	AMINO-TERMINAL ENHANCER OF SPLIT
182	JAGGED 1 (ALAGILLE SYNDROME)
199	ALLOGRAFT INFLAMMATORY FACTOR 1
226	ALDOLASE A, FRUCTOSE-BISPHOSPHATE
230	ALDOLASE C, FRUCTOSE-BISPHOSPHATE
302	ANNEXIN A2
309	ANNEXIN A6
334	AMYLOID BETA (A4) PRECURSOR-LIKE PROTEIN 2
369	V-RAF MURINE SARCOMA 3611 VIRAL ONCOGENE HOMOLOG
375	ADP-RIBOSYLATION FACTOR 1
377	ADP-RIBOSYLATION FACTOR 3
378	ADP-RIBOSYLATION FACTOR 4
381	ADP-RIBOSYLATION FACTOR 5
387	RAS HOMOLOG GENE FAMILY, MEMBER A
392	RHO GTPASE ACTIVATING PROTEIN 1
396	RHO GDP DISSOCIATION INHIBITOR (GDI) ALPHA
402	ADP-RIBOSYLATION FACTOR-LIKE 2
468	ACTIVATING TRANSCRIPTION FACTOR 4 (TAX-RESPONSIVE ENHANCER ELEMENT B67)
473	ARGININE-GLUTAMIC ACID DIPEPTIDE (RE) REPEATS
498	ATP SYNTHASE, H+ TRANSPORTING, MITOCHONDRIAL F1 COMPLEX, ALPHA SUBUNIT 1, CARDIAC MUSCLE
513	ATP SYNTHASE, H+ TRANSPORTING, MITOCHONDRIAL F1 COMPLEX, DELTA SUBUNIT
516	ATP SYNTHASE, H+ TRANSPORTING, MITOCHONDRIAL F0 COMPLEX, SUBUNIT C1 (SUBUNIT 9)
518	ATP SYNTHASE, H+ TRANSPORTING, MITOCHONDRIAL F0 COMPLEX, SUBUNIT C3 (SUBUNIT 9)
521	ATP SYNTHASE, H+ TRANSPORTING, MITOCHONDRIAL F0 COMPLEX, SUBUNIT E
527	ATPASE, H+ TRANSPORTING, LYSOSOMAL 16KDA, V0 SUBUNIT C
529	ATPASE, H+ TRANSPORTING, LYSOSOMAL 31KDA, V1 SUBUNIT E1
533	ATPASE, H+ TRANSPORTING, LYSOSOMAL 21KDA, V0 SUBUNIT B
537	ATPASE, H+ TRANSPORTING, LYSOSOMAL ACCESSORY PROTEIN 1
539	ATP SYNTHASE, H+ TRANSPORTING, MITOCHONDRIAL F1 COMPLEX, O SUBUNIT (OLIGOMYCIN SENSITIVITY CONFERRING PROTEIN)
567	BETA-2-MICROGLOBULIN
648	POLYCOMB GROUP RING FINGER 4
677	ZINC FINGER PROTEIN 36, C3H TYPE-LIKE 1
682	BASIGIN (OK BLOOD GROUP)
689	BASIC TRANSCRIPTION FACTOR 3
754	PITUITARY TUMOR-TRANSFORMING 1 INTERACTING PROTEIN
801	CALMODULIN 1 (PHOSPHORYLASE KINASE, DELTA)
805	CALMODULIN 1 (PHOSPHORYLASE KINASE, DELTA)
808	CALMODULIN 1 (PHOSPHORYLASE KINASE, DELTA)
821	CALNEXIN
826	CALPAIN, SMALL SUBUNIT 1
832	CAPPING PROTEIN (ACTIN FILAMENT) MUSCLE Z-LINE, BETA
896	CYCLIN D3
955	ECTONUCLEOSIDE TRIPHOSPHATE DIPHOSPHOHYDROLASE 6 (PUTATIVE FUNCTION)
958	CD40 ANTIGEN (TNF RECEPTOR SUPERFAMILY MEMBER 5)
975	CD81 ANTIGEN (TARGET OF ANTIPROLIFERATIVE ANTIBODY 1)
978	CYTIDINE DEAMINASE
984	CELL DIVISION CYCLE 2-LIKE 1 (PITSLRE PROTEINS)
985	CELL DIVISION CYCLE 2-LIKE 1 (PITSLRE PROTEINS)
989	SEPTIN 7
1059	CENTROMERE PROTEIN B, 80KDA
1072	COFILIN 1 (NON-MUSCLE)
1082	CHORIONIC GONADOTROPIN, BETA POLYPEPTIDE
1108	CHROMODOMAIN HELICASE DNA BINDING PROTEIN 4
1118	CHITINASE 1 (CHITOTRIOSIDASE)
1152	CREATINE KINASE, BRAIN
1155	CYTOSKELETON ASSOCIATED PROTEIN 1
1173	ADAPTOR-RELATED PROTEIN COMPLEX 2, MU 1 SUBUNIT
1175	ADAPTOR-RELATED PROTEIN COMPLEX 2, SIGMA 1 SUBUNIT
1211	CLATHRIN, LIGHT POLYPEPTIDE (LCA)
1212	CLATHRIN, LIGHT POLYPEPTIDE (LCB)
1238	CHEMOKINE BINDING PROTEIN 2
1272	CONTACTIN 1
1291	COLLAGEN, TYPE VI, ALPHA 1
1312	CATECHOL-O-METHYLTRANSFERASE
1327	CYTOCHROME C OXIDASE SUBUNIT IV ISOFORM 1
1329	CYTOCHROME C OXIDASE SUBUNIT VB
1337	CYTOCHROME C OXIDASE SUBUNIT VIA POLYPEPTIDE 1
1340	CYTOCHROME C OXIDASE SUBUNIT VIB POLYPEPTIDE 1 (UBIQUITOUS)
1347	CYTOCHROME C OXIDASE SUBUNIT VIIA POLYPEPTIDE 2 (LIVER)
1350	CYTOCHROME C OXIDASE SUBUNIT VIIC
1351	CYTOCHROME C OXIDASE SUBUNIT 8A (UBIQUITOUS)
1435	COLONY STIMULATING FACTOR 1 (MACROPHAGE)
1445	C-SRC TYROSINE KINASE
1454	CASEIN KINASE 1, EPSILON
1460	CASEIN KINASE 2, BETA POLYPEPTIDE
1476	CYSTATIN B (STEFIN B)
1487	C-TERMINAL BINDING PROTEIN 1
1499	CATENIN (CADHERIN-ASSOCIATED PROTEIN), BETA 1, 88KDA
1509	CATHEPSIN D (LYSOSOMAL ASPARTYL PEPTIDASE)
1528	CYTOCHROME B5 TYPE A (MICROSOMAL)
1537	CYTOCHROME C-1
1603	DEFENDER AGAINST CELL DEATH 1
1611	DEATH-ASSOCIATED PROTEIN
1616	DEATH-ASSOCIATED PROTEIN 6
1650	DOLICHYL-DIPHOSPHOOLIGOSACCHARIDE-PROTEIN GLYCOSYLTRANSFERASE
1652	D-DOPACHROME TAUTOMERASE
1717	7-DEHYDROCHOLESTEROL REDUCTASE
1727	CYTOCHROME B5 REDUCTASE 3
1729	DIAPHANOUS HOMOLOG 1 (DROSOPHILA)
1874	E2F TRANSCRIPTION FACTOR 4, P107/P130-BINDING
1915	EUKARYOTIC TRANSLATION ELONGATION FACTOR 1 ALPHA 1
1917	EUKARYOTIC TRANSLATION ELONGATION FACTOR 1 ALPHA 2
1936	EUKARYOTIC TRANSLATION ELONGATION FACTOR 1 DELTA (GUANINE NUCLEOTIDE EXCHANGE PROTEIN)
1938	EUKARYOTIC TRANSLATION ELONGATION FACTOR 2
1944	EPHRIN-A3
1974	EUKARYOTIC TRANSLATION INITIATION FACTOR 4A, ISOFORM 2
1982	EUKARYOTIC TRANSLATION INITIATION FACTOR 4 GAMMA, 2
1995	ELAV (EMBRYONIC LETHAL, ABNORMAL VISION, DROSOPHILA)-LIKE 3 (HU ANTIGEN C)
2023	ENOLASE 1, (ALPHA)
2027	ENOLASE 1, (ALPHA)
2029	ENDOSULFINE ALPHA
2079	ENHANCER OF RUDIMENTARY HOMOLOG (DROSOPHILA)
2091	FIBRILLARIN
2137	EXOSTOSES (MULTIPLE)-LIKE 3
2197	FINKEL-BISKIS-REILLY MURINE SARCOMA VIRUS (FBR-MUSV) UBIQUITOUSLY EXPRESSED (FOX DERIVED); RIBOSOMAL PROTEIN S30
2208	FC FRAGMENT OF IGE, LOW AFFINITY II, RECEPTOR FOR (CD23A)
2212	FC FRAGMENT OF IGG, LOW AFFINITY IIA, RECEPTOR (CD32)
2280	FK506 BINDING PROTEIN 1A, 12KDA
2305	FORKHEAD BOX M1
2348	FOLATE RECEPTOR 1 (ADULT)
2495	FERRITIN, HEAVY POLYPEPTIDE 1
2521	FUSION (INVOLVED IN T(12;16) IN MALIGNANT LIPOSARCOMA)
2547	X-RAY REPAIR COMPLEMENTING DEFECTIVE REPAIR IN CHINESE HAMSTER CELLS 6 (KU AUTOANTIGEN, 70KDA)
2597	GLYCERALDEHYDE-3-PHOSPHATE DEHYDROGENASE
2619	GROWTH ARREST-SPECIFIC 1
2647	BIOGENESIS OF LYSOSOME-RELATED ORGANELLES COMPLEX-1, SUBUNIT 1
2664	GDP DISSOCIATION INHIBITOR 1
2665	GDP DISSOCIATION INHIBITOR 2
2687	GAMMA-GLUTAMYLTRANSFERASE-LIKE ACTIVITY 1
2760	GM2 GANGLIOSIDE ACTIVATOR
2771	GUANINE NUCLEOTIDE BINDING PROTEIN (G PROTEIN), ALPHA INHIBITING ACTIVITY POLYPEPTIDE 2
2778	GNAS COMPLEX LOCUS
2783	GUANINE NUCLEOTIDE BINDING PROTEIN (G PROTEIN), BETA POLYPEPTIDE 2
2806	GLUTAMIC-OXALOACETIC TRANSAMINASE 2, MITOCHONDRIAL (ASPARTATE AMINOTRANSFERASE 2)
2813	GLYCOPROTEIN 2 (ZYMOGEN GRANULE MEMBRANE)
2821	GLUCOSE PHOSPHATE ISOMERASE
2879	GLUTATHIONE PEROXIDASE 4 (PHOSPHOLIPID HYDROPEROXIDASE)
2901	GLUTAMATE RECEPTOR, IONOTROPIC, KAINATE 5
2914	GLUTAMATE RECEPTOR, METABOTROPIC 4
2931	GLYCOGEN SYNTHASE KINASE 3 ALPHA
2987	GUANYLATE KINASE 1
3017	HISTONE 1, H2BD
3020	H3 HISTONE, FAMILY 3A
3021	H3 HISTONE, FAMILY 3A
3030	HYDROXYACYL-COENZYME A DEHYDROGENASE/3-KETOACYL-COENZYME A THIOLASE/ENOYL-COENZYME A HYDRATASE (TRIFUNCTIONAL PROTEIN), ALPHA SUBUNIT
3032	HYDROXYACYL-COENZYME A DEHYDROGENASE/3-KETOACYL-COENZYME A THIOLASE/ENOYL-COENZYME A HYDRATASE (TRIFUNCTIONAL PROTEIN), BETA SUBUNIT
3068	HEPATOMA-DERIVED GROWTH FACTOR (HIGH-MOBILITY GROUP PROTEIN 1-LIKE)
3094	HISTIDINE TRIAD NUCLEOTIDE BINDING PROTEIN 1
3106	MAJOR HISTOCOMPATIBILITY COMPLEX, CLASS I, B
3107	MAJOR HISTOCOMPATIBILITY COMPLEX, CLASS I, B
3123	MAJOR HISTOCOMPATIBILITY COMPLEX, CLASS II, DR BETA 1
3124	MAJOR HISTOCOMPATIBILITY COMPLEX, CLASS II, DR BETA 1
3125	MAJOR HISTOCOMPATIBILITY COMPLEX, CLASS II, DR BETA 1
3126	MAJOR HISTOCOMPATIBILITY COMPLEX, CLASS II, DR BETA 1
3127	MAJOR HISTOCOMPATIBILITY COMPLEX, CLASS II, DR BETA 1
3135	HLA-G HISTOCOMPATIBILITY ANTIGEN, CLASS I, G
3146	HIGH-MOBILITY GROUP BOX 1
3182	HETEROGENEOUS NUCLEAR RIBONUCLEOPROTEIN A/B
3184	HETEROGENEOUS NUCLEAR RIBONUCLEOPROTEIN D (AU-RICH ELEMENT RNA BINDING PROTEIN 1, 37KDA)
3187	HETEROGENEOUS NUCLEAR RIBONUCLEOPROTEIN H1 (H)
3190	HETEROGENEOUS NUCLEAR RIBONUCLEOPROTEIN K
3241	HIPPOCALCIN-LIKE 1
3276	PROTEIN ARGININE METHYLTRANSFERASE 1
3281	HEAT SHOCK FACTOR BINDING PROTEIN 1
3309	HEAT SHOCK 70KDA PROTEIN 5 (GLUCOSE-REGULATED PROTEIN, 78KDA)
3312	HEAT SHOCK 70KDA PROTEIN 8
3326	HEAT SHOCK PROTEIN 90KDA ALPHA (CYTOSOLIC), CLASS B MEMBER 1
3337	DNAJ (HSP40) HOMOLOG, SUBFAMILY B, MEMBER 1
3399	INHIBITOR OF DNA BINDING 3, DOMINANT NEGATIVE HELIX-LOOP-HELIX PROTEIN
3420	ISOCITRATE DEHYDROGENASE 3 (NAD+) BETA
3608	INTERLEUKIN ENHANCER BINDING FACTOR 2, 45KDA
3611	INTEGRIN-LINKED KINASE
3615	IMP (INOSINE MONOPHOSPHATE) DEHYDROGENASE 2
3671	IMMUNOGLOBULIN SUPERFAMILY CONTAINING LEUCINE-RICH REPEAT
3716	JANUS KINASE 1 (A PROTEIN TYROSINE KINASE)
3727	JUN D PROTO-ONCOGENE
3735	LYSYL-TRNA SYNTHETASE
3801	KINESIN FAMILY MEMBER C3
3916	LYSOSOMAL-ASSOCIATED MEMBRANE PROTEIN 1
3927	LIM AND SH3 PROTEIN 1
3939	LACTATE DEHYDROGENASE A
3945	LACTATE DEHYDROGENASE B
3965	LECTIN, GALACTOSIDE-BINDING, SOLUBLE, 9 (GALECTIN 9)
4004	LIM DOMAIN ONLY 1 (RHOMBOTIN 1)
4069	LYSOZYME (RENAL AMYLOIDOSIS)
4074	MANNOSE-6-PHOSPHATE RECEPTOR (CATION DEPENDENT)
4134	MICROTUBULE-ASSOCIATED PROTEIN 4
4150	MYC-ASSOCIATED ZINC FINGER PROTEIN (PURINE-BINDING TRANSCRIPTION FACTOR)
4157	MELANOCORTIN 1 RECEPTOR (ALPHA MELANOCYTE STIMULATING HORMONE RECEPTOR)
4158	MELANOCORTIN 2 RECEPTOR (ADRENOCORTICOTROPIC HORMONE)
4170	MYELOID CELL LEUKEMIA SEQUENCE 1 (BCL2-RELATED)
4190	MALATE DEHYDROGENASE 1, NAD (SOLUBLE)
4201	MALE-ENHANCED ANTIGEN 1
4218	RAB8A, MEMBER RAS ONCOGENE FAMILY
4245	MANNOSYL (ALPHA-1,3-)-GLYCOPROTEIN BETA-1,2-N-ACETYLGLUCOSAMINYLTRANSFERASE
4282	MACROPHAGE MIGRATION INHIBITORY FACTOR (GLYCOSYLATION-INHIBITING FACTOR)
4296	MITOGEN-ACTIVATED PROTEIN KINASE KINASE KINASE 11
4328	MATRIX METALLOPEPTIDASE-LIKE 1
4350	N-METHYLPURINE-DNA GLYCOSYLASE
4478	MOESIN
4504	METALLOTHIONEIN 3 (GROWTH INHIBITORY FACTOR (NEUROTROPHIC))
4580	METAXIN 1
4598	MEVALONATE KINASE (MEVALONIC ACIDURIA)
4609	V-MYC MYELOCYTOMATOSIS VIRAL ONCOGENE HOMOLOG (AVIAN)
4627	MYOSIN, HEAVY POLYPEPTIDE 9, NON-MUSCLE
4637	MYOSIN, LIGHT POLYPEPTIDE 6, ALKALI, SMOOTH MUSCLE AND NON-MUSCLE
4666	NASCENT-POLYPEPTIDE-ASSOCIATED COMPLEX ALPHA POLYPEPTIDE
4691	NUCLEOLIN
4694	NADH DEHYDROGENASE (UBIQUINONE) 1 ALPHA SUBCOMPLEX, 1, 7.5KDA
4695	NADH DEHYDROGENASE (UBIQUINONE) 1 ALPHA SUBCOMPLEX, 2, 8KDA
4701	NADH DEHYDROGENASE (UBIQUINONE) 1 ALPHA SUBCOMPLEX, 7, 14.5KDA
4713	NADH DEHYDROGENASE (UBIQUINONE) 1 BETA SUBCOMPLEX, 7, 18KDA
4717	NADH DEHYDROGENASE (UBIQUINONE) 1, SUBCOMPLEX UNKNOWN, 1, 6KDA
4723	NADH DEHYDROGENASE (UBIQUINONE) FLAVOPROTEIN 1, 51KDA
4725	NADH DEHYDROGENASE (UBIQUINONE) FE-S PROTEIN 5, 15KDA (NADH-COENZYME Q REDUCTASE)
4729	NADH DEHYDROGENASE (UBIQUINONE) FLAVOPROTEIN 2, 24KDA
4735	SEPTIN 2
4736	RIBOSOMAL PROTEIN L10A
4738	NEURAL PRECURSOR CELL EXPRESSED, DEVELOPMENTALLY DOWN-REGULATED 8
4792	NUCLEAR FACTOR OF KAPPA LIGHT POLYPEPTIDE GENE ENHANCER IN B-CELLS INHIBITOR, ALPHA
4830	NON-METASTATIC CELLS 1, PROTEIN (NM23A) EXPRESSED IN
4831	NON-METASTATIC CELLS 2, PROTEIN (NM23B) EXPRESSED IN
4841	NON-POU DOMAIN CONTAINING, OCTAMER-BINDING
4953	ORNITHINE DECARBOXYLASE 1
5034	PROCOLLAGEN-PROLINE, 2-OXOGLUTARATE 4-DIOXYGENASE (PROLINE 4-HYDROXYLASE), BETA POLYPEPTIDE
5052	PEROXIREDOXIN 1
5201	PREFOLDIN SUBUNIT 1
5204	PREFOLDIN SUBUNIT 5
5216	PROFILIN 1
5226	PHOSPHOGLUCONATE DEHYDROGENASE
5230	PHOSPHOGLYCERATE KINASE 1
5250	SOLUTE CARRIER FAMILY 25 (MITOCHONDRIAL CARRIER; PHOSPHATE CARRIER), MEMBER 3
5252	PHD FINGER PROTEIN 1
5292	PIM-1 ONCOGENE
5300	PROTEIN (PEPTIDYLPROLYL CIS/TRANS ISOMERASE) NIMA-INTERACTING 1
5315	PYRUVATE KINASE, MUSCLE
5409	PHENYLETHANOLAMINE N-METHYLTRANSFERASE
5430	POLYMERASE (RNA) II (DNA DIRECTED) POLYPEPTIDE A, 220KDA
5435	POLYMERASE (RNA) II (DNA DIRECTED) POLYPEPTIDE F
5441	POLYMERASE (RNA) II (DNA DIRECTED) POLYPEPTIDE L, 7.6KDA
5514	PROTEIN PHOSPHATASE 1, REGULATORY SUBUNIT 10
5515	PROTEIN PHOSPHATASE 2 (FORMERLY 2A), CATALYTIC SUBUNIT, ALPHA ISOFORM
5516	PROTEIN PHOSPHATASE 2 (FORMERLY 2A), CATALYTIC SUBUNIT, ALPHA ISOFORM
5518	PROTEIN PHOSPHATASE 2 (FORMERLY 2A), REGULATORY SUBUNIT A (PR 65), ALPHA ISOFORM
5571	PROTEIN KINASE, AMP-ACTIVATED, GAMMA 1 NON-CATALYTIC SUBUNIT
5589	PROTEIN KINASE C SUBSTRATE 80K-H
5605	MITOGEN-ACTIVATED PROTEIN KINASE KINASE 2
5630	PERIPHERIN
5688	PROTEASOME (PROSOME, MACROPAIN) SUBUNIT, ALPHA TYPE, 7
5689	PROTEASOME (PROSOME, MACROPAIN) SUBUNIT, BETA TYPE, 1
5690	PROTEASOME (PROSOME, MACROPAIN) SUBUNIT, BETA TYPE, 2
5692	PROTEASOME (PROSOME, MACROPAIN) SUBUNIT, BETA TYPE, 4
5695	PROTEASOME (PROSOME, MACROPAIN) SUBUNIT, BETA TYPE, 7
5708	PROTEASOME (PROSOME, MACROPAIN) 26S SUBUNIT, NON-ATPASE, 2
5709	PROTEASOME (PROSOME, MACROPAIN) 26S SUBUNIT, NON-ATPASE, 3
5714	PROTEASOME (PROSOME, MACROPAIN) 26S SUBUNIT, NON-ATPASE, 8
5717	PROTEASOME (PROSOME, MACROPAIN) 26S SUBUNIT, NON-ATPASE, 11
5721	PROTEASOME (PROSOME, MACROPAIN) ACTIVATOR SUBUNIT 2 (PA28 BETA)
5725	POLYPYRIMIDINE TRACT BINDING PROTEIN 1
5757	PROTHYMOSIN, ALPHA (GENE SEQUENCE 28)
5861	RAB1A, MEMBER RAS ONCOGENE FAMILY
5879	RAS-RELATED C3 BOTULINUM TOXIN SUBSTRATE 1 (RHO FAMILY, SMALL GTP BINDING PROTEIN RAC1)
5883	RAD9 HOMOLOG A (S. POMBE)
5886	RAD23 HOMOLOG A (S. CEREVISIAE)
5901	RAN, MEMBER RAS ONCOGENE FAMILY
5908	RAP1B, MEMBER OF RAS ONCOGENE FAMILY
5935	RNA BINDING MOTIF (RNP1, RRM) PROTEIN 3
5970	V-REL RETICULOENDOTHELIOSIS VIRAL ONCOGENE HOMOLOG A, NUCLEAR FACTOR OF KAPPA LIGHT POLYPEPTIDE GENE ENHANCER IN B-CELLS 3, P65 (AVIAN)
5977	D4, ZINC AND DOUBLE PHD FINGERS FAMILY 2
5987	RET FINGER PROTEIN
6015	RING FINGER PROTEIN 1
6050	RIBONUCLEASE/ANGIOGENIN INHIBITOR 1
6118	REPLICATION PROTEIN A2, 32KDA
6122	RIBOSOMAL PROTEIN L3
6125	RIBOSOMAL PROTEIN L5
6132	RIBOSOMAL PROTEIN L8
6134	RIBOSOMAL PROTEIN L10
6135	RIBOSOMAL PROTEIN L11
6137	RIBOSOMAL PROTEIN L13
6138	RIBOSOMAL PROTEIN L15
6139	RIBOSOMAL PROTEIN L17
6141	RIBOSOMAL PROTEIN L18
6143	RIBOSOMAL PROTEIN L19
6150	MITOCHONDRIAL RIBOSOMAL PROTEIN L23
6155	RIBOSOMAL PROTEIN L27
6159	RIBOSOMAL PROTEIN L29
6161	RIBOSOMAL PROTEIN L32
6164	RIBOSOMAL PROTEIN L34
6166	RIBOSOMAL PROTEIN L36A-LIKE
6167	RIBOSOMAL PROTEIN L37
6169	RIBOSOMAL PROTEIN L38
6176	RIBOSOMAL PROTEIN, LARGE, P1
6181	RIBOSOMAL PROTEIN, LARGE, P2
6183	MITOCHONDRIAL RIBOSOMAL PROTEIN S12
6184	RIBOPHORIN I
6187	RIBOSOMAL PROTEIN S2
6193	RIBOSOMAL PROTEIN S5
6199	RIBOSOMAL PROTEIN S6 KINASE, 70KDA, POLYPEPTIDE 2
6203	RIBOSOMAL PROTEIN S9
6204	RIBOSOMAL PROTEIN S10
6205	RIBOSOMAL PROTEIN S11
6206	RIBOSOMAL PROTEIN S12
6207	RIBOSOMAL PROTEIN S13
6208	RIBOSOMAL PROTEIN S14
6209	RIBOSOMAL PROTEIN S15
6217	RIBOSOMAL PROTEIN S16
6222	RIBOSOMAL PROTEIN S18
6223	RIBOSOMAL PROTEIN S19
6229	RIBOSOMAL PROTEIN S24
6230	RIBOSOMAL PROTEIN S25
6233	RIBOSOMAL PROTEIN S27A
6238	RIBOSOME BINDING PROTEIN 1 HOMOLOG 180KDA (DOG)
6294	SCAFFOLD ATTACHMENT FACTOR B
6301	SERYL-TRNA SYNTHETASE
6389	SUCCINATE DEHYDROGENASE COMPLEX, SUBUNIT A, FLAVOPROTEIN (FP)
6427	SPLICING FACTOR, ARGININE/SERINE-RICH 2
6448	N-SULFOGLUCOSAMINE SULFOHYDROLASE (SULFAMIDASE)
6449	SMALL GLUTAMINE-RICH TETRATRICOPEPTIDE REPEAT (TPR)-CONTAINING, ALPHA
6534	SOLUTE CARRIER FAMILY 6 (NEUROTRANSMITTER TRANSPORTER, L-PROLINE), MEMBER 7
6535	SOLUTE CARRIER FAMILY 6 (NEUROTRANSMITTER TRANSPORTER, CREATINE), MEMBER 8
6576	SOLUTE CARRIER FAMILY 25 (MITOCHONDRIAL CARRIER; CITRATE TRANSPORTER), MEMBER 1
6612	SMT3 SUPPRESSOR OF MIF TWO 3 HOMOLOG 3 (YEAST)
6613	SMT3 SUPPRESSOR OF MIF TWO 3 HOMOLOG 2 (YEAST)
6625	SMALL NUCLEAR RIBONUCLEOPROTEIN 70KDA POLYPEPTIDE (RNP ANTIGEN)
6626	SMALL NUCLEAR RIBONUCLEOPROTEIN POLYPEPTIDE A
6628	SMALL NUCLEAR RIBONUCLEOPROTEIN POLYPEPTIDES B AND B1
6633	SMALL NUCLEAR RIBONUCLEOPROTEIN D2 POLYPEPTIDE 16.5KDA
6637	SMALL NUCLEAR RIBONUCLEOPROTEIN POLYPEPTIDE G
6647	SUPEROXIDE DISMUTASE 1, SOLUBLE (AMYOTROPHIC LATERAL SCLEROSIS 1 (ADULT))
6720	STEROL REGULATORY ELEMENT BINDING TRANSCRIPTION FACTOR 1
6722	SERUM RESPONSE FACTOR (C-FOS SERUM RESPONSE ELEMENT-BINDING TRANSCRIPTION FACTOR)
6723	SPERMIDINE SYNTHASE
6727	SIGNAL RECOGNITION PARTICLE 14KDA (HOMOLOGOUS ALU RNA BINDING PROTEIN)
6746	SIGNAL SEQUENCE RECEPTOR, BETA (TRANSLOCON-ASSOCIATED PROTEIN BETA)
6755	SOMATOSTATIN RECEPTOR 5
6764	SUPPRESSION OF TUMORIGENICITY 5
6818	SULFOTRANSFERASE FAMILY, CYTOSOLIC, 1A, PHENOL-PREFERRING, MEMBER 3
6843	VESICLE-ASSOCIATED MEMBRANE PROTEIN 1 (SYNAPTOBREVIN 1)
6867	TRANSFORMING, ACIDIC COILED-COIL CONTAINING PROTEIN 1
6876	TRANSGELIN
6888	TRANSALDOLASE 1
6892	TAP BINDING PROTEIN (TAPASIN)
6923	TRANSCRIPTION ELONGATION FACTOR B (SIII), POLYPEPTIDE 2 (18KDA, ELONGIN B)
6944	VACUOLAR PROTEIN SORTING 72 (YEAST)
6949	TREACHER COLLINS-FRANCESCHETTI SYNDROME 1
6992	PROTEIN PHOSPHATASE 1, REGULATORY (INHIBITOR) SUBUNIT 11
7009	TESTIS ENHANCED GENE TRANSCRIPT (BAX INHIBITOR 1)
7086	TRANSKETOLASE (WERNICKE-KORSAKOFF SYNDROME)
7094	TALIN 1
7172	THIOPURINE S-METHYLTRANSFERASE
7203	CHAPERONIN CONTAINING TCP1, SUBUNIT 3 (GAMMA)
7264	TISSUE SPECIFIC TRANSPLANTATION ANTIGEN P35B
7265	TETRATRICOPEPTIDE REPEAT DOMAIN 1
7280	TUBULIN, BETA 2A
7284	TU TRANSLATION ELONGATION FACTOR, MITOCHONDRIAL
7295	THIOREDOXIN
7314	UBIQUITIN B
7316	UBIQUITIN C
7317	UBIQUITIN-ACTIVATING ENZYME E1 (A1S9T AND BN75 TEMPERATURE SENSITIVITY COMPLEMENTING)
7322	UBIQUITIN-CONJUGATING ENZYME E2D 2 (UBC4/5 HOMOLOG, YEAST)
7329	UBIQUITIN-CONJUGATING ENZYME E2I (UBC9 HOMOLOG, YEAST)
7384	UBIQUINOL-CYTOCHROME C REDUCTASE CORE PROTEIN I
7386	UBIQUINOL-CYTOCHROME C REDUCTASE, RIESKE IRON-SULFUR POLYPEPTIDE 1
7388	UBIQUINOL-CYTOCHROME C REDUCTASE HINGE PROTEIN
7407	VALYL-TRNA SYNTHETASE
7423	VASCULAR ENDOTHELIAL GROWTH FACTOR B
7430	VILLIN 2 (EZRIN)
7494	X-BOX BINDING PROTEIN 1
7529	TYROSINE 3-MONOOXYGENASE/TRYPTOPHAN 5-MONOOXYGENASE ACTIVATION PROTEIN, BETA POLYPEPTIDE
7533	TYROSINE 3-MONOOXYGENASE/TRYPTOPHAN 5-MONOOXYGENASE ACTIVATION PROTEIN, ETA POLYPEPTIDE
7534	TYROSINE 3-MONOOXYGENASE/TRYPTOPHAN 5-MONOOXYGENASE ACTIVATION PROTEIN, ZETA POLYPEPTIDE
7542	ZINC FINGER PROTEIN-LIKE 1
7644	ZINC FINGER PROTEIN 91 (HPF7, HTF10)
7703	POLYCOMB GROUP RING FINGER 2
7849	PAIRED BOX GENE 8
7873	ARGININE-RICH, MUTATED IN EARLY STAGE TUMORS
7919	HLA-B ASSOCIATED TRANSCRIPT 1
8045	RAS ASSOCIATION (RALGDS/AF-6) DOMAIN FAMILY 7
8079	MYELOID LEUKEMIA FACTOR 2
8106	POLY(A) BINDING PROTEIN, NUCLEAR 1
8209	CHROMOSOME 21 OPEN READING FRAME 33
8225	GTP BINDING PROTEIN 6 (PUTATIVE)
8227	DNA SEGMENT ON CHROMOSOME X AND Y (UNIQUE) 155 EXPRESSED SEQUENCE, ISOFORM 1
8237	UBIQUITIN SPECIFIC PEPTIDASE 11
8339	HISTONE 1, H2BD
8343	HISTONE 1, H2BD
8344	HISTONE 1, H2BD
8346	HISTONE 1, H2BD
8347	HISTONE 1, H2BD
8348	HISTONE 1, H2BD
8402	SOLUTE CARRIER FAMILY 25 (MITOCHONDRIAL CARRIER; OXOGLUTARATE CARRIER), MEMBER 11
8425	LATENT TRANSFORMING GROWTH FACTOR BETA BINDING PROTEIN 4
8428	SERINE/THREONINE KINASE 24 (STE20 HOMOLOG, YEAST)
8519	INTERFERON INDUCED TRANSMEMBRANE PROTEIN 1 (9-27)
8539	APOPTOSIS INHIBITOR 5
8565	TYROSYL-TRNA SYNTHETASE
8655	DYNEIN, LIGHT CHAIN, LC8-TYPE 1
8663	EUKARYOTIC TRANSLATION INITIATION FACTOR 3, SUBUNIT 8, 110KDA
8664	EUKARYOTIC TRANSLATION INITIATION FACTOR 3, SUBUNIT 7 ZETA, 66/67KDA
8665	EUKARYOTIC TRANSLATION INITIATION FACTOR 3, SUBUNIT 5 EPSILON, 47KDA
8666	EUKARYOTIC TRANSLATION INITIATION FACTOR 3, SUBUNIT 4 DELTA, 44KDA
8668	EUKARYOTIC TRANSLATION INITIATION FACTOR 3, SUBUNIT 2 BETA, 36KDA
8678	BECLIN 1 (COILED-COIL, MYOSIN-LIKE BCL2 INTERACTING PROTEIN)
8683	SPLICING FACTOR, ARGININE/SERINE-RICH 9
8703	UDP-GAL:BETAGLCNAC BETA 1,4- GALACTOSYLTRANSFERASE, POLYPEPTIDE 3
8724	SORTING NEXIN 3
8733	GLYCOSYLPHOSPHATIDYLINOSITOL ANCHOR ATTACHMENT PROTEIN 1 HOMOLOG (YEAST)
8751	ADAM METALLOPEPTIDASE DOMAIN 15 (METARGIDIN)
8815	BARRIER TO AUTOINTEGRATION FACTOR 1
8859	SERINE/THREONINE KINASE 19
8874	RHO GUANINE NUCLEOTIDE EXCHANGE FACTOR (GEF) 7
8888	MCM3 MINICHROMOSOME MAINTENANCE DEFICIENT 3 (S. CEREVISIAE) ASSOCIATED PROTEIN
8896	G10 PROTEIN
8904	COPINE I
9040	UBIQUITIN-CONJUGATING ENZYME E2M (UBC12 HOMOLOG, YEAST)
9045	RIBOSOMAL PROTEIN L14
9112	METASTASIS ASSOCIATED 1
9144	SYNAPTOGYRIN 2
9146	HEPATOCYTE GROWTH FACTOR-REGULATED TYROSINE KINASE SUBSTRATE
9167	CYTOCHROME C OXIDASE SUBUNIT VIIA POLYPEPTIDE 2 LIKE
9168	THYMOSIN, BETA 10
9189	ZINC FINGER, BED-TYPE CONTAINING 1
9261	MITOGEN-ACTIVATED PROTEIN KINASE-ACTIVATED PROTEIN KINASE 2
9289	G PROTEIN-COUPLED RECEPTOR 56
9296	ATPASE, H+ TRANSPORTING, LYSOSOMAL 14KDA, V1 SUBUNIT F
9341	VESICLE-ASSOCIATED MEMBRANE PROTEIN 3 (CELLUBREVIN)
9351	SOLUTE CARRIER FAMILY 9 (SODIUM/HYDROGEN EXCHANGER), MEMBER 3 REGULATOR 2
9362	COPINE VI (NEURONAL)
9377	CYTOCHROME C OXIDASE SUBUNIT VA
9463	PROTEIN INTERACTING WITH PRKCA 1
9479	MITOGEN-ACTIVATED PROTEIN KINASE 8 INTERACTING PROTEIN 1
9550	ATPASE, H+ TRANSPORTING, LYSOSOMAL 13KDA, V1 SUBUNIT G1
9551	ATP SYNTHASE, H+ TRANSPORTING, MITOCHONDRIAL F0 COMPLEX, SUBUNIT F2
9552	SPERM ASSOCIATED ANTIGEN 7
9555	H2A HISTONE FAMILY, MEMBER Y
9556	CHROMOSOME 14 OPEN READING FRAME 2
9563	HEXOSE-6-PHOSPHATE DEHYDROGENASE (GLUCOSE 1-DEHYDROGENASE)
9575	CLOCK HOMOLOG (MOUSE)
9582	APOLIPOPROTEIN B MRNA EDITING ENZYME, CATALYTIC POLYPEPTIDE-LIKE 3B
9592	IMMEDIATE EARLY RESPONSE 2
9600	PHOSPHATIDYLINOSITOL TRANSFER PROTEIN, MEMBRANE-ASSOCIATED 1
9638	FASCICULATION AND ELONGATION PROTEIN ZETA 1 (ZYGIN I)
9640	ZINC FINGER PROTEIN 592
9672	SYNDECAN 3 (N-SYNDECAN)
9719	ADAMTS-LIKE 2
9721	KIAA0514
9761	KIAA0152
9791	PHOSPHATIDYLSERINE SYNTHASE 1
9798	KIAA0174
9802	DAZ ASSOCIATED PROTEIN 2
9813	KIAA0494
9902	MANNOSE RECEPTOR, C TYPE 2
9927	MITOFUSIN 2
9939	RNA BINDING MOTIF PROTEIN 8A
9948	WD REPEAT DOMAIN 1
10016	PROGRAMMED CELL DEATH 6
10049	DNAJ (HSP40) HOMOLOG, SUBFAMILY B, MEMBER 6
10067	SECRETORY CARRIER MEMBRANE PROTEIN 3
10093	ACTIN RELATED PROTEIN 2/3 COMPLEX, SUBUNIT 4, 20KDA
10094	ACTIN RELATED PROTEIN 2/3 COMPLEX, SUBUNIT 3, 21KDA
10102	TS TRANSLATION ELONGATION FACTOR, MITOCHONDRIAL
10109	ACTIN RELATED PROTEIN 2/3 COMPLEX, SUBUNIT 2, 34KDA
10131	TNF RECEPTOR-ASSOCIATED PROTEIN 1
10134	B-CELL RECEPTOR-ASSOCIATED PROTEIN 31
10155	TRIPARTITE MOTIF-CONTAINING 28
10194	SEROLOGICALLY DEFINED COLON CANCER ANTIGEN 33
10195	ASPARAGINE-LINKED GLYCOSYLATION 3 HOMOLOG (YEAST, ALPHA-1,3-MANNOSYLTRANSFERASE)
10209	EUKARYOTIC TRANSLATION INITIATION FACTOR 1
10227	TETRACYCLINE TRANSPORTER-LIKE PROTEIN
10250	SERINE/ARGININE REPETITIVE MATRIX 1
10284	SIN3A-ASSOCIATED PROTEIN, 18KDA
10298	P21(CDKN1A)-ACTIVATED KINASE 4
10327	ALDO-KETO REDUCTASE FAMILY 1, MEMBER A1 (ALDEHYDE REDUCTASE)
10330	TRANSMEMBRANE PROTEIN 4
10376	TUBULIN, ALPHA, UBIQUITOUS
10381	MELANOCORTIN 1 RECEPTOR (ALPHA MELANOCYTE STIMULATING HORMONE RECEPTOR)
10399	GUANINE NUCLEOTIDE BINDING PROTEIN (G PROTEIN), BETA POLYPEPTIDE 2-LIKE 1
10430	SEVEN TRANSMEMBRANE DOMAIN PROTEIN
10438	NUCLEAR DNA-BINDING PROTEIN
10456	HCLS1 ASSOCIATED PROTEIN X-1
10467	ZINC FINGER, HIT TYPE 1
10469	TRANSLOCASE OF INNER MITOCHONDRIAL MEMBRANE 44 HOMOLOG (YEAST)
10474	TRANSCRIPTIONAL ADAPTOR 3 (NGG1 HOMOLOG, YEAST)-LIKE
10476	ATP SYNTHASE, H+ TRANSPORTING, MITOCHONDRIAL F0 COMPLEX, SUBUNIT D
10482	NUCLEAR RNA EXPORT FACTOR 1
10488	CAMP RESPONSIVE ELEMENT BINDING PROTEIN 3
10492	SYNAPTOTAGMIN BINDING, CYTOPLASMIC RNA INTERACTING PROTEIN
10525	HYPOXIA UP-REGULATED 1
10541	ACIDIC (LEUCINE-RICH) NUCLEAR PHOSPHOPROTEIN 32 FAMILY, MEMBER B
10554	1-ACYLGLYCEROL-3-PHOSPHATE O-ACYLTRANSFERASE 1 (LYSOPHOSPHATIDIC ACID ACYLTRANSFERASE, ALPHA)
10567	RAB ACCEPTOR 1 (PRENYLATED)
10574	CHAPERONIN CONTAINING TCP1, SUBUNIT 7 (ETA)
10589	DR1-ASSOCIATED PROTEIN 1 (NEGATIVE COFACTOR 2 ALPHA)
10594	PRP8 PRE-MRNA PROCESSING FACTOR 8 HOMOLOG (YEAST)
10598	AHA1, ACTIVATOR OF HEAT SHOCK 90KDA PROTEIN ATPASE HOMOLOG 1 (YEAST)
10614	HEXAMETHYLENE BIS-ACETAMIDE INDUCIBLE 1
10627	MYOSIN REGULATORY LIGHT CHAIN MRCL3
10670	RAS-RELATED GTP BINDING A
10749	KINESIN FAMILY MEMBER 1C
10844	TUBULIN, GAMMA COMPLEX ASSOCIATED PROTEIN 2
10849	CD3E ANTIGEN, EPSILON POLYPEPTIDE ASSOCIATED PROTEIN
10856	RUVB-LIKE 2 (E. COLI)
10882	COMPLEMENT COMPONENT 1, Q SUBCOMPONENT-LIKE 1
10899	JUMPING TRANSLOCATION BREAKPOINT
10921	RNA BINDING PROTEIN S1, SERINE-RICH DOMAIN
10939	AFG3 ATPASE FAMILY GENE 3-LIKE 2 (YEAST)
10945	KDEL (LYS-ASP-GLU-LEU) ENDOPLASMIC RETICULUM PROTEIN RETENTION RECEPTOR 1
10952	SEC61 BETA SUBUNIT
10959	TRANSMEMBRANE EMP24 DOMAIN TRAFFICKING PROTEIN 2
10961	ENDOPLASMIC RETICULUM PROTEIN 29
10971	TYROSINE 3-MONOOXYGENASE/TRYPTOPHAN 5-MONOOXYGENASE ACTIVATION PROTEIN, THETA POLYPEPTIDE
10975	UBIQUINOL-CYTOCHROME C REDUCTASE, 6.4KDA SUBUNIT
10980	COP9 CONSTITUTIVE PHOTOMORPHOGENIC HOMOLOG SUBUNIT 6 (ARABIDOPSIS)
11030	RNA BINDING PROTEIN WITH MULTIPLE SPLICING
11143	MYST HISTONE ACETYLTRANSFERASE 2
11165	DIPHOSPHOINOSITOL POLYPHOSPHATE PHOSPHOHYDROLASE
11186	RAS ASSOCIATION (RALGDS/AF-6) DOMAIN FAMILY 1
11224	RIBOSOMAL PROTEIN L35
11273	ATAXIN 2-LIKE
11313	LYSOPHOSPHOLIPASE II
11315	PARKINSON DISEASE (AUTOSOMAL RECESSIVE, EARLY ONSET) 7
11316	COATOMER PROTEIN COMPLEX, SUBUNIT EPSILON
11331	PROHIBITIN 2
11333	PDGFA ASSOCIATED PROTEIN 1
11337	GABA(A) RECEPTOR-ASSOCIATED PROTEIN
11345	GABA(A) RECEPTOR-ASSOCIATED PROTEIN-LIKE 2
11346	SYNAPTOPODIN
22794	CANCER SUSCEPTIBILITY CANDIDATE 3
22827	FUSE-BINDING PROTEIN-INTERACTING REPRESSOR
22838	RING FINGER PROTEIN 44
22853	LEMUR TYROSINE KINASE 2
22883	CALSYNTENIN 1
22980	NULP1
23039	EXPORTIN 7
23344	FAMILY WITH SEQUENCE SIMILARITY 62 (C2 DOMAIN CONTAINING), MEMBER A
23370	RHO/RAC GUANINE NUCLEOTIDE EXCHANGE FACTOR (GEF) 18
23399	DULLARD HOMOLOG (XENOPUS LAEVIS)
23432	G PROTEIN-COUPLED RECEPTOR 161
23480	SEC61 GAMMA SUBUNIT
23521	RIBOSOMAL PROTEIN L13A
23549	ASPARTYL AMINOPEPTIDASE
23568	ADP-RIBOSYLATION FACTOR-LIKE 2 BINDING PROTEIN
25792	CDKN1A INTERACTING ZINC FINGER PROTEIN 1
25793	F-BOX PROTEIN 7
25855	BREAST CANCER METASTASIS SUPPRESSOR 1
25865	PROTEIN KINASE D2
25920	COFACTOR OF BRCA1
26227	PHOSPHOGLYCERATE DEHYDROGENASE
26574	APOPTOSIS ANTAGONIZING TRANSCRIPTION FACTOR
26986	POLY(A) BINDING PROTEIN, CYTOPLASMIC 2
27013	CHROMOSOME 2 OPEN READING FRAME 24
27044	STAPHYLOCOCCAL NUCLEASE DOMAIN CONTAINING 1
27089	UBIQUINOL-CYTOCHROME C REDUCTASE, COMPLEX III SUBUNIT VII, 9.5KDA
27121	DICKKOPF HOMOLOG 4 (XENOPUS LAEVIS)
27243	CHROMATIN MODIFYING PROTEIN 2A
27335	EUKARYOTIC TRANSLATION INITIATION FACTOR 3, SUBUNIT 12
27350	APOLIPOPROTEIN B MRNA EDITING ENZYME, CATALYTIC POLYPEPTIDE-LIKE 3B
29798	CHROMOSOME 2 OPEN READING FRAME 27
29907	ADP-RIBOSYLATION FACTOR-LIKE 2
30851	TAX1 (HUMAN T-CELL LEUKEMIA VIRUS TYPE I) BINDING PROTEIN 3
51433	ANAPHASE PROMOTING COMPLEX SUBUNIT 5
51763	SKELETAL MUSCLE AND KIDNEY ENRICHED INOSITOL PHOSPHATASE
53635	PROSTATE TUMOR OVEREXPRESSED GENE 1
54386	TELOMERIC REPEAT BINDING FACTOR 2, INTERACTING PROTEIN
54543	TRANSLOCASE OF OUTER MITOCHONDRIAL MEMBRANE 7 HOMOLOG (YEAST)
54587	MATRIX-REMODELLING ASSOCIATED 8
54732	TRANSMEMBRANE EMP24 PROTEIN TRANSPORT DOMAIN CONTAINING 9
54939	COMM DOMAIN CONTAINING 4
55611	OTU DOMAIN, UBIQUITIN ALDEHYDE BINDING 1
55643	BTB (POZ) DOMAIN CONTAINING 2
56681	SAR1 GENE HOMOLOG A (S. CEREVISIAE)
56910	START DOMAIN CONTAINING 7
56948	CHROMOSOME 14 OPEN READING FRAME 124
57048	PHOSPHOLIPID SCRAMBLASE 3
57142	RETICULON 4
64852	RNA BINDING MOTIF PROTEIN 21
65005	MITOCHONDRIAL RIBOSOMAL PROTEIN L9
65108	MARCKS-LIKE 1
79036	HYPOTHETICAL PROTEIN MGC2749
79073	TRANSMEMBRANE PROTEIN 109
79095	CHROMOSOME 9 OPEN READING FRAME 16
79856	SORTING NEXIN 22
81552	EGFR-COAMPLIFIED AND OVEREXPRESSED PROTEIN
83700	JUNCTIONAL ADHESION MOLECULE 3
84790	TUBULIN, ALPHA, UBIQUITOUS
90527	HOMOLOG OF DROSOPHILA NUMB-INTERACTING PROTEIN
93659	CHORIONIC GONADOTROPIN, BETA POLYPEPTIDE
94027	CHORIONIC GONADOTROPIN, BETA POLYPEPTIDE
94115	CHORIONIC GONADOTROPIN, BETA POLYPEPTIDE
94239	H2A HISTONE FAMILY, MEMBER V
103910	MYOSIN REGULATORY LIGHT CHAIN MRCL3
113419	TESTIS EXPRESSED SEQUENCE 261
126961	HISTONE 1, H2BD
171017	ZINC FINGER PROTEIN 384
285849	CYTOCHROME C OXIDASE SUBUNIT VIA POLYPEPTIDE 1
408029	CHROMOSOME 2 OPEN READING FRAME 27
440686	HISTONE 1, H2BD
445329	SULFOTRANSFERASE FAMILY, CYTOSOLIC, 1A, PHENOL-PREFERRING, MEMBER 3
449003	HISTONE 1, H2BD
497661	RIBOSOMAL PROTEIN L17

## Sheet: disease_lethal
ENTREZ_GENE_ID	Housekeeping Gene Name
25	V-ABL ABELSON MURINE LEUKEMIA VIRAL ONCOGENE HOMOLOG 1
60	ACTIN, BETA
81	ACTININ, ALPHA 4
94	ACTIVIN A RECEPTOR TYPE II-LIKE 1
103	ADENOSINE DEAMINASE, RNA-SPECIFIC
182	JAGGED 1 (ALAGILLE SYNDROME)
567	BETA-2-MICROGLOBULIN
1499	CATENIN (CADHERIN-ASSOCIATED PROTEIN), BETA 1, 88KDA
1603	DEFENDER AGAINST CELL DEATH 1
1717	7-DEHYDROCHOLESTEROL REDUCTASE
2495	FERRITIN, HEAVY POLYPEPTIDE 1
2771	GUANINE NUCLEOTIDE BINDING PROTEIN (G PROTEIN), ALPHA INHIBITING ACTIVITY POLYPEPTIDE 2
2778	GNAS COMPLEX LOCUS
4627	MYOSIN, HEAVY POLYPEPTIDE 9, NON-MUSCLE
6223	RIBOSOMAL PROTEIN S19
9927	MITOFUSIN 2
26227	PHOSPHOGLYCERATE DEHYDROGENASE

## Sheet: disease_unknown
ENTREZ_GENE_ID	Housekeeping Gene Name
71	ACTIN, BETA
226	ALDOLASE A, FRUCTOSE-BISPHOSPHATE
958	CD40 ANTIGEN (TNF RECEPTOR SUPERFAMILY MEMBER 5)
1272	CONTACTIN 1
1291	COLLAGEN, TYPE VI, ALPHA 1
1340	CYTOCHROME C OXIDASE SUBUNIT VIB POLYPEPTIDE 1 (UBIQUITOUS)
1476	CYSTATIN B (STEFIN B)
1528	CYTOCHROME B5 TYPE A (MICROSOMAL)
1727	CYTOCHROME B5 REDUCTASE 3
1729	DIAPHANOUS HOMOLOG 1 (DROSOPHILA)
2027	ENOLASE 1, (ALPHA)
2664	GDP DISSOCIATION INHIBITOR 1
2760	GM2 GANGLIOSIDE ACTIVATOR
2901	GLUTAMATE RECEPTOR, IONOTROPIC, KAINATE 5
3030	HYDROXYACYL-COENZYME A DEHYDROGENASE/3-KETOACYL-COENZYME A THIOLASE/ENOYL-COENZYME A HYDRATASE (TRIFUNCTIONAL PROTEIN), ALPHA SUBUNIT
3032	HYDROXYACYL-COENZYME A DEHYDROGENASE/3-KETOACYL-COENZYME A THIOLASE/ENOYL-COENZYME A HYDRATASE (TRIFUNCTIONAL PROTEIN), BETA SUBUNIT
3420	ISOCITRATE DEHYDROGENASE 3 (NAD+) BETA
3939	LACTATE DEHYDROGENASE A
3945	LACTATE DEHYDROGENASE B
4069	LYSOZYME (RENAL AMYLOIDOSIS)
4158	MELANOCORTIN 2 RECEPTOR (ADRENOCORTICOTROPIC HORMONE)
4504	METALLOTHIONEIN 3 (GROWTH INHIBITORY FACTOR (NEUROTROPHIC))
4598	MEVALONATE KINASE (MEVALONIC ACIDURIA)
4694	NADH DEHYDROGENASE (UBIQUINONE) 1 ALPHA SUBCOMPLEX, 1, 7.5KDA
4695	NADH DEHYDROGENASE (UBIQUINONE) 1 ALPHA SUBCOMPLEX, 2, 8KDA
4723	NADH DEHYDROGENASE (UBIQUINONE) FLAVOPROTEIN 1, 51KDA
4792	NUCLEAR FACTOR OF KAPPA LIGHT POLYPEPTIDE GENE ENHANCER IN B-CELLS INHIBITOR, ALPHA
4830	NON-METASTATIC CELLS 1, PROTEIN (NM23A) EXPRESSED IN
5230	PHOSPHOGLYCERATE KINASE 1
5250	SOLUTE CARRIER FAMILY 25 (MITOCHONDRIAL CARRIER; PHOSPHATE CARRIER), MEMBER 3
5589	PROTEIN KINASE C SUBSTRATE 80K-H
5688	PROTEASOME (PROSOME, MACROPAIN) SUBUNIT, ALPHA TYPE, 7
6125	RIBOSOMAL PROTEIN L5
6135	RIBOSOMAL PROTEIN L11
6229	RIBOSOMAL PROTEIN S24
6389	SUCCINATE DEHYDROGENASE COMPLEX, SUBUNIT A, FLAVOPROTEIN (FP)
6448	N-SULFOGLUCOSAMINE SULFOHYDROLASE (SULFAMIDASE)
6535	SOLUTE CARRIER FAMILY 6 (NEUROTRANSMITTER TRANSPORTER, CREATINE), MEMBER 8
6647	SUPEROXIDE DISMUTASE 1, SOLUBLE (AMYOTROPHIC LATERAL SCLEROSIS 1 (ADULT))
6755	SOMATOSTATIN RECEPTOR 5
6888	TRANSALDOLASE 1
6892	TAP BINDING PROTEIN (TAPASIN)
6949	TREACHER COLLINS-FRANCESCHETTI SYNDROME 1
7172	THIOPURINE S-METHYLTRANSFERASE
7284	TU TRANSLATION ELONGATION FACTOR, MITOCHONDRIAL
7317	UBIQUITIN-ACTIVATING ENZYME E1 (A1S9T AND BN75 TEMPERATURE SENSITIVITY COMPLEMENTING)
7849	PAIRED BOX GENE 8
7873	ARGININE-RICH, MUTATED IN EARLY STAGE TUMORS
8106	POLY(A) BINDING PROTEIN, NUCLEAR 1
8565	TYROSYL-TRNA SYNTHETASE
8724	SORTING NEXIN 3
8874	RHO GUANINE NUCLEOTIDE EXCHANGE FACTOR (GEF) 7
8904	COPINE I
9289	G PROTEIN-COUPLED RECEPTOR 56
9563	HEXOSE-6-PHOSPHATE DEHYDROGENASE (GLUCOSE 1-DEHYDROGENASE)
9719	ADAMTS-LIKE 2
10102	TS TRANSLATION ELONGATION FACTOR, MITOCHONDRIAL
10195	ASPARAGINE-LINKED GLYCOSYLATION 3 HOMOLOG (YEAST, ALPHA-1,3-MANNOSYLTRANSFERASE)
10456	HCLS1 ASSOCIATED PROTEIN X-1
10594	PRP8 PRE-MRNA PROCESSING FACTOR 8 HOMOLOG (YEAST)
11315	PARKINSON DISEASE (AUTOSOMAL RECESSIVE, EARLY ONSET) 7
25793	F-BOX PROTEIN 7
25865	PROTEIN KINASE D2
27089	UBIQUINOL-CYTOCHROME C REDUCTASE, COMPLEX III SUBUNIT VII, 9.5KDA

## Sheet: viable
	ENTREZ_GENE_ID	House keeping Gene Name
	975	CD81 ANTIGEN (TARGET OF ANTIPROLIFERATIVE ANTIBODY 1)
	1059	CENTROMERE PROTEIN B, 80KDA
	1509	CATHEPSIN D (LYSOSOMAL ASPARTYL PEPTIDASE)
	1944	EPHRIN-A3
	2547	X-RAY REPAIR COMPLEMENTING DEFECTIVE REPAIR IN CHINESE HAMSTER CELLS 6 (KU AUTOANTIGEN, 70KDA)
	2813	GLYCOPROTEIN 2 (ZYMOGEN GRANULE MEMBRANE)
	2931	GLYCOGEN SYNTHASE KINASE 3 ALPHA
	3094	HISTIDINE TRIAD NUCLEOTIDE BINDING PROTEIN 1
	3337	DNAJ (HSP40) HOMOLOG, SUBFAMILY B, MEMBER 1
	3727	JUN D PROTO-ONCOGENE
	4004	LIM DOMAIN ONLY 1 (RHOMBOTIN 1)
	4478	MOESIN
	5409	PHENYLETHANOLAMINE N-METHYLTRANSFERASE
	5430	POLYMERASE (RNA) II (DNA DIRECTED) POLYPEPTIDE A, 220KDA
	5605	MITOGEN-ACTIVATED PROTEIN KINASE KINASE 2
	6876	TRANSGELIN
	9261	MITOGEN-ACTIVATED PROTEIN KINASE-ACTIVATED PROTEIN KINASE 2
	9341	VESICLE-ASSOCIATED MEMBRANE PROTEIN 3 (CELLUBREVIN)
	9555	H2A HISTONE FAMILY, MEMBER Y
	9902	MANNOSE RECEPTOR, C TYPE 2
	10016	PROGRAMMED CELL DEATH 6
	10749	KINESIN FAMILY MEMBER 1C
	11186	RAS ASSOCIATION (RALGDS/AF-6) DOMAIN FAMILY 1

## Sheet: lethal
ENTREZ_GENE_ID	Housekeeping Gene Name
25	V-ABL ABELSON MURINE LEUKEMIA VIRAL ONCOGENE HOMOLOG 1
60	ACTIN, BETA
81	ACTININ, ALPHA 4
94	ACTIVIN A RECEPTOR TYPE II-LIKE 1
103	ADENOSINE DEAMINASE, RNA-SPECIFIC
118	ADDUCIN 1 (ALPHA)
156	ADRENERGIC, BETA, RECEPTOR KINASE 1
182	JAGGED 1 (ALAGILLE SYNDROME)
334	AMYLOID BETA (A4) PRECURSOR-LIKE PROTEIN 2
396	RHO GDP DISSOCIATION INHIBITOR (GDI) ALPHA
468	ACTIVATING TRANSCRIPTION FACTOR 4 (TAX-RESPONSIVE ENHANCER ELEMENT B67)
527	ATPASE, H+ TRANSPORTING, LYSOSOMAL 16KDA, V0 SUBUNIT C
567	BETA-2-MICROGLOBULIN
648	POLYCOMB GROUP RING FINGER 4
677	ZINC FINGER PROTEIN 36, C3H TYPE-LIKE 1
682	BASIGIN (OK BLOOD GROUP)
826	CALPAIN, SMALL SUBUNIT 1
984	CELL DIVISION CYCLE 2-LIKE 1 (PITSLRE PROTEINS)
1072	COFILIN 1 (NON-MUSCLE)
1173	ADAPTOR-RELATED PROTEIN COMPLEX 2, MU 1 SUBUNIT
1445	C-SRC TYROSINE KINASE
1460	CASEIN KINASE 2, BETA POLYPEPTIDE
1499	CATENIN (CADHERIN-ASSOCIATED PROTEIN), BETA 1, 88KDA
1603	DEFENDER AGAINST CELL DEATH 1
1616	DEATH-ASSOCIATED PROTEIN 6
1717	7-DEHYDROCHOLESTEROL REDUCTASE
1982	EUKARYOTIC TRANSLATION INITIATION FACTOR 4 GAMMA, 2
2280	FK506 BINDING PROTEIN 1A, 12KDA
2305	FORKHEAD BOX M1
2348	FOLATE RECEPTOR 1 (ADULT)
2495	FERRITIN, HEAVY POLYPEPTIDE 1
2619	GROWTH ARREST-SPECIFIC 1
2771	GUANINE NUCLEOTIDE BINDING PROTEIN (G PROTEIN), ALPHA INHIBITING ACTIVITY POLYPEPTIDE 2
2778	GNAS COMPLEX LOCUS
2879	GLUTATHIONE PEROXIDASE 4 (PHOSPHOLIPID HYDROPEROXIDASE)
3309	HEAT SHOCK 70KDA PROTEIN 5 (GLUCOSE-REGULATED PROTEIN, 78KDA)
3399	INHIBITOR OF DNA BINDING 3, DOMINANT NEGATIVE HELIX-LOOP-HELIX PROTEIN
3611	INTEGRIN-LINKED KINASE
3615	IMP (INOSINE MONOPHOSPHATE) DEHYDROGENASE 2
3916	LYSOSOMAL-ASSOCIATED MEMBRANE PROTEIN 1
4074	MANNOSE-6-PHOSPHATE RECEPTOR (CATION DEPENDENT)
4170	MYELOID CELL LEUKEMIA SEQUENCE 1 (BCL2-RELATED)
4245	MANNOSYL (ALPHA-1,3-)-GLYCOPROTEIN BETA-1,2-N-ACETYLGLUCOSAMINYLTRANSFERASE
4282	MACROPHAGE MIGRATION INHIBITORY FACTOR (GLYCOSYLATION-INHIBITING FACTOR)
4609	V-MYC MYELOCYTOMATOSIS VIRAL ONCOGENE HOMOLOG (AVIAN)
4627	MYOSIN, HEAVY POLYPEPTIDE 9, NON-MUSCLE
4953	ORNITHINE DECARBOXYLASE 1
5216	PROFILIN 1
5515	PROTEIN PHOSPHATASE 2 (FORMERLY 2A), CATALYTIC SUBUNIT, ALPHA ISOFORM
5879	RAS-RELATED C3 BOTULINUM TOXIN SUBSTRATE 1 (RHO FAMILY, SMALL GTP BINDING PROTEIN RAC1)
5883	RAD9 HOMOLOG A (S. POMBE)
5886	RAD23 HOMOLOG A (S. CEREVISIAE)
5908	RAP1B, MEMBER OF RAS ONCOGENE FAMILY
5970	V-REL RETICULOENDOTHELIOSIS VIRAL ONCOGENE HOMOLOG A, NUCLEAR FACTOR OF KAPPA LIGHT POLYPEPTIDE GENE ENHANCER IN B-CELLS 3, P65 (AVIAN)
6199	RIBOSOMAL PROTEIN S6 KINASE, 70KDA, POLYPEPTIDE 2
6223	RIBOSOMAL PROTEIN S19
6427	SPLICING FACTOR, ARGININE/SERINE-RICH 2
6720	STEROL REGULATORY ELEMENT BINDING TRANSCRIPTION FACTOR 1
6722	SERUM RESPONSE FACTOR (C-FOS SERUM RESPONSE ELEMENT-BINDING TRANSCRIPTION FACTOR)
7086	TRANSKETOLASE (WERNICKE-KORSAKOFF SYNDROME)
7094	TALIN 1
7264	TISSUE SPECIFIC TRANSPLANTATION ANTIGEN P35B
7295	THIOREDOXIN
7329	UBIQUITIN-CONJUGATING ENZYME E2I (UBC9 HOMOLOG, YEAST)
7494	X-BOX BINDING PROTEIN 1
7703	POLYCOMB GROUP RING FINGER 2
8678	BECLIN 1 (COILED-COIL, MYOSIN-LIKE BCL2 INTERACTING PROTEIN)
8751	ADAM METALLOPEPTIDASE DOMAIN 15 (METARGIDIN)
8888	MCM3 MINICHROMOSOME MAINTENANCE DEFICIENT 3 (S. CEREVISIAE) ASSOCIATED PROTEIN
9146	HEPATOCYTE GROWTH FACTOR-REGULATED TYROSINE KINASE SUBSTRATE
9479	MITOGEN-ACTIVATED PROTEIN KINASE 8 INTERACTING PROTEIN 1
9791	PHOSPHATIDYLSERINE SYNTHASE 1
9927	MITOFUSIN 2
10094	ACTIN RELATED PROTEIN 2/3 COMPLEX, SUBUNIT 3, 21KDA
10155	TRIPARTITE MOTIF-CONTAINING 28
10298	P21(CDKN1A)-ACTIVATED KINASE 4
10525	HYPOXIA UP-REGULATED 1
11331	PROHIBITIN 2
22853	LEMUR TYROSINE KINASE 2
26227	PHOSPHOGLYCERATE DEHYDROGENASE
57142	RETICULON 4
