# Supplementary material for: Defining the Role of Essential Genes in Human Disease
Source: PLoS One. 2011 Nov 11;6(11):e27368. doi: 10.1371/journal.pone.0027368 (PMC3214036; doi:10.1371/journal.pone.0027368)
Supplement: Dataset S3 — Disease gene classification according to disease type. (XLSX) [file pone.0027368.s005.xlsx]

## Sheet: gene classifications
100	immunological	DV
186	neurological	DV
213	hematological	DV
215	multiple	DV
291	ophthamological	DV
331	unclassified	DV
345	metabolic	DV
477	neurological	DV
486	renal	DV
540	metabolic	DV
590	unclassified	DV
627	respiratory	DV
718	immunological	DV
845	cardiovascular	DV
859	multiple	DV
925	immunological	DV
1080	multiple	DV
1135	unclassified	DV
1141	neurological	DV
1184	multiple	DV
1297	bone	DV
1311	multiple	DV
1509	unclassified	DV
1594	bone	DV
1634	unclassified	DV
1690	ear,nose,throat	DV
1816	multiple	DV
1991	hematological	DV
2182	neurological	DV
2516	multiple	DV
2548	metabolic	DV
2554	neurological	DV
2588	metabolic	DV
3265	multiple	DV
3291	multiple	DV
3315	neurological	DV
3659	multiple	DV
3748	unclassified	DV
3784	multiple	DV
4137	neurological	DV
4160	nutritional	DV
4261	immunological	DV
4286	multiple	DV
4353	immunological	DV
4601	cancer	DV
4692	multiple	DV
5158	ophthamological	DV
5459	ear,nose,throat	DV
5621	multiple	DV
6324	neurological	DV
6338	multiple	DV
6532	psychiatric	DV
6609	metabolic	DV
6620	neurological	DV
6638	multiple	DV
6683	neurological	DV
7030	cancer	DV
7068	endocrine	DV
7078	ophthamological	DV
8431	nutritional	DV
8701	multiple	DV
8864	neurological	DV
50846	endocrine	DV
57165	neurological	DV
57679	neurological	DV
64327	skeletal	DV
116085	renal	DV
147912	unclassified	DV
375611	ear,nose,throat	DV
19	metabolic	DL
21	respiratory	DL
22	hematological	DL
33	metabolic	DL
81	renal	DL
93	developmental	DL
103	dermatological	DL
182	multiple	DL
207	cancer	DL
208	endocrine	DL
212	hematological	DL
324	cancer	DL
427	metabolic	DL
488	dermatological	DL
567	unclassified	DL
581	cancer	DL
585	multiple	DL
595	cancer	DL
657	cancer	DL
673	cancer	DL
699	cancer	DL
701	cancer	DL
773	neurological	DL
841	multiple	DL
861	multiple	DL
1019	cancer	DL
1146	unclassified	DL
1289	connective tissue	DL
1374	metabolic	DL
1482	cardiovascular	DL
1499	cancer	DL
1621	multiple	DL
1717	multiple	DL
1736	multiple	DL
1755	cancer	DL
1789	multiple	DL
1861	neurological	DL
1889	multiple	DL
1901	multiple	DL
1909	neurological	DL
1910	multiple	DL
1956	cancer	DL
2034	unclassified	DL
2065	unclassified	DL
2068	multiple	DL
2103	unclassified	DL
2120	unclassified	DL
2131	multiple	DL
2138	multiple	DL
2153	hematological	DL
2200	multiple	DL
2248	unclassified	DL
2255	multiple	DL
2260	multiple	DL
2261	multiple	DL
2263	multiple	DL
2296	multiple	DL
2299	ear,nose,throat	DL
2303	multiple	DL
2308	cancer	DL
2562	unclassified	DL
2566	neurological	DL
2571	unclassified	DL
2623	multiple	DL
2625	endocrine	DL
2626	cardiovascular	DL
2629	metabolic	DL
2657	multiple	DL
2697	multiple	DL
2706	multiple	DL
2707	multiple	DL
2719	multiple	DL
2771	multiple	DL
2778	multiple	DL
2908	endocrine	DL
3155	metabolic	DL
3162	metabolic	DL
3172	endocrine	DL
3198	neurological	DL
3209	multiple	DL
3239	skeletal	DL
3251	metabolic	DL
3549	skeletal	DL
3655	dermatological	DL
3664	multiple	DL
3679	muscular	DL
3690	hematological	DL
3717	multiple	DL
3728	multiple	DL
3736	neurological	DL
3798	neurological	DL
3845	multiple	DL
3920	metabolic	DL
3977	multiple	DL
3981	multiple	DL
4094	unclassified	DL
4313	bone	DL
4352	hematological	DL
4487	multiple	DL
4534	muscular	DL
4613	multiple	DL
4618	muscular	DL
4624	cardiovascular	DL
4627	multiple	DL
4633	cardiovascular	DL
4763	cancer	DL
4771	cancer	DL
4869	cancer	DL
4893	cancer	DL
4952	multiple	DL
5015	unclassified	DL
5048	neurological	DL
5076	multiple	DL
5077	multiple	DL
5080	multiple	DL
5122	nutritional	DL
5155	cancer	DL
5290	cancer	DL
5308	multiple	DL
5310	renal	DL
5314	renal	DL
5318	cardiovascular	DL
5373	metabolic	DL
5447	multiple	DL
5468	multiple	DL
5573	multiple	DL
5663	neurological	DL
5664	neurological	DL
5727	multiple	DL
5782	cancer	DL
5894	unclassified	DL
5925	cancer	DL
5932	cancer	DL
6309	metabolic	DL
6331	cardiovascular	DL
6335	neurological	DL
6337	endocrine	DL
6469	multiple	DL
6495	unclassified	DL
6496	developmental	DL
6513	metabolic	DL
6606	muscular	DL
6608	cancer	DL
6654	connective tissue	DL
6657	ophthamological	DL
6662	skeletal	DL
6663	multiple	DL
6714	cancer	DL
6785	ophthamological	DL
6834	neurological	DL
6908	neurological	DL
6910	developmental	DL
6926	multiple	DL
6927	multiple	DL
6928	multiple	DL
6935	unclassified	DL
7003	unclassified	DL
7040	skeletal	DL
7044	developmental	DL
7048	multiple	DL
7050	developmental	DL
7054	neurological	DL
7056	multiple	DL
7067	cancer	DL
7132	immunological	DL
7139	cardiovascular	DL
7150	metabolic	DL
7157	cancer	DL
7251	cancer	DL
7414	unclassified	DL
7428	multiple	DL
7473	multiple	DL
7476	unclassified	DL
7531	multiple	DL
7547	multiple	DL
7852	immunological	DL
8013	cancer	DL
8022	endocrine	DL
8312	cancer	DL
8517	dermatological	DL
8643	cancer	DL
8820	multiple	DL
8898	neurological	DL
8929	multiple	DL
9247	endocrine	DL
9451	bone	DL
9496	skeletal	DL
9927	neurological	DL
10021	unclassified	DL
10395	cancer	DL
10585	multiple	DL
23314	unclassified	DL
23322	unclassified	DL
23396	unclassified	DL
23414	cardiovascular	DL
23592	multiple	DL
25937	multiple	DL
26227	metabolic	DL
27032	dermatological	DL
51343	multiple	DL
51592	cancer	DL
54583	unclassified	DL
55630	dermatological	DL
57057	unclassified	DL
57107	neurological	DL
57591	cancer	DL
60386	neurological	DL
60529	skeletal	DL
79813	unclassified	DL
84876	unclassified	DL
89884	skeletal	DL
93986	neurological	DL
145873	skeletal	DL
197131	unclassified	DL
12	multiple	DU
24	ophthamological	DU
34	metabolic	DU
35	metabolic	DU
36	metabolic	DU
37	metabolic	DU
51	unclassified	DU
58	muscular	DU
70	multiple	DU
71	ear,nose,throat	DU
95	unclassified	DU
154	multiple	DU
175	metabolic	DU
185	multiple	DU
190	endocrine	DU
191	metabolic	DU
203	hematological	DU
217	metabolic	DU
224	metabolic	DU
226	metabolic	DU
229	metabolic	DU
242	dermatological	DU
249	multiple	DU
265	bone	DU
270	muscular	DU
274	unclassified	DU
275	metabolic	DU
335	multiple	DU
355	multiple	DU
359	endocrine	DU
368	connective tissue	DU
374	multiple	DU
401	ophthamological	DU
410	neurological	DU
411	metabolic	DU
412	multiple	DU
415	connective tissue	DU
429	multiple	DU
443	metabolic	DU
445	metabolic	DU
478	neurological	DU
487	muscular	DU
493	ear,nose,throat	DU
525	renal	DU
538	multiple	DU
546	multiple	DU
549	metabolic	DU
554	multiple	DU
570	gastrointestinal	DU
594	metabolic	DU
596	cancer	DU
605	cancer	DU
611	ophthamological	DU
613	cancer	DU
658	skeletal	DU
668	multiple	DU
669	hematological	DU
695	multiple	DU
710	immunological	DU
713	immunological	DU
714	immunological	DU
721	immunological	DU
732	immunological	DU
760	renal	DU
762	ophthamological	DU
775	multiple	DU
778	ophthamological	DU
779	renal	DU
785	neurological	DU
788	metabolic	DU
796	bone	DU
825	muscular	DU
843	multiple	DU
860	skeletal	DU
866	unclassified	DU
875	multiple	DU
915	immunological	DU
916	immunological	DU
948	hematological	DU
958	immunological	DU
959	immunological	DU
977	renal	DU
1053	immunological	DU
1073	unclassified	DU
1075	multiple	DU
1134	muscular	DU
1137	neurological	DU
1140	muscular	DU
1144	muscular	DU
1145	muscular	DU
1180	muscular	DU
1181	neurological	DU
1186	bone	DU
1187	multiple	DU
1188	multiple	DU
1244	metabolic	DU
1258	ophthamological	DU
1259	ophthamological	DU
1261	ophthamological	DU
1282	neurological	DU
1287	renal	DU
1296	ophthamological	DU
1298	multiple	DU
1299	multiple	DU
1300	multiple	DU
1301	multiple	DU
1302	multiple	DU
1356	multiple	DU
1406	ophthamological	DU
1409	ophthamological	DU
1410	multiple	DU
1411	ophthamological	DU
1413	unclassified	DU
1414	ophthamological	DU
1415	ophthamological	DU
1417	unclassified	DU
1420	ophthamological	DU
1421	ophthamological	DU
1427	unclassified	DU
1471	neurological	DU
1476	neurological	DU
1513	skeletal	DU
1528	hematological	DU
1536	immunological	DU
1545	multiple	DU
1548	hematological	DU
1558	unclassified	DU
1559	multiple	DU
1562	metabolic	DU
1583	endocrine	DU
1584	endocrine	DU
1585	multiple	DU
1589	multiple	DU
1593	metabolic	DU
1636	renal	DU
1643	dermatological	DU
1644	metabolic	DU
1645	immunological	DU
1646	nutritional	DU
1678	multiple	DU
1687	ear,nose,throat	DU
1716	multiple	DU
1727	hematological	DU
1729	ear,nose,throat	DU
1730	renal	DU
1767	multiple	DU
1785	multiple	DU
1807	metabolic	DU
1811	gastrointestinal	DU
1813	neurological	DU
1836	multiple	DU
1837	cardiovascular	DU
1908	multiple	DU
1947	skeletal	DU
1959	multiple	DU
2018	neurological	DU
2027	metabolic	DU
2038	hematological	DU
2048	cancer	DU
2070	multiple	DU
2073	multiple	DU
2099	multiple	DU
2130	cancer	DU
2157	hematological	DU
2162	hematological	DU
2192	skeletal	DU
2201	connective tissue	DU
2203	metabolic	DU
2214	multiple	DU
2243	multiple	DU
2259	neurological	DU
2301	ophthamological	DU
2304	endocrine	DU
2488	endocrine	DU
2492	multiple	DU
2512	multiple	DU
2517	metabolic	DU
2528	metabolic	DU
2538	metabolic	DU
2582	metabolic	DU
2591	bone	DU
2639	metabolic	DU
2651	hematological	DU
2652	ophthamological	DU
2660	muscular	DU
2664	neurological	DU
2668	multiple	DU
2683	metabolic	DU
2688	endocrine	DU
2693	skeletal	DU
2700	ophthamological	DU
2702	unclassified	DU
2703	ophthamological	DU
2705	neurological	DU
2720	metabolic	DU
2741	neurological	DU
2746	metabolic	DU
2779	ophthamological	DU
2780	ophthamological	DU
2798	endocrine	DU
2799	metabolic	DU
2812	hematological	DU
2815	hematological	DU
2901	unclassified	DU
2916	unclassified	DU
2934	neurological	DU
2956	cancer	DU
2978	ophthamological	DU
2990	metabolic	DU
2997	unclassified	DU
2998	metabolic	DU
3030	metabolic	DU
3039	hematological	DU
3040	hematological	DU
3047	hematological	DU
3048	hematological	DU
3073	metabolic	DU
3074	multiple	DU
3077	metabolic	DU
3081	metabolic	DU
3158	metabolic	DU
3183	immunological	DU
3236	multiple	DU
3242	metabolic	DU
3284	metabolic	DU
3290	metabolic	DU
3293	developmental	DU
3299	ophthamological	DU
3423	metabolic	DU
3431	unclassified	DU
3459	multiple	DU
3508	muscular	DU
3543	hematological	DU
3561	immunological	DU
3575	immunological	DU
3621	cancer	DU
3662	cancer	DU
3712	metabolic	DU
3718	immunological	DU
3753	multiple	DU
3757	cardiovascular	DU
3758	multiple	DU
3759	cardiovascular	DU
3767	multiple	DU
3769	unclassified	DU
3778	neurological	DU
3785	neurological	DU
3786	neurological	DU
3818	hematological	DU
3848	dermatological	DU
3849	dermatological	DU
3850	ophthamological	DU
3852	dermatological	DU
3853	dermatological	DU
3854	dermatological	DU
3860	connective tissue	DU
3861	dermatological	DU
3868	dermatological	DU
3889	dermatological	DU
3892	dermatological	DU
3908	muscular	DU
3918	dermatological	DU
3930	multiple	DU
3931	metabolic	DU
3938	metabolic	DU
3939	metabolic	DU
3945	metabolic	DU
3955	unclassified	DU
3972	endocrine	DU
3973	multiple	DU
3982	ophthamological	DU
3990	metabolic	DU
3998	hematological	DU
4010	multiple	DU
4023	metabolic	DU
4026	cancer	DU
4068	cancer	DU
4069	neurological	DU
4070	ophthamological	DU
4125	metabolic	DU
4128	unclassified	DU
4143	metabolic	DU
4153	immunological	DU
4158	endocrine	DU
4166	ophthamological	DU
4204	multiple	DU
4287	multiple	DU
4292	cancer	DU
4306	multiple	DU
4312	respiratory	DU
4322	unclassified	DU
4338	metabolic	DU
4356	neurological	DU
4358	unclassified	DU
4359	multiple	DU
4436	cancer	DU
4437	multiple	DU
4488	skeletal	DU
4504	hematological	DU
4552	metabolic	DU
4595	cancer	DU
4620	muscular	DU
4621	unclassified	DU
4625	multiple	DU
4626	multiple	DU
4629	unclassified	DU
4634	cardiovascular	DU
4640	ear,nose,throat	DU
4644	dermatological	DU
4647	multiple	DU
4668	metabolic	DU
4688	immunological	DU
4703	muscular	DU
4803	neurological	DU
4810	ophthamological	DU
4891	hematological	DU
4901	ophthamological	DU
4915	nutritional	DU
4942	metabolic	DU
4983	neurological	DU
4990	ophthamological	DU
5002	cancer	DU
5009	metabolic	DU
5019	unclassified	DU
5023	hematological	DU
5053	metabolic	DU
5081	cancer	DU
5083	skeletal	DU
5092	metabolic	DU
5095	metabolic	DU
5096	metabolic	DU
5145	ophthamological	DU
5149	unclassified	DU
5160	multiple	DU
5162	metabolic	DU
5167	multiple	DU
5172	ear,nose,throat	DU
5184	connective tissue	DU
5192	multiple	DU
5205	gastrointestinal	DU
5213	metabolic	DU
5224	muscular	DU
5230	multiple	DU
5243	unclassified	DU
5244	gastrointestinal	DU
5245	cancer	DU
5251	metabolic	DU
5256	metabolic	DU
5257	metabolic	DU
5265	multiple	DU
5274	neurological	DU
5309	ophthamological	DU
5313	hematological	DU
5317	dermatological	DU
5324	cancer	DU
5351	connective tissue	DU
5352	unclassified	DU
5354	neurological	DU
5371	cancer	DU
5378	cancer	DU
5395	multiple	DU
5449	endocrine	DU
5456	ear,nose,throat	DU
5476	metabolic	DU
5506	metabolic	DU
5519	cancer	DU
5521	neurological	DU
5589	gastrointestinal	DU
5602	unclassified	DU
5625	metabolic	DU
5626	endocrine	DU
5627	hematological	DU
5644	gastrointestinal	DU
5688	immunological	DU
5740	cardiovascular	DU
5825	multiple	DU
5827	multiple	DU
5830	multiple	DU
5836	metabolic	DU
5837	metabolic	DU
5871	multiple	DU
5873	dermatological	DU
5880	immunological	DU
5950	ophthamological	DU
5956	ophthamological	DU
5959	ophthamological	DU
5962	unclassified	DU
5993	immunological	DU
6005	hematological	DU
6006	hematological	DU
6010	ophthamological	DU
6017	ophthamological	DU
6049	cancer	DU
6094	ophthamological	DU
6095	multiple	DU
6100	ophthamological	DU
6121	ophthamological	DU
6197	multiple	DU
6314	neurological	DU
6323	neurological	DU
6326	neurological	DU
6329	multiple	DU
6340	multiple	DU
6341	gastrointestinal	DU
6389	multiple	DU
6439	respiratory	DU
6442	muscular	DU
6444	multiple	DU
6445	muscular	DU
6473	skeletal	DU
6492	nutritional	DU
6507	unclassified	DU
6514	metabolic	DU
6519	multiple	DU
6521	multiple	DU
6523	metabolic	DU
6524	renal	DU
6528	endocrine	DU
6530	cardiovascular	DU
6535	neurological	DU
6555	gastrointestinal	DU
6557	multiple	DU
6559	renal	DU
6566	unclassified	DU
6567	neurological	DU
6569	unclassified	DU
6584	metabolic	DU
6590	metabolic	DU
6591	multiple	DU
6622	neurological	DU
6646	metabolic	DU
6647	neurological	DU
6658	multiple	DU
6677	metabolic	DU
6690	gastrointestinal	DU
6710	hematological	DU
6712	unclassified	DU
6716	unclassified	DU
6755	endocrine	DU
6757	cancer	DU
6772	multiple	DU
6777	multiple	DU
6795	unclassified	DU
6833	multiple	DU
6853	neurological	DU
6869	metabolic	DU
6872	unclassified	DU
6892	immunological	DU
6898	metabolic	DU
6899	multiple	DU
6905	multiple	DU
6906	hematological	DU
6915	hematological	DU
6934	unclassified	DU
6948	hematological	DU
6998	neurological	DU
7018	hematological	DU
7021	multiple	DU
7036	metabolic	DU
7038	endocrine	DU
7043	unclassified	DU
7045	ophthamological	DU
7051	dermatological	DU
7084	muscular	DU
7102	neurological	DU
7136	developmental	DU
7137	cardiovascular	DU
7138	muscular	DU
7140	developmental	DU
7153	metabolic	DU
7170	muscular	DU
7173	multiple	DU
7201	endocrine	DU
7225	renal	DU
7252	endocrine	DU
7253	multiple	DU
7259	unclassified	DU
7263	ophthamological	DU
7287	ophthamological	DU
7299	multiple	DU
7306	dermatological	DU
7337	developmental	DU
7345	neurological	DU
7401	multiple	DU
7439	multiple	DU
7454	multiple	DU
7498	metabolic	DU
7504	hematological	DU
7546	developmental	DU
7555	muscular	DU
7592	neurological	DU
7750	cancer	DU
7827	renal	DU
7840	neurological	DU
7846	unclassified	DU
7849	endocrine	DU
7873	cancer	DU
7915	unclassified	DU
7941	multiple	DU
8028	cancer	DU
8048	cardiovascular	DU
8050	metabolic	DU
8074	bone	DU
8106	muscular	DU
8139	neurological	DU
8200	skeletal	DU
8242	neurological	DU
8266	multiple	DU
8287	endocrine	DU
8288	hematological	DU
8291	muscular	DU
8313	cancer	DU
8322	ophthamological	DU
8398	unclassified	DU
8443	connective tissue	DU
8450	unclassified	DU
8492	neurological	DU
8540	multiple	DU
8546	multiple	DU
8600	unclassified	DU
8625	immunological	DU
8626	multiple	DU
8647	gastrointestinal	DU
8659	metabolic	DU
8671	renal	DU
8676	unclassified	DU
8724	unclassified	DU
8792	bone	DU
8795	cancer	DU
8802	unclassified	DU
8803	multiple	DU
8805	cancer	DU
8831	multiple	DU
8838	multiple	DU
8842	ophthamological	DU
8869	neurological	DU
8874	neurological	DU
8891	neurological	DU
8893	neurological	DU
8905	unclassified	DU
8910	neurological	DU
8996	cancer	DU
9027	metabolic	DU
9051	dermatological	DU
9056	metabolic	DU
9060	connective tissue	DU
9076	multiple	DU
9095	endocrine	DU
9132	ear,nose,throat	DU
9152	metabolic	DU
9180	unclassified	DU
9210	endocrine	DU
9211	multiple	DU
9215	multiple	DU
9217	multiple	DU
9227	ophthamological	DU
9244	multiple	DU
9342	neurological	DU
9365	cardiovascular	DU
9380	metabolic	DU
9381	ear,nose,throat	DU
9414	gastrointestinal	DU
9420	gastrointestinal	DU
9445	neurological	DU
9459	neurological	DU
9469	skeletal	DU
9516	neurological	DU
9526	metabolic	DU
9563	metabolic	DU
9616	ophthamological	DU
9639	neurological	DU
9722	unclassified	DU
9723	multiple	DU
9820	multiple	DU
9842	unclassified	DU
9892	cancer	DU
9968	ophthamological	DU
9990	neurological	DU
9992	cardiovascular	DU
9997	cardiovascular	DU
10007	hematological	DU
10044	muscular	DU
10059	unclassified	DU
10060	cardiovascular	DU
10083	multiple	DU
10133	ophthamological	DU
10165	metabolic	DU
10166	metabolic	DU
10249	hematological	DU
10312	bone	DU
10388	unclassified	DU
10397	neurological	DU
10484	unclassified	DU
10491	unclassified	DU
10555	metabolic	DU
10559	unclassified	DU
10560	hematological	DU
10564	neurological	DU
10568	unclassified	DU
10648	metabolic	DU
10721	dermatological	DU
10786	unclassified	DU
10801	unclassified	DU
10804	multiple	DU
10891	metabolic	DU
10913	dermatological	DU
10982	ophthamological	DU
11005	multiple	DU
11081	ophthamological	DU
11136	renal	DU
11141	unclassified	DU
11178	cancer	DU
11234	multiple	DU
11236	cancer	DU
11322	dermatological	DU
22800	cancer	DU
22948	unclassified	DU
23064	neurological	DU
23092	cancer	DU
23095	neurological	DU
23133	unclassified	DU
23171	unclassified	DU
23230	neurological	DU
23305	multiple	DU
23373	cancer	DU
23389	developmental	DU
23400	unclassified	DU
23474	metabolic	DU
23529	unclassified	DU
23541	immunological	DU
23545	unclassified	DU
23562	ear,nose,throat	DU
23584	metabolic	DU
23590	unclassified	DU
23600	metabolic	DU
23607	renal	DU
23636	unclassified	DU
23746	ophthamological	DU
23787	multiple	DU
24140	neurological	DU
25794	ophthamological	DU
25861	ear,nose,throat	DU
25865	renal	DU
25953	neurological	DU
25978	unclassified	DU
26119	metabolic	DU
26154	dermatological	DU
26275	unclassified	DU
26276	gastrointestinal	DU
26353	neurological	DU
26503	metabolic	DU
27019	multiple	DU
27034	unclassified	DU
27286	unclassified	DU
27429	unclassified	DU
28976	unclassified	DU
29071	unclassified	DU
29760	immunological	DU
29915	hematological	DU
29954	multiple	DU
29958	metabolic	DU
30009	unclassified	DU
30813	multiple	DU
50485	connective tissue	DU
50506	endocrine	DU
50617	renal	DU
50814	developmental	DU
50940	unclassified	DU
50945	developmental	DU
50964	skeletal	DU
51062	neurological	DU
51099	metabolic	DU
51128	gastrointestinal	DU
51151	ophthamological	DU
51176	unclassified	DU
51196	unclassified	DU
51251	hematological	DU
51314	unclassified	DU
51361	hematological	DU
51422	cardiovascular	DU
51741	cancer	DU
53335	unclassified	DU
53904	ear,nose,throat	DU
54332	neurological	DU
54345	dermatological	DU
54361	developmental	DU
54704	unclassified	DU
54714	ophthamological	DU
54741	nutritional	DU
54809	unclassified	DU
54840	neurological	DU
54862	unclassified	DU
54903	unclassified	DU
55612	dermatological	DU
55624	multiple	DU
55655	multiple	DU
55777	unclassified	DU
55835	neurological	DU
55893	multiple	DU
55997	multiple	DU
56052	metabolic	DU
56246	endocrine	DU
56288	unclassified	DU
56922	metabolic	DU
56975	unclassified	DU
57010	unclassified	DU
57038	unclassified	DU
57096	ophthamological	DU
57104	unclassified	DU
57152	dermatological	DU
57192	metabolic	DU
57214	unclassified	DU
57338	neurological	DU
57379	immunological	DU
57449	unclassified	DU
57477	unclassified	DU
57502	neurological	DU
57560	unclassified	DU
57609	unclassified	DU
57697	multiple	DU
59344	dermatological	DU
60675	unclassified	DU
64087	metabolic	DU
64127	multiple	DU
64129	metabolic	DU
64175	unclassified	DU
64218	unclassified	DU
64240	metabolic	DU
64241	metabolic	DU
64374	unclassified	DU
64386	bone	DU
64421	immunological	DU
64788	unclassified	DU
64805	hematological	DU
65055	unclassified	DU
65109	unclassified	DU
78987	cardiovascular	DU
79001	hematological	DU
79048	unclassified	DU
79058	cancer	DU
79083	dermatological	DU
79087	metabolic	DU
79751	neurological	DU
79977	ear,nose,throat	DU
80025	multiple	DU
80168	metabolic	DU
80270	gastrointestinal	DU
80324	multiple	DU
80326	unclassified	DU
80350	metabolic	DU
80704	neurological	DU
80781	multiple	DU
81031	unclassified	DU
81539	dermatological	DU
81704	unclassified	DU
81794	connective tissue	DU
81839	unclassified	DU
81846	neurological	DU
83541	hematological	DU
83605	neurological	DU
83715	ear,nose,throat	DU
83959	unclassified	DU
83990	multiple	DU
84062	multiple	DU
84100	multiple	DU
84572	metabolic	DU
84668	unclassified	DU
84839	unclassified	DU
85300	neurological	DU
85358	multiple	DU
85365	metabolic	DU
90338	hematological	DU
92335	unclassified	DU
93589	unclassified	DU
114327	neurological	DU
117531	ear,nose,throat	DU
118429	multiple	DU
120892	neurological	DU
122042	renal	DU
123016	multiple	DU
123606	neurological	DU
124590	multiple	DU
126410	unclassified	DU
127534	dermatological	DU
128674	unclassified	DU
128866	unclassified	DU
130749	metabolic	DU
131118	unclassified	DU
140803	renal	DU
142680	unclassified	DU
145226	ophthamological	DU
146057	unclassified	DU
146183	ear,nose,throat	DU
147040	renal	DU
147138	dermatological	DU
148738	metabolic	DU
149461	unclassified	DU
152503	connective tissue	DU
153562	unclassified	DU
154215	unclassified	DU
154881	unclassified	DU
157570	developmental	DU
158866	unclassified	DU
161497	ear,nose,throat	DU
161742	unclassified	DU
167691	unclassified	DU
199713	unclassified	DU
200879	unclassified	DU
201294	hematological	DU
203859	bone	DU
219736	cardiovascular	DU
221823	metabolic	DU
221833	metabolic	DU
222662	unclassified	DU
254065	unclassified	DU
266629	immunological	DU
285362	metabolic	DU
338917	ophthamological	DU
340024	metabolic	DU
341640	multiple	DU
343637	unclassified	DU
343641	unclassified	DU
348938	dermatological	DU
375298	ophthamological	DU
390502	developmental	DU
440270	cancer	DU
493856	unclassified	DU
494513	unclassified	DU
653361	immunological	DU
728294	metabolic	DU

## Sheet: percentages by category
Numbers	DV		DL		DU		Disease			Numbers						DV		Non DV		DL		Non DL		DU		Non DU
	Count	Relative Freq.	Count	Relative Freq.	Count	Relative Freq.	Count	Relative Freq.			D	DV	DL	DU		Cat	Non Cat	Cat	Non cat	Cat	Non Cat	Cat	Non cat	Cat	Non Cat	Cat	Non cat
bone	2	0.0294	2	0.0093	9	0.0108	13	0.0116801		bone	0.0116801	0.0294	0.0093	0.0108		2	66	11	1033	2	212	11	887	9	821	4	278
cancer	2	0.0294	33	0.1542	38	0.0458	73	0.0655885		cancer	0.0655885	0.0294	0.1542	0.0458		2	66	71	973	33	181	40	858	38	792	35	247
cardiovascular	1	0.0147	8	0.0374	15	0.0181	24	0.0215633		cardiovascular	0.0215633	0.0147	0.0374	0.0181		1	67	23	1021	8	206	16	882	15	815	9	273
connective tissue	0	0	2	0.0093	11	0.0133	13	0.0116801		connective tissue	0.0116801	0	0.0093	0.0133		0	68	13	1031	2	212	11	887	11	819	2	280
dermatological	0	0	6	0.028	31	0.0373	37	0.0332435		dermatological	0.0332435	0	0.028	0.0373		0	68	37	1007	6	208	31	867	31	799	6	276
developmental	0	0	5	0.0234	11	0.0133	16	0.0143756		developmental	0.0143756	0	0.0234	0.0133		0	68	16	1028	5	209	11	887	11	819	5	277
ear,nose,throat	3	0.0441	1	0.0047	17	0.0205	21	0.0188679		ear,nose,throat	0.0188679	0.0441	0.0047	0.0205		3	65	18	1026	1	213	20	878	17	813	4	278
endocrine	2	0.0294	7	0.0327	23	0.0277	32	0.0287511		endocrine	0.0287511	0.0294	0.0327	0.0277		2	66	30	1014	7	207	25	873	23	807	9	273
gastrointestinal	0	0	0	0	15	0.0181	15	0.0134771		gastrointestinal	0.0134771	0	0	0.0181		0	68	15	1029	0	214	15	883	15	815	0	282
hematological	2	0.0294	5	0.0234	44	0.053	51	0.0458221		hematological	0.0458221	0.0294	0.0234	0.053		2	66	49	995	5	209	46	852	44	786	7	275
immunological	5	0.0735	2	0.0093	29	0.0349	36	0.032345		immunological	0.032345	0.0735	0.0093	0.0349		5	63	31	1013	2	212	34	864	29	801	7	275
metabolic	5	0.0735	14	0.0654	122	0.147	141	0.126685		metabolic	0.126685	0.0735	0.0654	0.147		5	63	136	908	14	200	127	771	122	708	19	263
multiple	17	0.25	65	0.3037	138	0.1663	220	0.197664		multiple	0.197664	0.25	0.3037	0.1663		17	51	203	841	65	149	155	743	138	692	82	200
muscular	0	0	4	0.0187	24	0.0289	28	0.0251572		muscular	0.0251572	0	0.0187	0.0289		0	68	28	1016	4	210	24	874	24	806	4	278
neurological	13	0.1912	19	0.0888	74	0.0892	106	0.0952381		neurological	0.0952381	0.1912	0.0888	0.0892		13	55	93	951	19	195	87	811	74	756	32	250
nutritional	2	0.0294	1	0.0047	4	0.0048	7	0.00628931		nutritional	0.00628931	0.0294	0.0047	0.0048		2	66	5	1039	1	213	6	892	4	826	3	279
ophthamological	3	0.0441	2	0.0093	60	0.0723	65	0.0584007		ophthamological	0.0584007	0.0441	0.0093	0.0723		3	65	62	982	2	212	63	835	60	770	5	277
Psychiatric	1	0.0147	0	0	0	0	1	0.000898473		Psychiatric	0.000898473	0.0147	0	0		1	67	0	1044	0	214	1	897	0	830	1	281
renal	2	0.0294	3	0.014	19	0.0229	24	0.0215633		renal	0.0215633	0.0294	0.014	0.0229		2	66	22	1022	3	211	21	877	19	811	5	277
respiratory	1	0.0147	1	0.0047	2	0.0024	4	0.00359389		respiratory	0.00359389	0.0147	0.0047	0.0024		1	67	3	1041	1	213	3	895	2	828	2	280
skeletal	1	0.0147	8	0.0374	12	0.0145	21	0.0188679		skeletal	0.0188679	0.0147	0.0374	0.0145		1	67	20	1024	8	206	13	885	12	818	9	273
unclassified	7	0.1029	26	0.1215	132	0.159	165	0.148248		unclassified	0.148248	0.1029	0.1215	0.159		7	61	158	886	26	188	139	759	132	698	33	249
69	68		214		830
		1.0145		0.9999		1.0001	1113						0.9999	1.0001
DV																cancer	898
DL																cardiovascular
DN																connective tissue
																dermatological
																developmental
																ear,nose,throat
																endocrine
																gastrointestinal
																hematological
																immunological
																metabolic
																multiple
																muscular
																neurological
																nutritional
																ophthamological
																Psychiatric
																renal
																respiratory
																skeletal
																unclassified

## Sheet: Fisherstats
	DV Cat	DV Non Cat	Non DV Cat	Non DV Non Cat	DL Cat	DL Non Cat	Non DL Cat	Non DL Non Cat	DU Cat	DU Non Cat	Non DU cat	Non DU Cat
1	2	66	11	1033	2	212	11	887	9	821	4	278	bone
2	2	66	71	973	33	181	40	858	38	792	35	247	cancer
3	1	67	23	1021	8	206	16	882	15	815	9	273	cardiovascular
4	0	68	13	1031	2	212	11	887	11	819	2	280	connective tissue
5	0	68	37	1007	6	208	31	867	31	799	6	276	dermatological
6	0	68	16	1028	5	209	11	887	11	819	5	277	developmental
7	3	65	18	1026	1	213	20	878	17	813	4	278	ear,nose,throat
8	2	66	30	1014	7	207	25	873	23	807	9	273	endocrine
9	0	68	15	1029	0	214	15	883	15	815	0	282	gastrointestinal
10	2	66	49	995	5	209	46	852	44	786	7	275	hematological
11	5	63	31	1013	2	212	34	864	29	801	7	275	immunological
12	5	63	136	908	14	200	127	771	122	708	19	263	metabolic
13	17	51	203	841	65	149	155	743	138	692	82	200	multiple
14	0	68	28	1016	4	210	24	874	24	806	4	278	muscular
15	13	55	93	951	19	195	87	811	74	756	32	250	neurological
16	2	66	5	1039	1	213	6	892	4	826	3	279	nutritional
17	3	65	62	982	2	212	63	835	60	770	5	277	ophthamological
18	1	67	0	1044	0	214	1	897	0	830	1	281	Psychiatric
19	2	66	22	1022	3	211	21	877	19	811	5	277	renal
20	1	67	3	1041	1	213	3	895	2	828	2	280	respiratory
21	1	67	20	1024	8	206	13	885	12	818	9	273	skeletal
22	7	61	158	886	26	188	139	759	132	698	33	249	unclassified
		DV								DV
		P (raw)	odd-ratio	P (corr.)					x	Non x	P (raw)	P (corr.)
1	bone	0.1863	2.84154	0.585514				neurological	13	93	0.009853	0.216766
2	cancer	0.3107	0.415515	0.6214				Psychiatric	1	0	0.06115	0.34859
3	cardiovascular	1	0.66274	1				immunological	5	31	0.0633	0.34859
4	connective tissue	1	0	1				nutritional	2	5	0.06338	0.34859
5	dermatological	0.1629	0	0.585514				ear,nose,throat	3	18	0.1322	0.58168
6	developmental	0.6175	0	0.959493				dermatological	0	37	0.1629	0.585514
7	ear,nose,throat	0.1322	2.62727	0.58168				bone	2	11	0.1863	0.585514
8	endocrine	1	1.02422	1				respiratory	1	3	0.2233	0.59862
9	gastrointestinal	1	0	1				metabolic	5	136	0.2562	0.59862
10	hematological	0.7644	0.615566	1				multiple	17	203	0.2721	0.59862
11	immunological	0.0633	2.59014	0.34859				cancer	2	71	0.3107	0.6214
12	metabolic	0.2562	0.530127	0.59862				unclassified	7	158	0.3774	0.6919
13	multiple	0.2721	1.38052	0.59862				muscular	0	28	0.4093	0.692662
14	muscular	0.4093	0	0.692662				developmental	0	16	0.6175	0.959493
15	neurological	0.009853	2.41446	0.216766				renal	2	22	0.6542	0.959493
16	nutritional	0.06338	6.27459	0.34859				hematological	2	49	0.7644	1
17	ophthamological	0.7922	0.731212	1				ophthamological	3	62	0.7922	1
18	Psychiatric	0.06115	Inf	0.34859				skeletal	1	20	1	1
19	renal	0.6542	1.4072	0.959493				cardiovascular	1	23	1	1
20	respiratory	0.2233	5.16367	0.59862				connective tissue	0	13	1	1
21	skeletal	1	0.764331	1				gastrointestinal	0	15	1	1
22	unclassified	0.3774	0.643721	0.6919				endocrine	2	30	1	1
		DL							DL
		P (raw)	odd-ratio	P (corr.)					x	Non x	P (raw)	P (corr.)
1	bone	1	0.760895	1				cancer	33	40	2.263e-07	4.9786e-06
2	cancer	2.263e-07	3.9043	4.9786e-06				multiple	65	155	3.508e-05	0.00038588
3	cardiovascular	0.1101	2.13902	0.24222				ophthamological	2	63	0.0001405	0.00103033
4	connective tissue	1	0.760895	1				metabolic	14	127	0.001928	0.010604
5	dermatological	0.832	0.80691	1				immunological	2	34	0.03122	0.137368
6	developmental	0.2101	1.92763	0.4202				skeletal	8	13	0.04433	0.162543
7	ear,nose,throat	0.09928	0.206279	0.24222				gastrointestinal	0	15	0.0902	0.24222
8	endocrine	0.6528	1.18073	0.8976				ear,nose,throat	1	20	0.09928	0.24222
9	gastrointestinal	0.0902	0	0.24222				hematological	5	46	0.1001	0.24222
10	hematological	0.1001	0.443375	0.24222				cardiovascular	8	16	0.1101	0.24222
11	immunological	0.03122	0.239928	0.137368				developmental	5	11	0.2101	0.4202
12	metabolic	0.001928	0.425225	0.010604				unclassified	26	139	0.2401	0.440183
13	multiple	3.508e-05	2.08957	0.00038588				respiratory	1	3	0.5753	0.8976
14	muscular	0.6318	0.69386	0.8976				renal	3	21	0.6	0.8976
15	neurological	0.7963	0.908359	1				muscular	4	24	0.6318	0.8976
16	nutritional	1	0.698171	1				endocrine	7	25	0.6528	0.8976
17	ophthamological	0.0001405	0.125162	0.00103033				neurological	19	87	0.7963	1
18	Psychiatric	1	0	1				dermatological	6	31	0.832	1
19	renal	0.6	0.594016	0.8976				connective tissue	2	11	1	1
20	respiratory	0.5753	1.40016	0.8976				bone	2	11	1	1
21	skeletal	0.04433	2.64072	0.162543				nutritional	1	6	1	1
22	unclassified	0.2401	0.755365	0.440183				Psychiatric	0	1	1	1
		DU
		P (raw)	odd-ratio	P (corr.)							DU
1	bone	0.7483	0.762074	0.783933					x	Non x	P (raw)	P (corr.)
2	cancer	1.872e-05	0.338975	0.00020592				multiple	138	82	1.322e-05	0.00020592
3	cardiovascular	0.2328	0.558624	0.423029				cancer	38	35	1.872e-05	0.00020592
4	connective tissue	0.5345	1.87953	0.6952				ophthamological	60	5	0.0003371	0.0021318
5	dermatological	0.2493	1.78398	0.423029				metabolic	122	19	0.0003876	0.0021318
6	developmental	0.5688	0.74429	0.6952				gastrointestinal	15	0	0.01643	0.072292
7	ear,nose,throat	0.619	1.45277	0.716737				hematological	44	7	0.0494	0.181133
8	endocrine	0.6837	0.864655	0.75207				skeletal	12	9	0.07583	0.238323
9	gastrointestinal	0.01643	Inf	0.072292				unclassified	132	33	0.09906	0.272415
10	hematological	0.0494	2.19792	0.181133				cardiovascular	15	9	0.2328	0.423029
11	immunological	0.5588	1.42187	0.6952				neurological	74	32	0.241	0.423029
12	metabolic	0.0003876	2.38366	0.0021318				dermatological	31	6	0.2493	0.423029
13	multiple	1.322e-05	0.486741	0.00020592				Psychiatric	0	1	0.2536	0.423029
14	muscular	0.2692	2.06842	0.423029				respiratory	2	2	0.2676	0.423029
15	neurological	0.241	0.764908	0.423029				muscular	24	4	0.2692	0.423029
16	nutritional	0.3789	0.450734	0.55572				nutritional	4	3	0.3789	0.55572
17	ophthamological	0.0003371	4.3133	0.0021318				connective tissue	11	2	0.5345	0.6952
18	Psychiatric	0.2536	0	0.423029				immunological	29	7	0.5588	0.6952
19	renal	0.8129	1.2976	0.8129				developmental	11	5	0.5688	0.6952
20	respiratory	0.2676	0.338572	0.423029				ear,nose,throat	17	4	0.619	0.716737
21	skeletal	0.07583	0.445361	0.238323				endocrine	23	9	0.6837	0.75207
22	unclassified	0.09906	1.42651	0.272415				bone	9	4	0.7483	0.783933
								renal	19	5	0.8129	0.8129
	Benjamini, Hochberg,		control the false discovery rate, the expected proportion of false discoveries amongst the rejected hypotheses. The false discovery rate is a less stringent condition than the family wise error rate, so these methods are more powerful than the others.
		Fisher test	p-values are obtained directly using the (central or non-central) hypergeometric distribution
