# Supplementary material for: Defining the Role of Essential Genes in Human Disease
Source: PLoS One. 2011 Nov 11;6(11):e27368. doi: 10.1371/journal.pone.0027368 (PMC3214036; doi:10.1371/journal.pone.0027368)
Supplement: Dataset S4 — Analysis of network data. (XLS) [file pone.0027368.s006.xls]

## Sheet: Folha1
Calculation of independence of network analysis results on protein number
If the amount of protein-protein interactions in each gene class was dependent solely on protein number then the ratio between protein number for each network and the number of interactions would be the same for each gene class. We compared the ratio of nodes and interactions for each gene group and found that our observed numbers are not the same as what would be expected if the ratios were held…
	DL	DV expected	DV observed			L	V expected	V observed
Proteins	1943	1535	1535		Proteins	3638	1436	1436
Interactions	2778	2195	1600		Interactions	7083	2800	1654
Ratio	1.43	1.43	1.04		Ratio	1.95	1.95	1.15
Chi squared equals 42.033 with 1 degrees of freedom.					Chi squared equals 118.494 with 1 degrees of freedom.
The two-tailed P value is less than 0.0001					The two-tailed P value is less than 0.0001
The results were also confirmed with a Fisher’s exact test.					The results were also confirmed with a Fisher’s exact test.
