# Supplementary material for: Defining the Role of Essential Genes in Human Disease
Source: PLoS One. 2011 Nov 11;6(11):e27368. doi: 10.1371/journal.pone.0027368 (PMC3214036; doi:10.1371/journal.pone.0027368)
Supplement: Dataset S5 — Statistical test data. (XLS) [file pone.0027368.s007.xls]

## Sheet: Stats_1
		L	DV	DL	DU	D
	Viable	206495	18267	56095	263237	298852
		4.25e-13	0.0101	5.23e-10	2.62e-07	0.01152
	Lethal		52648	162359	693491	518796
			0.266	0.262	0	0
Degree	Disease Viable			12402	54916	46058
				0.108	4.02e-07	0.0002863
	Disease Lethal				200347	141132
					0	0
	Disease Unknown					658510
						0.001844
		L	DV	DL	DU	D
	Viable	212875	18073	56663	254530
		8.78e-11	0.0068	1.58e-09	7.44e-05
	Lethal		50377	159062	667562
			0.702	0.0997	0
	Disease Viable			12770	54051
Betweenness				0.221	1.91e-06
	Disease Lethal				195445
					0
	Disease Unknown
		L	DV	DL	DU	D
	Viable	33954584	2244639	25793215	13472871
		0.0892	0.00533	0.799	0.000958
	Lethal		7301727	84011997	43934576
			8.6e-05	0.00664	0.0159
	Disease Viable			6412755	3341912
Edge Betweenness				0.00474	1.61e-06
	Disease Lethal				34650692
					1.33e-05
	Disease Unknown

## Sheet: Stats_2
GO ID	Description	x	T	P(raw)	P(corr.)
9653	anatomical structure morphogenesis	41	778	2.16e-05	8.95e-05
7610	behaviour	38	300	9.89e-16	9.56e-15
9058	biosynthetic process	62	2977	0.986	1
5509	calcium ion binding	51	932	6.81e-07	3.59e-06
30246	carbohydrate binding	10	292	0.245	0.451
5975	carbohydrate metabolic process	9	445	0.835	1
9056	catabolic process	12	764	0.983	1
7049	cell cycle	19	622	0.289	0.501
8219	cell death	17	484	0.143	0.302
30154	cell differentiation	67	1001	1.87e-12	1.55e-11
8283	cell proliferation	22	291	1.05e-05	4.51e-05
7267	cell-cell signaling	59	535	7.49e-21	1.09e-19
16043	cellular organization and biogenesis	59	1688	0.0158	0.0417
8092	cytoskeletal protein binding	15	437	0.183	0.372
5856	cytoskeleton	34	1106	0.2	0.391
5829	cytosol	31	870	0.0562	0.128
6259	DNA metabolic process	14	455	0.317	0.541
5783	endoplasmic reticulum	24	833	0.359	0.586
9790	embryonic development	4	232	0.864	1
5576	extracellular region	91	1914	1.71e-08	1.1e-07
5794	Golgi apparatus	15	680	0.797	1
16787	hydrolase activity	60	2180	0.385	0.612
6629	lipid metabolic process	21	717	0.344	0.57
8152	metabolic process	193	7117	0.331	0.557
5739	mitochondrion	18	911	0.923	1
8289	Mol Funct lipid binding	24	380	7.93e-05	0.000307
7275	multicellular organismal development	121	2105	3.75e-17	3.95e-16
3676	nucleic acid binding	72	3347	0.98	1
5634	nucleus	124	4691	0.512	0.742
19818	peroxisome	1	97	0.926	1
5886	plasma membrane	185	3237	1.73e-27	4.02e-26
43234	protein complex	44	1712	0.599	0.798
19538	protein metabolic process	94	2771	0.00553	0.0169
5102	receptor binding	61	766	1.11e-14	9.94e-14
50791	regulation of biological process	299	6750	2.1e-29	8.15e-28
6950	response to stress	67	1258	2.84e-08	1.73e-07
4871	signal transducer activity	144	2219	6.46e-26	1.25e-24
7165	signal transduction	189	3297	2.16e-28	6.28e-27
5198	structural molecule activity	22	844	0.556	0.768
6350	transcription	37	1624	0.85	1
30528	transcription regulator activity	59	1405	0.000262	0.000919
16740	transferase activity	59	1694	0.0169	0.0432
6810	transport	91	2538	0.00128	0.00425
5478	transporter activity	46	1238	0.012	0.0341

## Sheet: Stat_3
GO ID	Description	x	T	P(raw)	P(corr.)
9653	anatomical structure morphogenesis	198	778	3.14e-74	4.67e-73
7610	behaviour	32	300	0.000932	0.00161
9058	biosynthetic process	290	2976	1.03e-19	3.05e-19
5509	calcium ion binding	81	932	0.000316	0.000578
30246	carbohydrate binding	23	292	0.0998	0.135
5975	carbohydrate metabolic process	18	445	0.97	1
9056	catabolic process	61	764	0.0106	0.0166
7049	cell cycle	125	622	7.9e-35	4.27e-34
8219	cell death	93	484	1.61e-24	5.65e-24
30154	cell differentiation	199	1000	1.86e-55	1.7e-54
8283	cell proliferation	71	291	2.71e-25	1.01e-24
7267	cell-cell signaling	76	535	9.02e-13	2.28e-12
16043	cellular organization and biogenesis	226	1688	1.83e-33	9.09e-33
8092	cytoskeletal protein binding	44	437	0.00041	0.000738
5856	cytoskeleton	99	1106	2.16e-05	4.22e-05
5829	cytosol	144	870	1.99e-30	8.15e-30
6259	DNA metabolic process	98	455	6.98e-30	2.77e-29
9790	embryonic development	108	232	3.48e-70	4.6e-69
5783	endoplasmic reticulum	53	833	0.311	0.381
5576	extracellular region	120	1914	0.261	0.327
5794	Golgi apparatus	49	680	0.0889	0.122
16787	hydrolase activity	128	2180	0.556	0.649
6629	lipid metabolic process	48	717	0.205	0.26
8152	metabolic process	611	7116	3.77e-33	1.79e-32
5739	mitochondrion	41	911	0.977	1
8289	Mol Funct lipid binding	36	380	0.00369	0.0061
7275	multicellular organismal development	390	2104	8.32e-107	0
3676	nucleic acid binding	347	3346	1.9e-29	7.31e-29
5634	nucleus	555	4690	3.95e-77	9.41e-76
19818	peroxisome	4	97	0.833	0.945
5886	plasma membrane	258	3237	9.4e-08	2.05e-07
43234	protein complex	227	1711	5.17e-33	2.36e-32
19538	protein metabolic process	271	2771	1.69e-18	4.91e-18
5102	receptor binding	99	766	1.17e-13	3.17e-13
50791	regulation of biological process	773	6749	6.45e-124	0
6950	response to stress	192	1258	7.85e-36	4.45e-35
4871	signal transducer activity	211	2219	5.95e-13	1.54e-12
7165	signal transduction	380	3297	1.24e-43	8.7e-43
5198	structural molecule activity	42	844	0.899	0.982
6350	transcription	199	1623	2.74e-24	9.32e-24
30528	transcription regulator activity	275	1404	4.82e-77	9.57e-76
16740	transferase activity	170	1694	2.21e-12	5.36e-12
6810	transport	167	2538	0.0722	0.0999
5478	transporter activity	55	1238	0.992	1

## Sheet: Stat_4
GO ID	Description	x	T	P(raw)	P(corr.)
9653	anatomical structure morphogenesis	15	778	4.98e-06	4.62e-05
9058	biosynthetic process	13	2977	0.712	0.757
5509	calcium ion binding	11	932	0.00559	0.0228
30246	carbohydrate binding	2	292	0.418	0.514
5975	carbohydrate metabolic process	2	445	0.643	0.712
9056	catabolic process	3	764	0.726	0.763
8219	cell death	4	484	0.211	0.303
30154	cell differentiation	16	1001	2.43e-05	0.000166
7267	cell-cell signaling	12	535	1.1e-05	7.99e-05
16043	cellular organization and biogenesis	16	1688	0.00723	0.0284
8092	cytoskeletal protein binding	5	437	0.0626	0.145
5856	cytoskeleton	8	1106	0.171	0.265
6259	DNA metabolic process	6	455	0.0239	0.0738
9790	embryonic development	1	232	0.68	0.746
5783	endoplasmic reticulum	4	833	0.584	0.664
5576	extracellular region	24	1914	1.04e-05	7.99e-05
5794	Golgi apparatus	6	680	0.115	0.199
16787	hydrolase activity	19	2180	0.00819	0.0309
6629	lipid metabolic process	4	717	0.465	0.551
8152	metabolic process	46	7117	0.0104	0.0378
5739	mitochondrion	9	911	0.0335	0.0946
8289	Mol Funct lipid binding	5	380	0.0383	0.1
7275	multicellular organismal development	30	2105	2.95e-08	9.55e-07
3676	nucleic acid binding	17	3347	0.47	0.551
19818	peroxisome	1	97	0.379	0.482
5886	plasma membrane	38	3237	3.75e-08	9.55e-07
43234	protein complex	13	1712	0.0718	0.161
19538	protein metabolic process	19	2771	0.0749	0.162
5102	receptor binding	6	766	0.171	0.265
50791	regulation of biological process	56	6750	6.68e-07	9.74e-06
6950	response to stress	20	1258	2.09e-06	2.13e-05
4871	signal transducer activity	18	2219	0.0201	0.0662
7165	signal transduction	28	3297	0.00158	0.0073
5198	structural molecule activity	11	844	0.00265	0.0113
6350	transcription	7	1624	0.689	0.748
30528	transcription regulator activity	11	1405	0.0798	0.169
16740	transferase activity	8	1694	0.592	0.664
5478	transporter activity	14	1238	0.0026	0.0113
7610	behaviour	10	300	2.02e-06	2.13e-05
5829	cytosol	7	870	0.132	0.225
5634	nucleus	26	4691	0.259	0.358
6810	transport	25	2538	0.000353	0.002
\hli
\end{tabular}

## Sheet: Stat_5
GO ID	Description	x	T	P(raw)	P(corr.)
9653	anatomical structure morphogenesis	77	778	6.19e-38	1.73e-36
9058	biosynthetic process	77	2977	4.77e-05	9.72e-05
5509	calcium ion binding	25	932	0.0146	0.0213
30246	carbohydrate binding	8	292	0.12	0.143
5975	carbohydrate metabolic process	8	445	0.474	0.51
9056	catabolic process	18	764	0.0945	0.116
7049	cell cycle	31	622	7.15e-08	1.82e-07
8219	cell death	33	484	9.05e-12	4.22e-11
30154	cell differentiation	73	1001	2.74e-27	5.12e-26
8283	cell proliferation	23	291	8.75e-10	2.88e-09
7267	cell-cell signaling	34	535	2.95e-11	1.27e-10
16043	cellular organization and biogenesis	65	1688	1.5e-10	5.24e-10
8092	cytoskeletal protein binding	18	437	0.000458	0.000814
5856	cytoskeleton	39	1106	9.57e-06	2.19e-05
6259	DNA metabolic process	26	455	6.09e-08	1.62e-07
5783	endoplasmic reticulum	24	833	0.00738	0.0115
5576	extracellular region	38	1914	0.158	0.186
5794	Golgi apparatus	16	680	0.111	0.134
16787	hydrolase activity	37	2180	0.501	0.534
6629	lipid metabolic process	20	717	0.019	0.0269
8152	metabolic process	176	7117	4.93e-11	1.97e-10
5739	mitochondrion	18	911	0.273	0.3
8289	Mol Funct lipid binding	12	380	0.0277	0.0378
7275	multicellular organismal development	144	2105	6.64e-55	7.44e-53
3676	nucleic acid binding	96	3347	2.49e-08	6.98e-08
5886	plasma membrane	97	3237	2.03e-09	6.3e-09
43234	protein complex	72	1712	1.61e-13	8.61e-13
19538	protein metabolic process	83	2771	5.05e-08	1.38e-07
5102	receptor binding	30	766	1.6e-05	3.51e-05
6950	response to stress	63	1258	3.04e-15	2e-14
4871	signal transducer activity	79	2219	4.29e-11	1.78e-10
7165	signal transduction	118	3297	2.12e-17	1.82e-16
5198	structural molecule activity	22	844	0.0282	0.038
6350	transcription	46	1624	0.000315	0.00057
30528	transcription regulator activity	76	1405	2.12e-20	2.38e-19
16740	transferase activity	57	1694	2.84e-07	7.06e-07
5478	transporter activity	27	1238	0.0994	0.121
7610	behaviour	13	300	0.00178	0.00301
5829	cytosol	40	870	7.58e-09	2.23e-08
9790	embryonic development	34	232	2.81e-22	3.49e-21
5634	nucleus	144	4691	6.32e-16	4.42e-15
50791	regulation of biological process	227	6750	6.91e-40	2.58e-38
6810	transport	58	2538	0.00857	0.0132

## Sheet: Stat_6
GO ID	Description	x	T	P(raw)	P(corr.)
9653	anatomical structure morphogenesis	95	778	2.91e-16	2.33e-15
9058	biosynthetic process	157	2977	0.22	0.281
5509	calcium ion binding	63	932	0.00826	0.0146
30246	carbohydrate binding	12	292	0.791	0.871
5975	carbohydrate metabolic process	48	445	4e-07	1.17e-06
9056	catabolic process	83	764	1.41e-11	7.34e-11
7049	cell cycle	28	622	0.737	0.818
8219	cell death	47	484	9.56e-06	2.34e-05
30154	cell differentiation	95	1001	7.88e-10	3.38e-09
8283	cell proliferation	20	291	0.0907	0.131
7267	cell-cell signaling	60	535	3.25e-09	1.35e-08
16043	cellular organization and biogenesis	149	1688	1.75e-12	9.99e-12
8092	cytoskeletal protein binding	58	437	8.3e-12	4.53e-11
5856	cytoskeleton	113	1106	1.32e-13	8.77e-13
6259	DNA metabolic process	49	455	3.18e-07	9.54e-07
9790	embryonic development	17	232	0.072	0.109
5783	endoplasmic reticulum	58	833	0.00612	0.0111
5576	extracellular region	147	1914	4.35e-08	1.54e-07
5794	Golgi apparatus	45	680	0.0316	0.0499
16787	hydrolase activity	131	2180	0.0119	0.0201
6629	lipid metabolic process	63	717	8.3e-06	2.15e-05
8152	metabolic process	444	7117	4.08e-10	1.81e-09
5739	mitochondrion	79	911	9.64e-07	2.75e-06
8289	Mol Funct lipid binding	22	380	0.262	0.327
7275	multicellular organismal development	242	2105	3.88e-38	1.55e-36
3676	nucleic acid binding	133	3347	0.999	1
19818	peroxisome	23	97	2.73e-10	1.37e-09
5886	plasma membrane	229	3237	4.6e-09	1.84e-08
43234	protein complex	165	1712	2.72e-17	2.48e-16
19538	protein metabolic process	169	2771	0.00231	0.00448
5102	receptor binding	73	766	6.94e-08	2.31e-07
6950	response to stress	147	1258	4.36e-23	6.54e-22
4871	signal transducer activity	137	2219	0.00409	0.00767
7165	signal transduction	206	3297	0.000182	0.000383
5198	structural molecule activity	92	844	8.25e-13	4.95e-12
6350	transcription	64	1624	0.983	1
30528	transcription regulator activity	75	1405	0.276	0.342
16740	transferase activity	97	1694	0.0785	0.118
5478	transporter activity	102	1238	2.77e-07	8.52e-07
7610	behaviour	31	300	0.0001	0.000218
5829	cytosol	69	870	8.51e-05	0.000189
5634	nucleus	220	4691	0.862	0.923
50791	regulation of biological process	4.08e-05	9.43e-05	393	6750
6810	transport	235	2538	8.73e-23	1.16e-21

## Sheet: Stat_7
GO-ID	Description	x	T	P (raw)	P(corr.)
9653	anatomical structure morphogenesis	308	778	1.0616e-96	2.1586e-95
7610	behavior	73	300	1.8153e-10	3.572e-10
9058	biosynthetic process	460	2976	1.1005e-13	2.5819e-13
5509	calcium ion binding	155	932	5.7902e-07	1.0092e-06
5975	carbohydrate metabolic process	68	445	0.0070351	0.008758
9056	catabolic process	147	764	6.6875e-11	1.3828e-10
5623	cell	1939	14835	6.8386e-58	5.562e-57
8219	cell death	144	484	1.0588e-28	3.9142e-28
30154	cell differentiation	310	1000	6.7068e-67	8.1823e-66
8283	cell proliferation	91	291	3.8979e-20	1.1323e-19
7267	cell-cell signaling	148	535	7.8473e-26	2.7353e-25
16043	cellular component organization and biogenesis	391	1688	1.2567e-47	8.0696e-47
8092	cytoskeletal protein binding	107	437	6.4874e-15	1.6489e-14
5856	cytoskeleton	220	1106	1.5709e-17	4.1662e-17
5829	cytosol	220	870	6.4782e-32	2.6345e-31
6259	DNA metabolic process	153	455	2.7024e-37	1.268e-36
9790	embryonic development	126	232	3.9031e-58	3.4013e-57
5783	endoplasmic reticulum	115	833	0.015819	0.018921
5576	extracellular region	291	1914	5.2447e-08	9.5501e-08
5794	Golgi apparatus	100	680	0.0042291	0.0056081
16787	hydrolase activity	278	2180	0.018748	0.022207
6629	lipid metabolic process	115	717	8.3123e-05	0.00012676
8152	metabolic process	1101	7116	1.0688e-42	5.6695e-42
5739	mitochondrion	129	911	0.004894	0.0063518
8289	Mol Funct lipid binding	63	380	0.0013945	0.0018904
7275	multicellular organismal development	662	2104	7.1048e-159	0
3676	nucleic acid binding	497	3346	7.5913e-12	1.6839e-11
5634	nucleus	801	4690	8.5407e-43	4.7362e-42
19818	peroxisome	28	97	2.2059e-06	3.7378e-06
5886	plasma membrane	525	3237	3.6077e-20	1.0735e-19
43234	protein complex	405	1711	4.3167e-52	2.9258e-51
19538	protein metabolic process	459	2771	3.7894e-19	1.0751e-18
5102	receptor binding	178	766	1.863e-21	6.143e-21
50791	regulation of biological process	1222	6749	1.4932e-101	4e-100
6950	response to stress	359	1258	1.8989e-67	2.5741e-66
4871	signal transducer activity	366	2219	8.5063e-15	2.1179e-14
7165	signal transduction	614	3297	1.7126e-42	8.7057e-42
5198	structural molecule activity	145	844	1.9595e-07	3.5155e-07
6350	transcription	270	1623	2.1792e-11	4.6642e-11
30528	transcription regulator activity	361	1404	3.0901e-55	2.2176e-54
16740	transferase activity	275	1694	2.0074e-10	3.8874e-10
6810	transport	427	2538	5.8678e-19	1.627e-18
5478	transporter activity	171	1238	0.0037267	0.0049962

## Sheet: Stat_8
Disease Class	x	Non x	P (raw)	P (corr.)
bone	2	11	0.1863	0.585514
cancer	2	71	0.3107	0.6214
cardiovascular	1	23	1	1
connective tissue	0	13	1	1
dermatological	0	37	0.1629	0.585514
developmental	0	16	0.6175	0.959493
ear,nose,throat	3	18	0.1322	0.58168
endocrine	2	30	1	1
gastrointestinal	0	15	1	1
hematological	2	49	0.7644	1
immunological	5	31	0.0633	0.34859
metabolic	5	136	0.2562	0.59862
multiple	17	203	0.2721	0.59862
muscular	0	28	0.4093	0.692662
neurological	13	93	0.009853	0.216766
nutritional	2	5	0.06338	0.34859
ophthamological	3	62	0.7922	1
Psychiatric	1	0	0.06115	0.34859
renal	2	22	0.6542	0.959493
respiratory	1	3	0.2233	0.59862
skeletal	1	20	1	1
unclassified	7	158	0.3774	0.6919

## Sheet: Stat_9
Disease Class	x	Non x	P (raw)	P (corr.)
bone	2	11	1	1
renal	3	21	0.6	0.8976
cancer	33	40	2.26e-07	4.9786e-06
multiple	65	155	3.51e-05	0.00038588
muscular	4	24	0.6318	0.8976
skeletal	8	13	0.04433	0.162543
endocrine	7	25	0.6528	0.8976
metabolic	14	127	0.001928	0.010604
cardiovascular	8	16	0.1101	0.24222
connective tissue	2	11	1	1
dermatological	6	31	0.832	1
developmental	5	11	0.2101	0.4202
ear,nose,throat	1	20	0.09928	0.24222
gastrointestinal	0	15	0.0902	0.24222
hematological	5	46	0.1001	0.24222
immunological	2	34	0.03122	0.137368
neurological	19	87	0.7963	1
nutritional	1	6	1	1
ophthamological	2	63	0.0001405	0.00103033
Psychiatric	0	1	1	1
respiratory	1	3	0.5753	0.8976
unclassified	26	139	0.2401	0.440183

## Sheet: Stat_10
	x	Non x	P (raw)	P (corr.)
multiple	138	82	1.322e-05	0.00020592
cancer	38	35	1.872e-05	0.00020592
ophthamological	60	5	0.0003371	0.0021318
metabolic	122	19	0.0003876	0.0021318
gastrointestinal	15	0	0.01643	0.072292
hematological	44	7	0.0494	0.181133
skeletal	12	9	0.07583	0.238323
unclassified	132	33	0.09906	0.272415
cardiovascular	15	9	0.2328	0.423029
neurological	74	32	0.241	0.423029
dermatological	31	6	0.2493	0.423029
Psychiatric	0	1	0.2536	0.423029
respiratory	2	2	0.2676	0.423029
muscular	24	4	0.2692	0.423029
nutritional	4	3	0.3789	0.55572
connective tissue	11	2	0.5345	0.6952
immunological	29	7	0.5588	0.6952
developmental	11	5	0.5688	0.6952
ear,nose,throat	17	4	0.619	0.716737
endocrine	23	9	0.6837	0.75207
bone	9	4	0.7483	0.783933
renal	19	5	0.8129	0.8129

[truncated: 11 more sheets: Stat_11, Stat_12, Data_1, Data_2, Data_3, Data_4, Data_5, Data_6, Data_7, Data_8, Data_9]
